# Supplementary material for: Nodulation and nitrogen fixation in Medicago truncatula strongly alters the abundance of its root microbiota and subtly affects its structure
Source: Environ Microbiol. 2022 Aug 31;24(11):5524–33. doi: 10.1111/1462-2920.16164 (PMC9804836; doi:10.1111/1462-2920.16164)
Supplement: Supplementary file 4 — Appendix S1 Supporting information [file EMI-24-5524-s004.txt]

*** code_quant_zOTU_Medicago
*** requirements: Linux operating system: here Ubuntu 18.04.5


*** unzip the files
for f in D*.fq.gz ; do gzip -d $f ; done ;
*** check quality of the reads *example -

for f in D*.fq ; do ./usearch10 -fastx_info $f ; done ;
**** chmod +x usearch10
*** EE Ok, low R1 normally 1.5, R2 2.2
*** copy the output into a file
grep EE quality_fastx > quality_fastx_onlyEE ;
*** look at the quality score
sed -i 's/;/,/g' quality_fastx_onlyEE ;
cut -d, -f1 quality_fastx_onlyEE > qual_to_av ;
sed -i 's/EE mean //g' qual_to_av 
awk '{ total += $1; count++ } END {print total/count }' qual_to_av > av_qual ; 
*** on average the files are of good quality (R1 and R2 are both averaged) = 1.89167
*** merge files  
rename 's/_/_R/g' D*.fq

for f in D[0-9]_R1.fq  ; do ./usearch10 -fastq_mergepairs $f -relabel @ -fastq_maxdiffs 10  -fastqout $f\merged.fq ; done ; 

*** >80% of reads merged ! - SAVED AS MERGING_REPORT

for f in *merged.fq ; do ./usearch10 -fastq_filter $f -fastq_maxee 1.0 -fastaout $f\filtered.fa ; done ;


**** our samples were sequeced using a single Miseq library ligated to the PCR amplicons. Hence the reads are not directional. I need to reverse_complement them, add them to the inital version and fish out the reads of the desired orientation based on the primer sequence
for f in *fqfiltered.fa ; do awk '/^>/ {printf("\n%s\n" ,$0); next; } { printf("%s" ,$0);} END {printf("\n");}' $f > $f\liner ; done ; 
for f in *liner ; do sed -i '/^$/d' $f ; done ;

for f in *liner ; do fastx_reverse_complement -i $f -o $f\rev_compl ; done ;

cat D1_R1.fqmerged.fqfiltered.faliner D1_R1.fqmerged.fqfiltered.falinerrev_compl > A_both ; 
cat D2_R1.fqmerged.fqfiltered.faliner D2_R1.fqmerged.fqfiltered.falinerrev_compl > B_both ; 
cat D3_R1.fqmerged.fqfiltered.faliner D3_R1.fqmerged.fqfiltered.falinerrev_compl > C_both ;


*** primer barcode was given as below

*** R1
grep CTCC[A,C,T,G][A,C,T,G][A,C,T,G]GTGCCAGC[A,C]GCCGCGGTAA[A,C,T,G]*ATTAGA[A,T]ACCC[C,G,T][A,G,T]GTAGTCC[A,C,T,G][A,C,T,G][A,C,T,G]CCTC A_both > bact_S001 ;
grep TGATT[A,C,T,G][A,C,T,G][A,C,T,G]GTGCCAGC[A,C]GCCGCGGTAA[A,C,T,G]*ATTAGA[A,T]ACCC[C,G,T][A,G,T]GTAGTCC[A,C,T,G][A,C,T,G][A,C,T,G]CCTC A_both > bact_S002 ;
grep CGGATT[A,C,T,G][A,C,T,G][A,C,T,G]GTGCCAGC[A,C]GCCGCGGTAA[A,C,T,G]*ATTAGA[A,T]ACCC[C,G,T][A,G,T]GTAGTCC[A,C,T,G][A,C,T,G][A,C,T,G]CCTC A_both > bact_S003 ;
grep GTGT[A,C,T,G][A,C,T,G][A,C,T,G]GTGCCAGC[A,C]GCCGCGGTAA[A,C,T,G]*ATTAGA[A,T]ACCC[C,G,T][A,G,T]GTAGTCC[A,C,T,G][A,C,T,G][A,C,T,G]CCTC A_both > bact_S004 ;
grep CGATA[A,C,T,G][A,C,T,G][A,C,T,G]GTGCCAGC[A,C]GCCGCGGTAA[A,C,T,G]*ATTAGA[A,T]ACCC[C,G,T][A,G,T]GTAGTCC[A,C,T,G][A,C,T,G][A,C,T,G]CCTC A_both > bact_S005 ;
grep CAGTAA[A,C,T,G][A,C,T,G][A,C,T,G]GTGCCAGC[A,C]GCCGCGGTAA[A,C,T,G]*ATTAGA[A,T]ACCC[C,G,T][A,G,T]GTAGTCC[A,C,T,G][A,C,T,G][A,C,T,G]CCTC A_both > bact_S006 ;
grep GCCT[A,C,T,G][A,C,T,G][A,C,T,G]GTGCCAGC[A,C]GCCGCGGTAA[A,C,T,G]*ATTAGA[A,T]ACCC[C,G,T][A,G,T]GTAGTCC[A,C,T,G][A,C,T,G][A,C,T,G]CCTC A_both > bact_S007 ;
grep GTTAG[A,C,T,G][A,C,T,G][A,C,T,G]GTGCCAGC[A,C]GCCGCGGTAA[A,C,T,G]*ATTAGA[A,T]ACCC[C,G,T][A,G,T]GTAGTCC[A,C,T,G][A,C,T,G][A,C,T,G]CCTC A_both > bact_S008 ;
grep TGGTTC[A,C,T,G][A,C,T,G][A,C,T,G]GTGCCAGC[A,C]GCCGCGGTAA[A,C,T,G]*ATTAGA[A,T]ACCC[C,G,T][A,G,T]GTAGTCC[A,C,T,G][A,C,T,G][A,C,T,G]CCTC A_both > bact_S009 ;
grep ATAC[A,C,T,G][A,C,T,G][A,C,T,G]GTGCCAGC[A,C]GCCGCGGTAA[A,C,T,G]*ATTAGA[A,T]ACCC[C,G,T][A,G,T]GTAGTCC[A,C,T,G][A,C,T,G][A,C,T,G]CCTC A_both > bact_S010 ;
grep TGTAC[A,C,T,G][A,C,T,G][A,C,T,G]GTGCCAGC[A,C]GCCGCGGTAA[A,C,T,G]*ATTAGA[A,T]ACCC[C,G,T][A,G,T]GTAGTCC[A,C,T,G][A,C,T,G][A,C,T,G]CCTC A_both > bact_S011 ;
grep GTCGGA[A,C,T,G][A,C,T,G][A,C,T,G]GTGCCAGC[A,C]GCCGCGGTAA[A,C,T,G]*ATTAGA[A,T]ACCC[C,G,T][A,G,T]GTAGTCC[A,C,T,G][A,C,T,G][A,C,T,G]CCTC A_both > bact_S012 ;

*** R2
grep CTCC[A,C,T,G][A,C,T,G][A,C,T,G]GTGCCAGC[A,C]GCCGCGGTAA[A,C,T,G]*ATTAGA[A,T]ACCC[C,G,T][A,G,T]GTAGTCC[A,C,T,G][A,C,T,G][A,C,T,G]TGAGT A_both > bact_S013 ;
grep TGATT[A,C,T,G][A,C,T,G][A,C,T,G]GTGCCAGC[A,C]GCCGCGGTAA[A,C,T,G]*ATTAGA[A,T]ACCC[C,G,T][A,G,T]GTAGTCC[A,C,T,G][A,C,T,G][A,C,T,G]TGAGT A_both > bact_S014 ;
grep CGGATT[A,C,T,G][A,C,T,G][A,C,T,G]GTGCCAGC[A,C]GCCGCGGTAA[A,C,T,G]*ATTAGA[A,T]ACCC[C,G,T][A,G,T]GTAGTCC[A,C,T,G][A,C,T,G][A,C,T,G]TGAGT A_both > bact_S015 ;
grep GTGT[A,C,T,G][A,C,T,G][A,C,T,G]GTGCCAGC[A,C]GCCGCGGTAA[A,C,T,G]*ATTAGA[A,T]ACCC[C,G,T][A,G,T]GTAGTCC[A,C,T,G][A,C,T,G][A,C,T,G]TGAGT A_both > bact_S016 ;
grep CGATA[A,C,T,G][A,C,T,G][A,C,T,G]GTGCCAGC[A,C]GCCGCGGTAA[A,C,T,G]*ATTAGA[A,T]ACCC[C,G,T][A,G,T]GTAGTCC[A,C,T,G][A,C,T,G][A,C,T,G]TGAGT A_both > bact_S017 ;
grep CAGTAA[A,C,T,G][A,C,T,G][A,C,T,G]GTGCCAGC[A,C]GCCGCGGTAA[A,C,T,G]*ATTAGA[A,T]ACCC[C,G,T][A,G,T]GTAGTCC[A,C,T,G][A,C,T,G][A,C,T,G]TGAGT A_both > bact_S018 ;
grep GCCT[A,C,T,G][A,C,T,G][A,C,T,G]GTGCCAGC[A,C]GCCGCGGTAA[A,C,T,G]*ATTAGA[A,T]ACCC[C,G,T][A,G,T]GTAGTCC[A,C,T,G][A,C,T,G][A,C,T,G]TGAGT A_both > bact_S019 ;
grep GTTAG[A,C,T,G][A,C,T,G][A,C,T,G]GTGCCAGC[A,C]GCCGCGGTAA[A,C,T,G]*ATTAGA[A,T]ACCC[C,G,T][A,G,T]GTAGTCC[A,C,T,G][A,C,T,G][A,C,T,G]TGAGT A_both > bact_S020 ;
grep TGGTTC[A,C,T,G][A,C,T,G][A,C,T,G]GTGCCAGC[A,C]GCCGCGGTAA[A,C,T,G]*ATTAGA[A,T]ACCC[C,G,T][A,G,T]GTAGTCC[A,C,T,G][A,C,T,G][A,C,T,G]TGAGT A_both > bact_S021 ;
grep ATAC[A,C,T,G][A,C,T,G][A,C,T,G]GTGCCAGC[A,C]GCCGCGGTAA[A,C,T,G]*ATTAGA[A,T]ACCC[C,G,T][A,G,T]GTAGTCC[A,C,T,G][A,C,T,G][A,C,T,G]TGAGT A_both > bact_S022 ;
grep TGTAC[A,C,T,G][A,C,T,G][A,C,T,G]GTGCCAGC[A,C]GCCGCGGTAA[A,C,T,G]*ATTAGA[A,T]ACCC[C,G,T][A,G,T]GTAGTCC[A,C,T,G][A,C,T,G][A,C,T,G]TGAGT A_both > bact_S023 ;
grep GTCGGA[A,C,T,G][A,C,T,G][A,C,T,G]GTGCCAGC[A,C]GCCGCGGTAA[A,C,T,G]*ATTAGA[A,T]ACCC[C,G,T][A,G,T]GTAGTCC[A,C,T,G][A,C,T,G][A,C,T,G]TGAGT A_both > bact_S024 ;

*** R3
grep CTCC[A,C,T,G][A,C,T,G][A,C,T,G]GTGCCAGC[A,C]GCCGCGGTAA[A,C,T,G]*ATTAGA[A,T]ACCC[C,G,T][A,G,T]GTAGTCC[A,C,T,G][A,C,T,G][A,C,T,G]GACTTG A_both > bact_S025 ;
grep TGATT[A,C,T,G][A,C,T,G][A,C,T,G]GTGCCAGC[A,C]GCCGCGGTAA[A,C,T,G]*ATTAGA[A,T]ACCC[C,G,T][A,G,T]GTAGTCC[A,C,T,G][A,C,T,G][A,C,T,G]GACTTG A_both > bact_S026 ;
grep CGGATT[A,C,T,G][A,C,T,G][A,C,T,G]GTGCCAGC[A,C]GCCGCGGTAA[A,C,T,G]*ATTAGA[A,T]ACCC[C,G,T][A,G,T]GTAGTCC[A,C,T,G][A,C,T,G][A,C,T,G]GACTTG A_both > bact_S027 ;
grep GTGT[A,C,T,G][A,C,T,G][A,C,T,G]GTGCCAGC[A,C]GCCGCGGTAA[A,C,T,G]*ATTAGA[A,T]ACCC[C,G,T][A,G,T]GTAGTCC[A,C,T,G][A,C,T,G][A,C,T,G]GACTTG A_both > bact_S028 ;
grep CGATA[A,C,T,G][A,C,T,G][A,C,T,G]GTGCCAGC[A,C]GCCGCGGTAA[A,C,T,G]*ATTAGA[A,T]ACCC[C,G,T][A,G,T]GTAGTCC[A,C,T,G][A,C,T,G][A,C,T,G]GACTTG A_both > bact_S029 ;
grep CAGTAA[A,C,T,G][A,C,T,G][A,C,T,G]GTGCCAGC[A,C]GCCGCGGTAA[A,C,T,G]*ATTAGA[A,T]ACCC[C,G,T][A,G,T]GTAGTCC[A,C,T,G][A,C,T,G][A,C,T,G]GACTTG A_both > bact_S030 ;
grep GCCT[A,C,T,G][A,C,T,G][A,C,T,G]GTGCCAGC[A,C]GCCGCGGTAA[A,C,T,G]*ATTAGA[A,T]ACCC[C,G,T][A,G,T]GTAGTCC[A,C,T,G][A,C,T,G][A,C,T,G]GACTTG A_both > bact_S031 ;
grep GTTAG[A,C,T,G][A,C,T,G][A,C,T,G]GTGCCAGC[A,C]GCCGCGGTAA[A,C,T,G]*ATTAGA[A,T]ACCC[C,G,T][A,G,T]GTAGTCC[A,C,T,G][A,C,T,G][A,C,T,G]GACTTG A_both > bact_S032 ;
grep TGGTTC[A,C,T,G][A,C,T,G][A,C,T,G]GTGCCAGC[A,C]GCCGCGGTAA[A,C,T,G]*ATTAGA[A,T]ACCC[C,G,T][A,G,T]GTAGTCC[A,C,T,G][A,C,T,G][A,C,T,G]GACTTG A_both > bact_S033 ;
grep ATAC[A,C,T,G][A,C,T,G][A,C,T,G]GTGCCAGC[A,C]GCCGCGGTAA[A,C,T,G]*ATTAGA[A,T]ACCC[C,G,T][A,G,T]GTAGTCC[A,C,T,G][A,C,T,G][A,C,T,G]GACTTG A_both > bact_S034 ;
grep TGTAC[A,C,T,G][A,C,T,G][A,C,T,G]GTGCCAGC[A,C]GCCGCGGTAA[A,C,T,G]*ATTAGA[A,T]ACCC[C,G,T][A,G,T]GTAGTCC[A,C,T,G][A,C,T,G][A,C,T,G]GACTTG A_both > bact_S035 ;
grep GTCGGA[A,C,T,G][A,C,T,G][A,C,T,G]GTGCCAGC[A,C]GCCGCGGTAA[A,C,T,G]*ATTAGA[A,T]ACCC[C,G,T][A,G,T]GTAGTCC[A,C,T,G][A,C,T,G][A,C,T,G]GACTTG A_both > bact_S036 ;

*** R4
grep CTCC[A,C,T,G][A,C,T,G][A,C,T,G]GTGCCAGC[A,C]GCCGCGGTAA[A,C,T,G]*ATTAGA[A,T]ACCC[C,G,T][A,G,T]GTAGTCC[A,C,T,G][A,C,T,G][A,C,T,G]TACA A_both > bact_S037 ;
grep TGATT[A,C,T,G][A,C,T,G][A,C,T,G]GTGCCAGC[A,C]GCCGCGGTAA[A,C,T,G]*ATTAGA[A,T]ACCC[C,G,T][A,G,T]GTAGTCC[A,C,T,G][A,C,T,G][A,C,T,G]TACA A_both > bact_S038 ;
grep CGGATT[A,C,T,G][A,C,T,G][A,C,T,G]GTGCCAGC[A,C]GCCGCGGTAA[A,C,T,G]*ATTAGA[A,T]ACCC[C,G,T][A,G,T]GTAGTCC[A,C,T,G][A,C,T,G][A,C,T,G]TACA A_both > bact_S039 ;
grep GTGT[A,C,T,G][A,C,T,G][A,C,T,G]GTGCCAGC[A,C]GCCGCGGTAA[A,C,T,G]*ATTAGA[A,T]ACCC[C,G,T][A,G,T]GTAGTCC[A,C,T,G][A,C,T,G][A,C,T,G]TACA A_both > bact_S040 ;
grep CGATA[A,C,T,G][A,C,T,G][A,C,T,G]GTGCCAGC[A,C]GCCGCGGTAA[A,C,T,G]*ATTAGA[A,T]ACCC[C,G,T][A,G,T]GTAGTCC[A,C,T,G][A,C,T,G][A,C,T,G]TACA A_both > bact_S041 ;
grep CAGTAA[A,C,T,G][A,C,T,G][A,C,T,G]GTGCCAGC[A,C]GCCGCGGTAA[A,C,T,G]*ATTAGA[A,T]ACCC[C,G,T][A,G,T]GTAGTCC[A,C,T,G][A,C,T,G][A,C,T,G]TACA A_both > bact_S042 ;
grep GCCT[A,C,T,G][A,C,T,G][A,C,T,G]GTGCCAGC[A,C]GCCGCGGTAA[A,C,T,G]*ATTAGA[A,T]ACCC[C,G,T][A,G,T]GTAGTCC[A,C,T,G][A,C,T,G][A,C,T,G]TACA A_both > bact_S043 ;
grep GTTAG[A,C,T,G][A,C,T,G][A,C,T,G]GTGCCAGC[A,C]GCCGCGGTAA[A,C,T,G]*ATTAGA[A,T]ACCC[C,G,T][A,G,T]GTAGTCC[A,C,T,G][A,C,T,G][A,C,T,G]TACA A_both > bact_S044 ;
grep TGGTTC[A,C,T,G][A,C,T,G][A,C,T,G]GTGCCAGC[A,C]GCCGCGGTAA[A,C,T,G]*ATTAGA[A,T]ACCC[C,G,T][A,G,T]GTAGTCC[A,C,T,G][A,C,T,G][A,C,T,G]TACA A_both > bact_S045 ;
grep ATAC[A,C,T,G][A,C,T,G][A,C,T,G]GTGCCAGC[A,C]GCCGCGGTAA[A,C,T,G]*ATTAGA[A,T]ACCC[C,G,T][A,G,T]GTAGTCC[A,C,T,G][A,C,T,G][A,C,T,G]TACA A_both > bact_S046 ;
grep TGTAC[A,C,T,G][A,C,T,G][A,C,T,G]GTGCCAGC[A,C]GCCGCGGTAA[A,C,T,G]*ATTAGA[A,T]ACCC[C,G,T][A,G,T]GTAGTCC[A,C,T,G][A,C,T,G][A,C,T,G]TACA A_both > bact_S047 ;
grep GTCGGA[A,C,T,G][A,C,T,G][A,C,T,G]GTGCCAGC[A,C]GCCGCGGTAA[A,C,T,G]*ATTAGA[A,T]ACCC[C,G,T][A,G,T]GTAGTCC[A,C,T,G][A,C,T,G][A,C,T,G]TACA A_both > bact_S048 ;

*** R5
grep CTCC[A,C,T,G][A,C,T,G][A,C,T,G]GTGCCAGC[A,C]GCCGCGGTAA[A,C,T,G]*ATTAGA[A,T]ACCC[C,G,T][A,G,T]GTAGTCC[A,C,T,G][A,C,T,G][A,C,T,G]GCACA A_both > bact_S049 ;
grep TGATT[A,C,T,G][A,C,T,G][A,C,T,G]GTGCCAGC[A,C]GCCGCGGTAA[A,C,T,G]*ATTAGA[A,T]ACCC[C,G,T][A,G,T]GTAGTCC[A,C,T,G][A,C,T,G][A,C,T,G]GCACA A_both > bact_S050 ;
grep CGGATT[A,C,T,G][A,C,T,G][A,C,T,G]GTGCCAGC[A,C]GCCGCGGTAA[A,C,T,G]*ATTAGA[A,T]ACCC[C,G,T][A,G,T]GTAGTCC[A,C,T,G][A,C,T,G][A,C,T,G]GCACA A_both > bact_S051 ;
grep GTGT[A,C,T,G][A,C,T,G][A,C,T,G]GTGCCAGC[A,C]GCCGCGGTAA[A,C,T,G]*ATTAGA[A,T]ACCC[C,G,T][A,G,T]GTAGTCC[A,C,T,G][A,C,T,G][A,C,T,G]GCACA A_both > bact_S052 ;
grep CGATA[A,C,T,G][A,C,T,G][A,C,T,G]GTGCCAGC[A,C]GCCGCGGTAA[A,C,T,G]*ATTAGA[A,T]ACCC[C,G,T][A,G,T]GTAGTCC[A,C,T,G][A,C,T,G][A,C,T,G]GCACA A_both > bact_S053 ;
grep CAGTAA[A,C,T,G][A,C,T,G][A,C,T,G]GTGCCAGC[A,C]GCCGCGGTAA[A,C,T,G]*ATTAGA[A,T]ACCC[C,G,T][A,G,T]GTAGTCC[A,C,T,G][A,C,T,G][A,C,T,G]GCACA A_both > bact_S054 ;
grep GCCT[A,C,T,G][A,C,T,G][A,C,T,G]GTGCCAGC[A,C]GCCGCGGTAA[A,C,T,G]*ATTAGA[A,T]ACCC[C,G,T][A,G,T]GTAGTCC[A,C,T,G][A,C,T,G][A,C,T,G]GCACA A_both > bact_S055 ;
grep GTTAG[A,C,T,G][A,C,T,G][A,C,T,G]GTGCCAGC[A,C]GCCGCGGTAA[A,C,T,G]*ATTAGA[A,T]ACCC[C,G,T][A,G,T]GTAGTCC[A,C,T,G][A,C,T,G][A,C,T,G]GCACA A_both > bact_S056 ;
grep TGGTTC[A,C,T,G][A,C,T,G][A,C,T,G]GTGCCAGC[A,C]GCCGCGGTAA[A,C,T,G]*ATTAGA[A,T]ACCC[C,G,T][A,G,T]GTAGTCC[A,C,T,G][A,C,T,G][A,C,T,G]GCACA A_both > bact_S057 ;
grep ATAC[A,C,T,G][A,C,T,G][A,C,T,G]GTGCCAGC[A,C]GCCGCGGTAA[A,C,T,G]*ATTAGA[A,T]ACCC[C,G,T][A,G,T]GTAGTCC[A,C,T,G][A,C,T,G][A,C,T,G]GCACA A_both > bact_S058 ;
grep TGTAC[A,C,T,G][A,C,T,G][A,C,T,G]GTGCCAGC[A,C]GCCGCGGTAA[A,C,T,G]*ATTAGA[A,T]ACCC[C,G,T][A,G,T]GTAGTCC[A,C,T,G][A,C,T,G][A,C,T,G]GCACA A_both > bact_S059 ;
grep GTCGGA[A,C,T,G][A,C,T,G][A,C,T,G]GTGCCAGC[A,C]GCCGCGGTAA[A,C,T,G]*ATTAGA[A,T]ACCC[C,G,T][A,G,T]GTAGTCC[A,C,T,G][A,C,T,G][A,C,T,G]GCACA A_both > bact_S060 ;

*** R6
grep CTCC[A,C,T,G][A,C,T,G][A,C,T,G]GTGCCAGC[A,C]GCCGCGGTAA[A,C,T,G]*ATTAGA[A,T]ACCC[C,G,T][A,G,T]GTAGTCC[A,C,T,G][A,C,T,G][A,C,T,G]CACGCC A_both > bact_S061 ;
grep TGATT[A,C,T,G][A,C,T,G][A,C,T,G]GTGCCAGC[A,C]GCCGCGGTAA[A,C,T,G]*ATTAGA[A,T]ACCC[C,G,T][A,G,T]GTAGTCC[A,C,T,G][A,C,T,G][A,C,T,G]CACGCC A_both > bact_S062 ;
grep CGGATT[A,C,T,G][A,C,T,G][A,C,T,G]GTGCCAGC[A,C]GCCGCGGTAA[A,C,T,G]*ATTAGA[A,T]ACCC[C,G,T][A,G,T]GTAGTCC[A,C,T,G][A,C,T,G][A,C,T,G]CACGCC A_both > bact_S063 ;
grep GTGT[A,C,T,G][A,C,T,G][A,C,T,G]GTGCCAGC[A,C]GCCGCGGTAA[A,C,T,G]*ATTAGA[A,T]ACCC[C,G,T][A,G,T]GTAGTCC[A,C,T,G][A,C,T,G][A,C,T,G]CACGCC A_both > bact_S064 ;
grep CGATA[A,C,T,G][A,C,T,G][A,C,T,G]GTGCCAGC[A,C]GCCGCGGTAA[A,C,T,G]*ATTAGA[A,T]ACCC[C,G,T][A,G,T]GTAGTCC[A,C,T,G][A,C,T,G][A,C,T,G]CACGCC A_both > bact_S065 ;
grep CAGTAA[A,C,T,G][A,C,T,G][A,C,T,G]GTGCCAGC[A,C]GCCGCGGTAA[A,C,T,G]*ATTAGA[A,T]ACCC[C,G,T][A,G,T]GTAGTCC[A,C,T,G][A,C,T,G][A,C,T,G]CACGCC A_both > bact_S066 ;
grep GCCT[A,C,T,G][A,C,T,G][A,C,T,G]GTGCCAGC[A,C]GCCGCGGTAA[A,C,T,G]*ATTAGA[A,T]ACCC[C,G,T][A,G,T]GTAGTCC[A,C,T,G][A,C,T,G][A,C,T,G]CACGCC A_both > bact_S067 ;
grep GTTAG[A,C,T,G][A,C,T,G][A,C,T,G]GTGCCAGC[A,C]GCCGCGGTAA[A,C,T,G]*ATTAGA[A,T]ACCC[C,G,T][A,G,T]GTAGTCC[A,C,T,G][A,C,T,G][A,C,T,G]CACGCC A_both > bact_S068 ;
grep TGGTTC[A,C,T,G][A,C,T,G][A,C,T,G]GTGCCAGC[A,C]GCCGCGGTAA[A,C,T,G]*ATTAGA[A,T]ACCC[C,G,T][A,G,T]GTAGTCC[A,C,T,G][A,C,T,G][A,C,T,G]CACGCC A_both > bact_S069 ;
grep ATAC[A,C,T,G][A,C,T,G][A,C,T,G]GTGCCAGC[A,C]GCCGCGGTAA[A,C,T,G]*ATTAGA[A,T]ACCC[C,G,T][A,G,T]GTAGTCC[A,C,T,G][A,C,T,G][A,C,T,G]CACGCC A_both > bact_S070 ;
grep TGTAC[A,C,T,G][A,C,T,G][A,C,T,G]GTGCCAGC[A,C]GCCGCGGTAA[A,C,T,G]*ATTAGA[A,T]ACCC[C,G,T][A,G,T]GTAGTCC[A,C,T,G][A,C,T,G][A,C,T,G]CACGCC A_both > bact_S071 ;
grep GTCGGA[A,C,T,G][A,C,T,G][A,C,T,G]GTGCCAGC[A,C]GCCGCGGTAA[A,C,T,G]*ATTAGA[A,T]ACCC[C,G,T][A,G,T]GTAGTCC[A,C,T,G][A,C,T,G][A,C,T,G]CACGCC A_both > bact_S072 ;

*** R7
grep CTCC[A,C,T,G][A,C,T,G][A,C,T,G]GTGCCAGC[A,C]GCCGCGGTAA[A,C,T,G]*ATTAGA[A,T]ACCC[C,G,T][A,G,T]GTAGTCC[A,C,T,G][A,C,T,G][A,C,T,G]CAGG A_both > bact_S073 ;
grep TGATT[A,C,T,G][A,C,T,G][A,C,T,G]GTGCCAGC[A,C]GCCGCGGTAA[A,C,T,G]*ATTAGA[A,T]ACCC[C,G,T][A,G,T]GTAGTCC[A,C,T,G][A,C,T,G][A,C,T,G]CAGG A_both > bact_S074 ;
grep CGGATT[A,C,T,G][A,C,T,G][A,C,T,G]GTGCCAGC[A,C]GCCGCGGTAA[A,C,T,G]*ATTAGA[A,T]ACCC[C,G,T][A,G,T]GTAGTCC[A,C,T,G][A,C,T,G][A,C,T,G]CAGG A_both > bact_S075 ;
grep GTGT[A,C,T,G][A,C,T,G][A,C,T,G]GTGCCAGC[A,C]GCCGCGGTAA[A,C,T,G]*ATTAGA[A,T]ACCC[C,G,T][A,G,T]GTAGTCC[A,C,T,G][A,C,T,G][A,C,T,G]CAGG A_both > bact_S076 ;
grep CGATA[A,C,T,G][A,C,T,G][A,C,T,G]GTGCCAGC[A,C]GCCGCGGTAA[A,C,T,G]*ATTAGA[A,T]ACCC[C,G,T][A,G,T]GTAGTCC[A,C,T,G][A,C,T,G][A,C,T,G]CAGG A_both > bact_S077 ;
grep CAGTAA[A,C,T,G][A,C,T,G][A,C,T,G]GTGCCAGC[A,C]GCCGCGGTAA[A,C,T,G]*ATTAGA[A,T]ACCC[C,G,T][A,G,T]GTAGTCC[A,C,T,G][A,C,T,G][A,C,T,G]CAGG A_both > bact_S078 ;
grep GCCT[A,C,T,G][A,C,T,G][A,C,T,G]GTGCCAGC[A,C]GCCGCGGTAA[A,C,T,G]*ATTAGA[A,T]ACCC[C,G,T][A,G,T]GTAGTCC[A,C,T,G][A,C,T,G][A,C,T,G]CAGG A_both > bact_S079 ;
grep GTTAG[A,C,T,G][A,C,T,G][A,C,T,G]GTGCCAGC[A,C]GCCGCGGTAA[A,C,T,G]*ATTAGA[A,T]ACCC[C,G,T][A,G,T]GTAGTCC[A,C,T,G][A,C,T,G][A,C,T,G]CAGG A_both > bact_S080 ;
grep TGGTTC[A,C,T,G][A,C,T,G][A,C,T,G]GTGCCAGC[A,C]GCCGCGGTAA[A,C,T,G]*ATTAGA[A,T]ACCC[C,G,T][A,G,T]GTAGTCC[A,C,T,G][A,C,T,G][A,C,T,G]CAGG A_both > bact_S081 ;
grep ATAC[A,C,T,G][A,C,T,G][A,C,T,G]GTGCCAGC[A,C]GCCGCGGTAA[A,C,T,G]*ATTAGA[A,T]ACCC[C,G,T][A,G,T]GTAGTCC[A,C,T,G][A,C,T,G][A,C,T,G]CAGG A_both > bact_S082 ;
grep TGTAC[A,C,T,G][A,C,T,G][A,C,T,G]GTGCCAGC[A,C]GCCGCGGTAA[A,C,T,G]*ATTAGA[A,T]ACCC[C,G,T][A,G,T]GTAGTCC[A,C,T,G][A,C,T,G][A,C,T,G]CAGG A_both > bact_S083 ;
grep GTCGGA[A,C,T,G][A,C,T,G][A,C,T,G]GTGCCAGC[A,C]GCCGCGGTAA[A,C,T,G]*ATTAGA[A,T]ACCC[C,G,T][A,G,T]GTAGTCC[A,C,T,G][A,C,T,G][A,C,T,G]CAGG A_both > bact_S084 ;

*** R8
grep CTCC[A,C,T,G][A,C,T,G][A,C,T,G]GTGCCAGC[A,C]GCCGCGGTAA[A,C,T,G]*ATTAGA[A,T]ACCC[C,G,T][A,G,T]GTAGTCC[A,C,T,G][A,C,T,G][A,C,T,G]GGATC A_both > bact_S085 ;
grep TGATT[A,C,T,G][A,C,T,G][A,C,T,G]GTGCCAGC[A,C]GCCGCGGTAA[A,C,T,G]*ATTAGA[A,T]ACCC[C,G,T][A,G,T]GTAGTCC[A,C,T,G][A,C,T,G][A,C,T,G]GGATC A_both > bact_S086 ;
grep CGGATT[A,C,T,G][A,C,T,G][A,C,T,G]GTGCCAGC[A,C]GCCGCGGTAA[A,C,T,G]*ATTAGA[A,T]ACCC[C,G,T][A,G,T]GTAGTCC[A,C,T,G][A,C,T,G][A,C,T,G]GGATC A_both > bact_S087 ;
grep GTGT[A,C,T,G][A,C,T,G][A,C,T,G]GTGCCAGC[A,C]GCCGCGGTAA[A,C,T,G]*ATTAGA[A,T]ACCC[C,G,T][A,G,T]GTAGTCC[A,C,T,G][A,C,T,G][A,C,T,G]GGATC A_both > bact_S088 ;
grep CGATA[A,C,T,G][A,C,T,G][A,C,T,G]GTGCCAGC[A,C]GCCGCGGTAA[A,C,T,G]*ATTAGA[A,T]ACCC[C,G,T][A,G,T]GTAGTCC[A,C,T,G][A,C,T,G][A,C,T,G]GGATC A_both > bact_S089 ;
grep CAGTAA[A,C,T,G][A,C,T,G][A,C,T,G]GTGCCAGC[A,C]GCCGCGGTAA[A,C,T,G]*ATTAGA[A,T]ACCC[C,G,T][A,G,T]GTAGTCC[A,C,T,G][A,C,T,G][A,C,T,G]GGATC A_both > bact_S090 ;
grep GCCT[A,C,T,G][A,C,T,G][A,C,T,G]GTGCCAGC[A,C]GCCGCGGTAA[A,C,T,G]*ATTAGA[A,T]ACCC[C,G,T][A,G,T]GTAGTCC[A,C,T,G][A,C,T,G][A,C,T,G]GGATC A_both > bact_S091 ;
grep GTTAG[A,C,T,G][A,C,T,G][A,C,T,G]GTGCCAGC[A,C]GCCGCGGTAA[A,C,T,G]*ATTAGA[A,T]ACCC[C,G,T][A,G,T]GTAGTCC[A,C,T,G][A,C,T,G][A,C,T,G]GGATC A_both > bact_S092 ;
grep TGGTTC[A,C,T,G][A,C,T,G][A,C,T,G]GTGCCAGC[A,C]GCCGCGGTAA[A,C,T,G]*ATTAGA[A,T]ACCC[C,G,T][A,G,T]GTAGTCC[A,C,T,G][A,C,T,G][A,C,T,G]GGATC A_both > bact_S093 ;
grep ATAC[A,C,T,G][A,C,T,G][A,C,T,G]GTGCCAGC[A,C]GCCGCGGTAA[A,C,T,G]*ATTAGA[A,T]ACCC[C,G,T][A,G,T]GTAGTCC[A,C,T,G][A,C,T,G][A,C,T,G]GGATC A_both > bact_S094 ;
grep TGTAC[A,C,T,G][A,C,T,G][A,C,T,G]GTGCCAGC[A,C]GCCGCGGTAA[A,C,T,G]*ATTAGA[A,T]ACCC[C,G,T][A,G,T]GTAGTCC[A,C,T,G][A,C,T,G][A,C,T,G]GGATC A_both > bact_S095 ;
grep GTCGGA[A,C,T,G][A,C,T,G][A,C,T,G]GTGCCAGC[A,C]GCCGCGGTAA[A,C,T,G]*ATTAGA[A,T]ACCC[C,G,T][A,G,T]GTAGTCC[A,C,T,G][A,C,T,G][A,C,T,G]GGATC A_both > bact_S096 ;

*** R1
grep CTCC[A,C,T,G][A,C,T,G][A,C,T,G]GTGCCAGC[A,C]GCCGCGGTAA[A,C,T,G]*ATTAGA[A,T]ACCC[C,G,T][A,G,T]GTAGTCC[A,C,T,G][A,C,T,G][A,C,T,G]CCTC B_both > bact_S097 ;
grep TGATT[A,C,T,G][A,C,T,G][A,C,T,G]GTGCCAGC[A,C]GCCGCGGTAA[A,C,T,G]*ATTAGA[A,T]ACCC[C,G,T][A,G,T]GTAGTCC[A,C,T,G][A,C,T,G][A,C,T,G]CCTC B_both > bact_S098 ;
grep CGGATT[A,C,T,G][A,C,T,G][A,C,T,G]GTGCCAGC[A,C]GCCGCGGTAA[A,C,T,G]*ATTAGA[A,T]ACCC[C,G,T][A,G,T]GTAGTCC[A,C,T,G][A,C,T,G][A,C,T,G]CCTC B_both > bact_S099 ;
grep GTGT[A,C,T,G][A,C,T,G][A,C,T,G]GTGCCAGC[A,C]GCCGCGGTAA[A,C,T,G]*ATTAGA[A,T]ACCC[C,G,T][A,G,T]GTAGTCC[A,C,T,G][A,C,T,G][A,C,T,G]CCTC B_both > bact_S100 ;
grep CGATA[A,C,T,G][A,C,T,G][A,C,T,G]GTGCCAGC[A,C]GCCGCGGTAA[A,C,T,G]*ATTAGA[A,T]ACCC[C,G,T][A,G,T]GTAGTCC[A,C,T,G][A,C,T,G][A,C,T,G]CCTC B_both > bact_S101 ;
grep CAGTAA[A,C,T,G][A,C,T,G][A,C,T,G]GTGCCAGC[A,C]GCCGCGGTAA[A,C,T,G]*ATTAGA[A,T]ACCC[C,G,T][A,G,T]GTAGTCC[A,C,T,G][A,C,T,G][A,C,T,G]CCTC B_both > bact_S102 ;
grep GCCT[A,C,T,G][A,C,T,G][A,C,T,G]GTGCCAGC[A,C]GCCGCGGTAA[A,C,T,G]*ATTAGA[A,T]ACCC[C,G,T][A,G,T]GTAGTCC[A,C,T,G][A,C,T,G][A,C,T,G]CCTC B_both > bact_S103 ;
grep GTTAG[A,C,T,G][A,C,T,G][A,C,T,G]GTGCCAGC[A,C]GCCGCGGTAA[A,C,T,G]*ATTAGA[A,T]ACCC[C,G,T][A,G,T]GTAGTCC[A,C,T,G][A,C,T,G][A,C,T,G]CCTC B_both > bact_S104 ;
grep TGGTTC[A,C,T,G][A,C,T,G][A,C,T,G]GTGCCAGC[A,C]GCCGCGGTAA[A,C,T,G]*ATTAGA[A,T]ACCC[C,G,T][A,G,T]GTAGTCC[A,C,T,G][A,C,T,G][A,C,T,G]CCTC B_both > bact_S105 ;
grep ATAC[A,C,T,G][A,C,T,G][A,C,T,G]GTGCCAGC[A,C]GCCGCGGTAA[A,C,T,G]*ATTAGA[A,T]ACCC[C,G,T][A,G,T]GTAGTCC[A,C,T,G][A,C,T,G][A,C,T,G]CCTC B_both > bact_S106 ;
grep TGTAC[A,C,T,G][A,C,T,G][A,C,T,G]GTGCCAGC[A,C]GCCGCGGTAA[A,C,T,G]*ATTAGA[A,T]ACCC[C,G,T][A,G,T]GTAGTCC[A,C,T,G][A,C,T,G][A,C,T,G]CCTC B_both > bact_S107 ;
grep GTCGGA[A,C,T,G][A,C,T,G][A,C,T,G]GTGCCAGC[A,C]GCCGCGGTAA[A,C,T,G]*ATTAGA[A,T]ACCC[C,G,T][A,G,T]GTAGTCC[A,C,T,G][A,C,T,G][A,C,T,G]CCTC B_both > bact_S108 ;

*** R2
grep CTCC[A,C,T,G][A,C,T,G][A,C,T,G]GTGCCAGC[A,C]GCCGCGGTAA[A,C,T,G]*ATTAGA[A,T]ACCC[C,G,T][A,G,T]GTAGTCC[A,C,T,G][A,C,T,G][A,C,T,G]TGAGT B_both > bact_S109 ;
grep TGATT[A,C,T,G][A,C,T,G][A,C,T,G]GTGCCAGC[A,C]GCCGCGGTAA[A,C,T,G]*ATTAGA[A,T]ACCC[C,G,T][A,G,T]GTAGTCC[A,C,T,G][A,C,T,G][A,C,T,G]TGAGT B_both > bact_S110 ;
grep CGGATT[A,C,T,G][A,C,T,G][A,C,T,G]GTGCCAGC[A,C]GCCGCGGTAA[A,C,T,G]*ATTAGA[A,T]ACCC[C,G,T][A,G,T]GTAGTCC[A,C,T,G][A,C,T,G][A,C,T,G]TGAGT B_both > bact_S111 ;
grep GTGT[A,C,T,G][A,C,T,G][A,C,T,G]GTGCCAGC[A,C]GCCGCGGTAA[A,C,T,G]*ATTAGA[A,T]ACCC[C,G,T][A,G,T]GTAGTCC[A,C,T,G][A,C,T,G][A,C,T,G]TGAGT B_both > bact_S112 ;
grep CGATA[A,C,T,G][A,C,T,G][A,C,T,G]GTGCCAGC[A,C]GCCGCGGTAA[A,C,T,G]*ATTAGA[A,T]ACCC[C,G,T][A,G,T]GTAGTCC[A,C,T,G][A,C,T,G][A,C,T,G]TGAGT B_both > bact_S113 ;
grep CAGTAA[A,C,T,G][A,C,T,G][A,C,T,G]GTGCCAGC[A,C]GCCGCGGTAA[A,C,T,G]*ATTAGA[A,T]ACCC[C,G,T][A,G,T]GTAGTCC[A,C,T,G][A,C,T,G][A,C,T,G]TGAGT B_both > bact_S114 ;
grep GCCT[A,C,T,G][A,C,T,G][A,C,T,G]GTGCCAGC[A,C]GCCGCGGTAA[A,C,T,G]*ATTAGA[A,T]ACCC[C,G,T][A,G,T]GTAGTCC[A,C,T,G][A,C,T,G][A,C,T,G]TGAGT B_both > bact_S115 ;
grep GTTAG[A,C,T,G][A,C,T,G][A,C,T,G]GTGCCAGC[A,C]GCCGCGGTAA[A,C,T,G]*ATTAGA[A,T]ACCC[C,G,T][A,G,T]GTAGTCC[A,C,T,G][A,C,T,G][A,C,T,G]TGAGT B_both > bact_S116 ;
grep TGGTTC[A,C,T,G][A,C,T,G][A,C,T,G]GTGCCAGC[A,C]GCCGCGGTAA[A,C,T,G]*ATTAGA[A,T]ACCC[C,G,T][A,G,T]GTAGTCC[A,C,T,G][A,C,T,G][A,C,T,G]TGAGT B_both > bact_S117 ;
grep ATAC[A,C,T,G][A,C,T,G][A,C,T,G]GTGCCAGC[A,C]GCCGCGGTAA[A,C,T,G]*ATTAGA[A,T]ACCC[C,G,T][A,G,T]GTAGTCC[A,C,T,G][A,C,T,G][A,C,T,G]TGAGT B_both > bact_S118 ;
grep TGTAC[A,C,T,G][A,C,T,G][A,C,T,G]GTGCCAGC[A,C]GCCGCGGTAA[A,C,T,G]*ATTAGA[A,T]ACCC[C,G,T][A,G,T]GTAGTCC[A,C,T,G][A,C,T,G][A,C,T,G]TGAGT B_both > bact_S119 ;
grep GTCGGA[A,C,T,G][A,C,T,G][A,C,T,G]GTGCCAGC[A,C]GCCGCGGTAA[A,C,T,G]*ATTAGA[A,T]ACCC[C,G,T][A,G,T]GTAGTCC[A,C,T,G][A,C,T,G][A,C,T,G]TGAGT B_both > bact_S120 ;

*** R3
grep CTCC[A,C,T,G][A,C,T,G][A,C,T,G]GTGCCAGC[A,C]GCCGCGGTAA[A,C,T,G]*ATTAGA[A,T]ACCC[C,G,T][A,G,T]GTAGTCC[A,C,T,G][A,C,T,G][A,C,T,G]GACTTG B_both > bact_S121 ;
grep TGATT[A,C,T,G][A,C,T,G][A,C,T,G]GTGCCAGC[A,C]GCCGCGGTAA[A,C,T,G]*ATTAGA[A,T]ACCC[C,G,T][A,G,T]GTAGTCC[A,C,T,G][A,C,T,G][A,C,T,G]GACTTG B_both > bact_S122 ;
grep CGGATT[A,C,T,G][A,C,T,G][A,C,T,G]GTGCCAGC[A,C]GCCGCGGTAA[A,C,T,G]*ATTAGA[A,T]ACCC[C,G,T][A,G,T]GTAGTCC[A,C,T,G][A,C,T,G][A,C,T,G]GACTTG B_both > bact_S123 ;
grep GTGT[A,C,T,G][A,C,T,G][A,C,T,G]GTGCCAGC[A,C]GCCGCGGTAA[A,C,T,G]*ATTAGA[A,T]ACCC[C,G,T][A,G,T]GTAGTCC[A,C,T,G][A,C,T,G][A,C,T,G]GACTTG B_both > bact_S124 ;
grep CGATA[A,C,T,G][A,C,T,G][A,C,T,G]GTGCCAGC[A,C]GCCGCGGTAA[A,C,T,G]*ATTAGA[A,T]ACCC[C,G,T][A,G,T]GTAGTCC[A,C,T,G][A,C,T,G][A,C,T,G]GACTTG B_both > bact_S125 ;
grep CAGTAA[A,C,T,G][A,C,T,G][A,C,T,G]GTGCCAGC[A,C]GCCGCGGTAA[A,C,T,G]*ATTAGA[A,T]ACCC[C,G,T][A,G,T]GTAGTCC[A,C,T,G][A,C,T,G][A,C,T,G]GACTTG B_both > bact_S126 ;
grep GCCT[A,C,T,G][A,C,T,G][A,C,T,G]GTGCCAGC[A,C]GCCGCGGTAA[A,C,T,G]*ATTAGA[A,T]ACCC[C,G,T][A,G,T]GTAGTCC[A,C,T,G][A,C,T,G][A,C,T,G]GACTTG B_both > bact_S127 ;
grep GTTAG[A,C,T,G][A,C,T,G][A,C,T,G]GTGCCAGC[A,C]GCCGCGGTAA[A,C,T,G]*ATTAGA[A,T]ACCC[C,G,T][A,G,T]GTAGTCC[A,C,T,G][A,C,T,G][A,C,T,G]GACTTG B_both > bact_S128 ;
grep TGGTTC[A,C,T,G][A,C,T,G][A,C,T,G]GTGCCAGC[A,C]GCCGCGGTAA[A,C,T,G]*ATTAGA[A,T]ACCC[C,G,T][A,G,T]GTAGTCC[A,C,T,G][A,C,T,G][A,C,T,G]GACTTG B_both > bact_S129 ;
grep ATAC[A,C,T,G][A,C,T,G][A,C,T,G]GTGCCAGC[A,C]GCCGCGGTAA[A,C,T,G]*ATTAGA[A,T]ACCC[C,G,T][A,G,T]GTAGTCC[A,C,T,G][A,C,T,G][A,C,T,G]GACTTG B_both > bact_S130 ;
grep TGTAC[A,C,T,G][A,C,T,G][A,C,T,G]GTGCCAGC[A,C]GCCGCGGTAA[A,C,T,G]*ATTAGA[A,T]ACCC[C,G,T][A,G,T]GTAGTCC[A,C,T,G][A,C,T,G][A,C,T,G]GACTTG B_both > bact_S131 ;
grep GTCGGA[A,C,T,G][A,C,T,G][A,C,T,G]GTGCCAGC[A,C]GCCGCGGTAA[A,C,T,G]*ATTAGA[A,T]ACCC[C,G,T][A,G,T]GTAGTCC[A,C,T,G][A,C,T,G][A,C,T,G]GACTTG B_both > bact_S132 ;

*** R4
grep CTCC[A,C,T,G][A,C,T,G][A,C,T,G]GTGCCAGC[A,C]GCCGCGGTAA[A,C,T,G]*ATTAGA[A,T]ACCC[C,G,T][A,G,T]GTAGTCC[A,C,T,G][A,C,T,G][A,C,T,G]TACA B_both > bact_S133 ;
grep TGATT[A,C,T,G][A,C,T,G][A,C,T,G]GTGCCAGC[A,C]GCCGCGGTAA[A,C,T,G]*ATTAGA[A,T]ACCC[C,G,T][A,G,T]GTAGTCC[A,C,T,G][A,C,T,G][A,C,T,G]TACA B_both > bact_S134 ;
grep CGGATT[A,C,T,G][A,C,T,G][A,C,T,G]GTGCCAGC[A,C]GCCGCGGTAA[A,C,T,G]*ATTAGA[A,T]ACCC[C,G,T][A,G,T]GTAGTCC[A,C,T,G][A,C,T,G][A,C,T,G]TACA B_both > bact_S135 ;
grep GTGT[A,C,T,G][A,C,T,G][A,C,T,G]GTGCCAGC[A,C]GCCGCGGTAA[A,C,T,G]*ATTAGA[A,T]ACCC[C,G,T][A,G,T]GTAGTCC[A,C,T,G][A,C,T,G][A,C,T,G]TACA B_both > bact_S136 ;
grep CGATA[A,C,T,G][A,C,T,G][A,C,T,G]GTGCCAGC[A,C]GCCGCGGTAA[A,C,T,G]*ATTAGA[A,T]ACCC[C,G,T][A,G,T]GTAGTCC[A,C,T,G][A,C,T,G][A,C,T,G]TACA B_both > bact_S137 ;
grep CAGTAA[A,C,T,G][A,C,T,G][A,C,T,G]GTGCCAGC[A,C]GCCGCGGTAA[A,C,T,G]*ATTAGA[A,T]ACCC[C,G,T][A,G,T]GTAGTCC[A,C,T,G][A,C,T,G][A,C,T,G]TACA B_both > bact_S138 ;
grep GCCT[A,C,T,G][A,C,T,G][A,C,T,G]GTGCCAGC[A,C]GCCGCGGTAA[A,C,T,G]*ATTAGA[A,T]ACCC[C,G,T][A,G,T]GTAGTCC[A,C,T,G][A,C,T,G][A,C,T,G]TACA B_both > bact_S139 ;
grep GTTAG[A,C,T,G][A,C,T,G][A,C,T,G]GTGCCAGC[A,C]GCCGCGGTAA[A,C,T,G]*ATTAGA[A,T]ACCC[C,G,T][A,G,T]GTAGTCC[A,C,T,G][A,C,T,G][A,C,T,G]TACA B_both > bact_S140 ;
grep TGGTTC[A,C,T,G][A,C,T,G][A,C,T,G]GTGCCAGC[A,C]GCCGCGGTAA[A,C,T,G]*ATTAGA[A,T]ACCC[C,G,T][A,G,T]GTAGTCC[A,C,T,G][A,C,T,G][A,C,T,G]TACA B_both > bact_S141 ;
grep ATAC[A,C,T,G][A,C,T,G][A,C,T,G]GTGCCAGC[A,C]GCCGCGGTAA[A,C,T,G]*ATTAGA[A,T]ACCC[C,G,T][A,G,T]GTAGTCC[A,C,T,G][A,C,T,G][A,C,T,G]TACA B_both > bact_S142 ;
grep TGTAC[A,C,T,G][A,C,T,G][A,C,T,G]GTGCCAGC[A,C]GCCGCGGTAA[A,C,T,G]*ATTAGA[A,T]ACCC[C,G,T][A,G,T]GTAGTCC[A,C,T,G][A,C,T,G][A,C,T,G]TACA B_both > bact_S143 ;
grep GTCGGA[A,C,T,G][A,C,T,G][A,C,T,G]GTGCCAGC[A,C]GCCGCGGTAA[A,C,T,G]*ATTAGA[A,T]ACCC[C,G,T][A,G,T]GTAGTCC[A,C,T,G][A,C,T,G][A,C,T,G]TACA B_both > bact_S144 ;

*** R5
grep CTCC[A,C,T,G][A,C,T,G][A,C,T,G]GTGCCAGC[A,C]GCCGCGGTAA[A,C,T,G]*ATTAGA[A,T]ACCC[C,G,T][A,G,T]GTAGTCC[A,C,T,G][A,C,T,G][A,C,T,G]GCACA B_both > bact_S145 ;
grep TGATT[A,C,T,G][A,C,T,G][A,C,T,G]GTGCCAGC[A,C]GCCGCGGTAA[A,C,T,G]*ATTAGA[A,T]ACCC[C,G,T][A,G,T]GTAGTCC[A,C,T,G][A,C,T,G][A,C,T,G]GCACA B_both > bact_S146 ;
grep CGGATT[A,C,T,G][A,C,T,G][A,C,T,G]GTGCCAGC[A,C]GCCGCGGTAA[A,C,T,G]*ATTAGA[A,T]ACCC[C,G,T][A,G,T]GTAGTCC[A,C,T,G][A,C,T,G][A,C,T,G]GCACA B_both > bact_S147 ;
grep GTGT[A,C,T,G][A,C,T,G][A,C,T,G]GTGCCAGC[A,C]GCCGCGGTAA[A,C,T,G]*ATTAGA[A,T]ACCC[C,G,T][A,G,T]GTAGTCC[A,C,T,G][A,C,T,G][A,C,T,G]GCACA B_both > bact_S148 ;
grep CGATA[A,C,T,G][A,C,T,G][A,C,T,G]GTGCCAGC[A,C]GCCGCGGTAA[A,C,T,G]*ATTAGA[A,T]ACCC[C,G,T][A,G,T]GTAGTCC[A,C,T,G][A,C,T,G][A,C,T,G]GCACA B_both > bact_S149 ;
grep CAGTAA[A,C,T,G][A,C,T,G][A,C,T,G]GTGCCAGC[A,C]GCCGCGGTAA[A,C,T,G]*ATTAGA[A,T]ACCC[C,G,T][A,G,T]GTAGTCC[A,C,T,G][A,C,T,G][A,C,T,G]GCACA B_both > bact_S150 ;
grep GCCT[A,C,T,G][A,C,T,G][A,C,T,G]GTGCCAGC[A,C]GCCGCGGTAA[A,C,T,G]*ATTAGA[A,T]ACCC[C,G,T][A,G,T]GTAGTCC[A,C,T,G][A,C,T,G][A,C,T,G]GCACA B_both > bact_S151 ;
grep GTTAG[A,C,T,G][A,C,T,G][A,C,T,G]GTGCCAGC[A,C]GCCGCGGTAA[A,C,T,G]*ATTAGA[A,T]ACCC[C,G,T][A,G,T]GTAGTCC[A,C,T,G][A,C,T,G][A,C,T,G]GCACA B_both > bact_S152 ;
grep TGGTTC[A,C,T,G][A,C,T,G][A,C,T,G]GTGCCAGC[A,C]GCCGCGGTAA[A,C,T,G]*ATTAGA[A,T]ACCC[C,G,T][A,G,T]GTAGTCC[A,C,T,G][A,C,T,G][A,C,T,G]GCACA B_both > bact_S153 ;
grep ATAC[A,C,T,G][A,C,T,G][A,C,T,G]GTGCCAGC[A,C]GCCGCGGTAA[A,C,T,G]*ATTAGA[A,T]ACCC[C,G,T][A,G,T]GTAGTCC[A,C,T,G][A,C,T,G][A,C,T,G]GCACA B_both > bact_S154 ;
grep TGTAC[A,C,T,G][A,C,T,G][A,C,T,G]GTGCCAGC[A,C]GCCGCGGTAA[A,C,T,G]*ATTAGA[A,T]ACCC[C,G,T][A,G,T]GTAGTCC[A,C,T,G][A,C,T,G][A,C,T,G]GCACA B_both > bact_S155 ;
grep GTCGGA[A,C,T,G][A,C,T,G][A,C,T,G]GTGCCAGC[A,C]GCCGCGGTAA[A,C,T,G]*ATTAGA[A,T]ACCC[C,G,T][A,G,T]GTAGTCC[A,C,T,G][A,C,T,G][A,C,T,G]GCACA B_both > bact_S156 ;

*** R6
grep CTCC[A,C,T,G][A,C,T,G][A,C,T,G]GTGCCAGC[A,C]GCCGCGGTAA[A,C,T,G]*ATTAGA[A,T]ACCC[C,G,T][A,G,T]GTAGTCC[A,C,T,G][A,C,T,G][A,C,T,G]CACGCC B_both > bact_S157 ;
grep TGATT[A,C,T,G][A,C,T,G][A,C,T,G]GTGCCAGC[A,C]GCCGCGGTAA[A,C,T,G]*ATTAGA[A,T]ACCC[C,G,T][A,G,T]GTAGTCC[A,C,T,G][A,C,T,G][A,C,T,G]CACGCC B_both > bact_S158 ;
grep CGGATT[A,C,T,G][A,C,T,G][A,C,T,G]GTGCCAGC[A,C]GCCGCGGTAA[A,C,T,G]*ATTAGA[A,T]ACCC[C,G,T][A,G,T]GTAGTCC[A,C,T,G][A,C,T,G][A,C,T,G]CACGCC B_both > bact_S159 ;
grep GTGT[A,C,T,G][A,C,T,G][A,C,T,G]GTGCCAGC[A,C]GCCGCGGTAA[A,C,T,G]*ATTAGA[A,T]ACCC[C,G,T][A,G,T]GTAGTCC[A,C,T,G][A,C,T,G][A,C,T,G]CACGCC B_both > bact_S160 ;
grep CGATA[A,C,T,G][A,C,T,G][A,C,T,G]GTGCCAGC[A,C]GCCGCGGTAA[A,C,T,G]*ATTAGA[A,T]ACCC[C,G,T][A,G,T]GTAGTCC[A,C,T,G][A,C,T,G][A,C,T,G]CACGCC B_both > bact_S161 ;
grep CAGTAA[A,C,T,G][A,C,T,G][A,C,T,G]GTGCCAGC[A,C]GCCGCGGTAA[A,C,T,G]*ATTAGA[A,T]ACCC[C,G,T][A,G,T]GTAGTCC[A,C,T,G][A,C,T,G][A,C,T,G]CACGCC B_both > bact_S162 ;
grep GCCT[A,C,T,G][A,C,T,G][A,C,T,G]GTGCCAGC[A,C]GCCGCGGTAA[A,C,T,G]*ATTAGA[A,T]ACCC[C,G,T][A,G,T]GTAGTCC[A,C,T,G][A,C,T,G][A,C,T,G]CACGCC B_both > bact_S163 ;
grep GTTAG[A,C,T,G][A,C,T,G][A,C,T,G]GTGCCAGC[A,C]GCCGCGGTAA[A,C,T,G]*ATTAGA[A,T]ACCC[C,G,T][A,G,T]GTAGTCC[A,C,T,G][A,C,T,G][A,C,T,G]CACGCC B_both > bact_S164 ;
grep TGGTTC[A,C,T,G][A,C,T,G][A,C,T,G]GTGCCAGC[A,C]GCCGCGGTAA[A,C,T,G]*ATTAGA[A,T]ACCC[C,G,T][A,G,T]GTAGTCC[A,C,T,G][A,C,T,G][A,C,T,G]CACGCC B_both > bact_S165 ;
grep ATAC[A,C,T,G][A,C,T,G][A,C,T,G]GTGCCAGC[A,C]GCCGCGGTAA[A,C,T,G]*ATTAGA[A,T]ACCC[C,G,T][A,G,T]GTAGTCC[A,C,T,G][A,C,T,G][A,C,T,G]CACGCC B_both > bact_S166 ;
grep TGTAC[A,C,T,G][A,C,T,G][A,C,T,G]GTGCCAGC[A,C]GCCGCGGTAA[A,C,T,G]*ATTAGA[A,T]ACCC[C,G,T][A,G,T]GTAGTCC[A,C,T,G][A,C,T,G][A,C,T,G]CACGCC B_both > bact_S167 ;
grep GTCGGA[A,C,T,G][A,C,T,G][A,C,T,G]GTGCCAGC[A,C]GCCGCGGTAA[A,C,T,G]*ATTAGA[A,T]ACCC[C,G,T][A,G,T]GTAGTCC[A,C,T,G][A,C,T,G][A,C,T,G]CACGCC B_both > bact_S168 ;

*** R7
grep CTCC[A,C,T,G][A,C,T,G][A,C,T,G]GTGCCAGC[A,C]GCCGCGGTAA[A,C,T,G]*ATTAGA[A,T]ACCC[C,G,T][A,G,T]GTAGTCC[A,C,T,G][A,C,T,G][A,C,T,G]CAGG B_both > bact_S169 ;
grep TGATT[A,C,T,G][A,C,T,G][A,C,T,G]GTGCCAGC[A,C]GCCGCGGTAA[A,C,T,G]*ATTAGA[A,T]ACCC[C,G,T][A,G,T]GTAGTCC[A,C,T,G][A,C,T,G][A,C,T,G]CAGG B_both > bact_S170 ;
grep CGGATT[A,C,T,G][A,C,T,G][A,C,T,G]GTGCCAGC[A,C]GCCGCGGTAA[A,C,T,G]*ATTAGA[A,T]ACCC[C,G,T][A,G,T]GTAGTCC[A,C,T,G][A,C,T,G][A,C,T,G]CAGG B_both > bact_S171 ;
grep GTGT[A,C,T,G][A,C,T,G][A,C,T,G]GTGCCAGC[A,C]GCCGCGGTAA[A,C,T,G]*ATTAGA[A,T]ACCC[C,G,T][A,G,T]GTAGTCC[A,C,T,G][A,C,T,G][A,C,T,G]CAGG B_both > bact_S172 ;
grep CGATA[A,C,T,G][A,C,T,G][A,C,T,G]GTGCCAGC[A,C]GCCGCGGTAA[A,C,T,G]*ATTAGA[A,T]ACCC[C,G,T][A,G,T]GTAGTCC[A,C,T,G][A,C,T,G][A,C,T,G]CAGG B_both > bact_S173 ;
grep CAGTAA[A,C,T,G][A,C,T,G][A,C,T,G]GTGCCAGC[A,C]GCCGCGGTAA[A,C,T,G]*ATTAGA[A,T]ACCC[C,G,T][A,G,T]GTAGTCC[A,C,T,G][A,C,T,G][A,C,T,G]CAGG B_both > bact_S174 ;
grep GCCT[A,C,T,G][A,C,T,G][A,C,T,G]GTGCCAGC[A,C]GCCGCGGTAA[A,C,T,G]*ATTAGA[A,T]ACCC[C,G,T][A,G,T]GTAGTCC[A,C,T,G][A,C,T,G][A,C,T,G]CAGG B_both > bact_S175 ;
grep GTTAG[A,C,T,G][A,C,T,G][A,C,T,G]GTGCCAGC[A,C]GCCGCGGTAA[A,C,T,G]*ATTAGA[A,T]ACCC[C,G,T][A,G,T]GTAGTCC[A,C,T,G][A,C,T,G][A,C,T,G]CAGG B_both > bact_S176 ;
grep TGGTTC[A,C,T,G][A,C,T,G][A,C,T,G]GTGCCAGC[A,C]GCCGCGGTAA[A,C,T,G]*ATTAGA[A,T]ACCC[C,G,T][A,G,T]GTAGTCC[A,C,T,G][A,C,T,G][A,C,T,G]CAGG B_both > bact_S177 ;
grep ATAC[A,C,T,G][A,C,T,G][A,C,T,G]GTGCCAGC[A,C]GCCGCGGTAA[A,C,T,G]*ATTAGA[A,T]ACCC[C,G,T][A,G,T]GTAGTCC[A,C,T,G][A,C,T,G][A,C,T,G]CAGG B_both > bact_S178 ;
grep TGTAC[A,C,T,G][A,C,T,G][A,C,T,G]GTGCCAGC[A,C]GCCGCGGTAA[A,C,T,G]*ATTAGA[A,T]ACCC[C,G,T][A,G,T]GTAGTCC[A,C,T,G][A,C,T,G][A,C,T,G]CAGG B_both > bact_S179 ;
grep GTCGGA[A,C,T,G][A,C,T,G][A,C,T,G]GTGCCAGC[A,C]GCCGCGGTAA[A,C,T,G]*ATTAGA[A,T]ACCC[C,G,T][A,G,T]GTAGTCC[A,C,T,G][A,C,T,G][A,C,T,G]CAGG B_both > bact_S180 ;

*** R8
grep CTCC[A,C,T,G][A,C,T,G][A,C,T,G]GTGCCAGC[A,C]GCCGCGGTAA[A,C,T,G]*ATTAGA[A,T]ACCC[C,G,T][A,G,T]GTAGTCC[A,C,T,G][A,C,T,G][A,C,T,G]GGATC B_both > bact_S181 ;
grep TGATT[A,C,T,G][A,C,T,G][A,C,T,G]GTGCCAGC[A,C]GCCGCGGTAA[A,C,T,G]*ATTAGA[A,T]ACCC[C,G,T][A,G,T]GTAGTCC[A,C,T,G][A,C,T,G][A,C,T,G]GGATC B_both > bact_S182 ;
grep CGGATT[A,C,T,G][A,C,T,G][A,C,T,G]GTGCCAGC[A,C]GCCGCGGTAA[A,C,T,G]*ATTAGA[A,T]ACCC[C,G,T][A,G,T]GTAGTCC[A,C,T,G][A,C,T,G][A,C,T,G]GGATC B_both > bact_S183 ;
grep GTGT[A,C,T,G][A,C,T,G][A,C,T,G]GTGCCAGC[A,C]GCCGCGGTAA[A,C,T,G]*ATTAGA[A,T]ACCC[C,G,T][A,G,T]GTAGTCC[A,C,T,G][A,C,T,G][A,C,T,G]GGATC B_both > bact_S184 ;
grep CGATA[A,C,T,G][A,C,T,G][A,C,T,G]GTGCCAGC[A,C]GCCGCGGTAA[A,C,T,G]*ATTAGA[A,T]ACCC[C,G,T][A,G,T]GTAGTCC[A,C,T,G][A,C,T,G][A,C,T,G]GGATC B_both > bact_S185 ;
grep CAGTAA[A,C,T,G][A,C,T,G][A,C,T,G]GTGCCAGC[A,C]GCCGCGGTAA[A,C,T,G]*ATTAGA[A,T]ACCC[C,G,T][A,G,T]GTAGTCC[A,C,T,G][A,C,T,G][A,C,T,G]GGATC B_both > bact_S186 ;
grep GCCT[A,C,T,G][A,C,T,G][A,C,T,G]GTGCCAGC[A,C]GCCGCGGTAA[A,C,T,G]*ATTAGA[A,T]ACCC[C,G,T][A,G,T]GTAGTCC[A,C,T,G][A,C,T,G][A,C,T,G]GGATC B_both > bact_S187 ;
grep GTTAG[A,C,T,G][A,C,T,G][A,C,T,G]GTGCCAGC[A,C]GCCGCGGTAA[A,C,T,G]*ATTAGA[A,T]ACCC[C,G,T][A,G,T]GTAGTCC[A,C,T,G][A,C,T,G][A,C,T,G]GGATC B_both > bact_S188 ;
grep TGGTTC[A,C,T,G][A,C,T,G][A,C,T,G]GTGCCAGC[A,C]GCCGCGGTAA[A,C,T,G]*ATTAGA[A,T]ACCC[C,G,T][A,G,T]GTAGTCC[A,C,T,G][A,C,T,G][A,C,T,G]GGATC B_both > bact_S189 ;
grep ATAC[A,C,T,G][A,C,T,G][A,C,T,G]GTGCCAGC[A,C]GCCGCGGTAA[A,C,T,G]*ATTAGA[A,T]ACCC[C,G,T][A,G,T]GTAGTCC[A,C,T,G][A,C,T,G][A,C,T,G]GGATC B_both > bact_S190 ;
grep TGTAC[A,C,T,G][A,C,T,G][A,C,T,G]GTGCCAGC[A,C]GCCGCGGTAA[A,C,T,G]*ATTAGA[A,T]ACCC[C,G,T][A,G,T]GTAGTCC[A,C,T,G][A,C,T,G][A,C,T,G]GGATC B_both > bact_S191 ;
grep GTCGGA[A,C,T,G][A,C,T,G][A,C,T,G]GTGCCAGC[A,C]GCCGCGGTAA[A,C,T,G]*ATTAGA[A,T]ACCC[C,G,T][A,G,T]GTAGTCC[A,C,T,G][A,C,T,G][A,C,T,G]GGATC B_both > bact_S192 ;

*** R1
grep CTCC[A,C,T,G][A,C,T,G][A,C,T,G]GTGCCAGC[A,C]GCCGCGGTAA[A,C,T,G]*ATTAGA[A,T]ACCC[C,G,T][A,G,T]GTAGTCC[A,C,T,G][A,C,T,G][A,C,T,G]CCTC C_both > bact_S193 ;
grep TGATT[A,C,T,G][A,C,T,G][A,C,T,G]GTGCCAGC[A,C]GCCGCGGTAA[A,C,T,G]*ATTAGA[A,T]ACCC[C,G,T][A,G,T]GTAGTCC[A,C,T,G][A,C,T,G][A,C,T,G]CCTC C_both > bact_S194 ;
grep CGGATT[A,C,T,G][A,C,T,G][A,C,T,G]GTGCCAGC[A,C]GCCGCGGTAA[A,C,T,G]*ATTAGA[A,T]ACCC[C,G,T][A,G,T]GTAGTCC[A,C,T,G][A,C,T,G][A,C,T,G]CCTC C_both > bact_S195 ;
grep GTGT[A,C,T,G][A,C,T,G][A,C,T,G]GTGCCAGC[A,C]GCCGCGGTAA[A,C,T,G]*ATTAGA[A,T]ACCC[C,G,T][A,G,T]GTAGTCC[A,C,T,G][A,C,T,G][A,C,T,G]CCTC C_both > bact_S196 ;
grep CGATA[A,C,T,G][A,C,T,G][A,C,T,G]GTGCCAGC[A,C]GCCGCGGTAA[A,C,T,G]*ATTAGA[A,T]ACCC[C,G,T][A,G,T]GTAGTCC[A,C,T,G][A,C,T,G][A,C,T,G]CCTC C_both > bact_S197 ;
grep CAGTAA[A,C,T,G][A,C,T,G][A,C,T,G]GTGCCAGC[A,C]GCCGCGGTAA[A,C,T,G]*ATTAGA[A,T]ACCC[C,G,T][A,G,T]GTAGTCC[A,C,T,G][A,C,T,G][A,C,T,G]CCTC C_both > bact_S198 ;
grep GCCT[A,C,T,G][A,C,T,G][A,C,T,G]GTGCCAGC[A,C]GCCGCGGTAA[A,C,T,G]*ATTAGA[A,T]ACCC[C,G,T][A,G,T]GTAGTCC[A,C,T,G][A,C,T,G][A,C,T,G]CCTC C_both > bact_S199 ;
grep GTTAG[A,C,T,G][A,C,T,G][A,C,T,G]GTGCCAGC[A,C]GCCGCGGTAA[A,C,T,G]*ATTAGA[A,T]ACCC[C,G,T][A,G,T]GTAGTCC[A,C,T,G][A,C,T,G][A,C,T,G]CCTC C_both > bact_S200 ;
grep TGGTTC[A,C,T,G][A,C,T,G][A,C,T,G]GTGCCAGC[A,C]GCCGCGGTAA[A,C,T,G]*ATTAGA[A,T]ACCC[C,G,T][A,G,T]GTAGTCC[A,C,T,G][A,C,T,G][A,C,T,G]CCTC C_both > bact_S201 ;
grep ATAC[A,C,T,G][A,C,T,G][A,C,T,G]GTGCCAGC[A,C]GCCGCGGTAA[A,C,T,G]*ATTAGA[A,T]ACCC[C,G,T][A,G,T]GTAGTCC[A,C,T,G][A,C,T,G][A,C,T,G]CCTC C_both > bact_S202 ;
grep TGTAC[A,C,T,G][A,C,T,G][A,C,T,G]GTGCCAGC[A,C]GCCGCGGTAA[A,C,T,G]*ATTAGA[A,T]ACCC[C,G,T][A,G,T]GTAGTCC[A,C,T,G][A,C,T,G][A,C,T,G]CCTC C_both > bact_S203 ;
grep GTCGGA[A,C,T,G][A,C,T,G][A,C,T,G]GTGCCAGC[A,C]GCCGCGGTAA[A,C,T,G]*ATTAGA[A,T]ACCC[C,G,T][A,G,T]GTAGTCC[A,C,T,G][A,C,T,G][A,C,T,G]CCTC C_both > bact_S204 ;

*** R2
grep CTCC[A,C,T,G][A,C,T,G][A,C,T,G]GTGCCAGC[A,C]GCCGCGGTAA[A,C,T,G]*ATTAGA[A,T]ACCC[C,G,T][A,G,T]GTAGTCC[A,C,T,G][A,C,T,G][A,C,T,G]TGAGT C_both > bact_S205 ;
grep TGATT[A,C,T,G][A,C,T,G][A,C,T,G]GTGCCAGC[A,C]GCCGCGGTAA[A,C,T,G]*ATTAGA[A,T]ACCC[C,G,T][A,G,T]GTAGTCC[A,C,T,G][A,C,T,G][A,C,T,G]TGAGT C_both > bact_S206 ;
grep CGGATT[A,C,T,G][A,C,T,G][A,C,T,G]GTGCCAGC[A,C]GCCGCGGTAA[A,C,T,G]*ATTAGA[A,T]ACCC[C,G,T][A,G,T]GTAGTCC[A,C,T,G][A,C,T,G][A,C,T,G]TGAGT C_both > bact_S207 ;
grep GTGT[A,C,T,G][A,C,T,G][A,C,T,G]GTGCCAGC[A,C]GCCGCGGTAA[A,C,T,G]*ATTAGA[A,T]ACCC[C,G,T][A,G,T]GTAGTCC[A,C,T,G][A,C,T,G][A,C,T,G]TGAGT C_both > bact_S208 ;
grep CGATA[A,C,T,G][A,C,T,G][A,C,T,G]GTGCCAGC[A,C]GCCGCGGTAA[A,C,T,G]*ATTAGA[A,T]ACCC[C,G,T][A,G,T]GTAGTCC[A,C,T,G][A,C,T,G][A,C,T,G]TGAGT C_both > bact_S209 ;
grep CAGTAA[A,C,T,G][A,C,T,G][A,C,T,G]GTGCCAGC[A,C]GCCGCGGTAA[A,C,T,G]*ATTAGA[A,T]ACCC[C,G,T][A,G,T]GTAGTCC[A,C,T,G][A,C,T,G][A,C,T,G]TGAGT C_both > bact_S210 ;
grep GCCT[A,C,T,G][A,C,T,G][A,C,T,G]GTGCCAGC[A,C]GCCGCGGTAA[A,C,T,G]*ATTAGA[A,T]ACCC[C,G,T][A,G,T]GTAGTCC[A,C,T,G][A,C,T,G][A,C,T,G]TGAGT C_both > bact_S211 ;
grep GTTAG[A,C,T,G][A,C,T,G][A,C,T,G]GTGCCAGC[A,C]GCCGCGGTAA[A,C,T,G]*ATTAGA[A,T]ACCC[C,G,T][A,G,T]GTAGTCC[A,C,T,G][A,C,T,G][A,C,T,G]TGAGT C_both > bact_S212 ;
grep TGGTTC[A,C,T,G][A,C,T,G][A,C,T,G]GTGCCAGC[A,C]GCCGCGGTAA[A,C,T,G]*ATTAGA[A,T]ACCC[C,G,T][A,G,T]GTAGTCC[A,C,T,G][A,C,T,G][A,C,T,G]TGAGT C_both > bact_S213 ;
grep ATAC[A,C,T,G][A,C,T,G][A,C,T,G]GTGCCAGC[A,C]GCCGCGGTAA[A,C,T,G]*ATTAGA[A,T]ACCC[C,G,T][A,G,T]GTAGTCC[A,C,T,G][A,C,T,G][A,C,T,G]TGAGT C_both > bact_S214 ;
grep TGTAC[A,C,T,G][A,C,T,G][A,C,T,G]GTGCCAGC[A,C]GCCGCGGTAA[A,C,T,G]*ATTAGA[A,T]ACCC[C,G,T][A,G,T]GTAGTCC[A,C,T,G][A,C,T,G][A,C,T,G]TGAGT C_both > bact_S215 ;
grep GTCGGA[A,C,T,G][A,C,T,G][A,C,T,G]GTGCCAGC[A,C]GCCGCGGTAA[A,C,T,G]*ATTAGA[A,T]ACCC[C,G,T][A,G,T]GTAGTCC[A,C,T,G][A,C,T,G][A,C,T,G]TGAGT C_both > bact_S216 ;

*** R3
grep CTCC[A,C,T,G][A,C,T,G][A,C,T,G]GTGCCAGC[A,C]GCCGCGGTAA[A,C,T,G]*ATTAGA[A,T]ACCC[C,G,T][A,G,T]GTAGTCC[A,C,T,G][A,C,T,G][A,C,T,G]GACTTG C_both > bact_S217
grep TGATT[A,C,T,G][A,C,T,G][A,C,T,G]GTGCCAGC[A,C]GCCGCGGTAA[A,C,T,G]*ATTAGA[A,T]ACCC[C,G,T][A,G,T]GTAGTCC[A,C,T,G][A,C,T,G][A,C,T,G]GACTTG C_both > bact_S218
grep CGGATT[A,C,T,G][A,C,T,G][A,C,T,G]GTGCCAGC[A,C]GCCGCGGTAA[A,C,T,G]*ATTAGA[A,T]ACCC[C,G,T][A,G,T]GTAGTCC[A,C,T,G][A,C,T,G][A,C,T,G]GACTTG C_both > bact_S219
grep GTGT[A,C,T,G][A,C,T,G][A,C,T,G]GTGCCAGC[A,C]GCCGCGGTAA[A,C,T,G]*ATTAGA[A,T]ACCC[C,G,T][A,G,T]GTAGTCC[A,C,T,G][A,C,T,G][A,C,T,G]GACTTG C_both > bact_S220
grep CGATA[A,C,T,G][A,C,T,G][A,C,T,G]GTGCCAGC[A,C]GCCGCGGTAA[A,C,T,G]*ATTAGA[A,T]ACCC[C,G,T][A,G,T]GTAGTCC[A,C,T,G][A,C,T,G][A,C,T,G]GACTTG C_both > bact_S221
grep CAGTAA[A,C,T,G][A,C,T,G][A,C,T,G]GTGCCAGC[A,C]GCCGCGGTAA[A,C,T,G]*ATTAGA[A,T]ACCC[C,G,T][A,G,T]GTAGTCC[A,C,T,G][A,C,T,G][A,C,T,G]GACTTG C_both > bact_S222
grep GCCT[A,C,T,G][A,C,T,G][A,C,T,G]GTGCCAGC[A,C]GCCGCGGTAA[A,C,T,G]*ATTAGA[A,T]ACCC[C,G,T][A,G,T]GTAGTCC[A,C,T,G][A,C,T,G][A,C,T,G]GACTTG C_both > bact_S223 ;
grep GTTAG[A,C,T,G][A,C,T,G][A,C,T,G]GTGCCAGC[A,C]GCCGCGGTAA[A,C,T,G]*ATTAGA[A,T]ACCC[C,G,T][A,G,T]GTAGTCC[A,C,T,G][A,C,T,G][A,C,T,G]GACTTG C_both > bact_S224 ;
grep TGGTTC[A,C,T,G][A,C,T,G][A,C,T,G]GTGCCAGC[A,C]GCCGCGGTAA[A,C,T,G]*ATTAGA[A,T]ACCC[C,G,T][A,G,T]GTAGTCC[A,C,T,G][A,C,T,G][A,C,T,G]GACTTG C_both > bact_S225 ;
grep ATAC[A,C,T,G][A,C,T,G][A,C,T,G]GTGCCAGC[A,C]GCCGCGGTAA[A,C,T,G]*ATTAGA[A,T]ACCC[C,G,T][A,G,T]GTAGTCC[A,C,T,G][A,C,T,G][A,C,T,G]GACTTG C_both > bact_S226 ;
grep TGTAC[A,C,T,G][A,C,T,G][A,C,T,G]GTGCCAGC[A,C]GCCGCGGTAA[A,C,T,G]*ATTAGA[A,T]ACCC[C,G,T][A,G,T]GTAGTCC[A,C,T,G][A,C,T,G][A,C,T,G]GACTTG C_both > bact_S227 ;
grep GTCGGA[A,C,T,G][A,C,T,G][A,C,T,G]GTGCCAGC[A,C]GCCGCGGTAA[A,C,T,G]*ATTAGA[A,T]ACCC[C,G,T][A,G,T]GTAGTCC[A,C,T,G][A,C,T,G][A,C,T,G]GACTTG C_both > bact_S228 ;

*** R4
grep CTCC[A,C,T,G][A,C,T,G][A,C,T,G]GTGCCAGC[A,C]GCCGCGGTAA[A,C,T,G]*ATTAGA[A,T]ACCC[C,G,T][A,G,T]GTAGTCC[A,C,T,G][A,C,T,G][A,C,T,G]TACA C_both > bact_S229 ;
grep TGATT[A,C,T,G][A,C,T,G][A,C,T,G]GTGCCAGC[A,C]GCCGCGGTAA[A,C,T,G]*ATTAGA[A,T]ACCC[C,G,T][A,G,T]GTAGTCC[A,C,T,G][A,C,T,G][A,C,T,G]TACA C_both > bact_S230 ;
grep CGGATT[A,C,T,G][A,C,T,G][A,C,T,G]GTGCCAGC[A,C]GCCGCGGTAA[A,C,T,G]*ATTAGA[A,T]ACCC[C,G,T][A,G,T]GTAGTCC[A,C,T,G][A,C,T,G][A,C,T,G]TACA C_both > bact_S231 ;
grep GTGT[A,C,T,G][A,C,T,G][A,C,T,G]GTGCCAGC[A,C]GCCGCGGTAA[A,C,T,G]*ATTAGA[A,T]ACCC[C,G,T][A,G,T]GTAGTCC[A,C,T,G][A,C,T,G][A,C,T,G]TACA C_both > bact_S232 ;
grep CGATA[A,C,T,G][A,C,T,G][A,C,T,G]GTGCCAGC[A,C]GCCGCGGTAA[A,C,T,G]*ATTAGA[A,T]ACCC[C,G,T][A,G,T]GTAGTCC[A,C,T,G][A,C,T,G][A,C,T,G]TACA C_both > bact_S233 ;
grep CAGTAA[A,C,T,G][A,C,T,G][A,C,T,G]GTGCCAGC[A,C]GCCGCGGTAA[A,C,T,G]*ATTAGA[A,T]ACCC[C,G,T][A,G,T]GTAGTCC[A,C,T,G][A,C,T,G][A,C,T,G]TACA C_both > bact_S234 ;
grep GCCT[A,C,T,G][A,C,T,G][A,C,T,G]GTGCCAGC[A,C]GCCGCGGTAA[A,C,T,G]*ATTAGA[A,T]ACCC[C,G,T][A,G,T]GTAGTCC[A,C,T,G][A,C,T,G][A,C,T,G]TACA C_both > bact_S235 ;
grep GTTAG[A,C,T,G][A,C,T,G][A,C,T,G]GTGCCAGC[A,C]GCCGCGGTAA[A,C,T,G]*ATTAGA[A,T]ACCC[C,G,T][A,G,T]GTAGTCC[A,C,T,G][A,C,T,G][A,C,T,G]TACA C_both > bact_S236 ;
grep TGGTTC[A,C,T,G][A,C,T,G][A,C,T,G]GTGCCAGC[A,C]GCCGCGGTAA[A,C,T,G]*ATTAGA[A,T]ACCC[C,G,T][A,G,T]GTAGTCC[A,C,T,G][A,C,T,G][A,C,T,G]TACA C_both > bact_S237 ;
grep ATAC[A,C,T,G][A,C,T,G][A,C,T,G]GTGCCAGC[A,C]GCCGCGGTAA[A,C,T,G]*ATTAGA[A,T]ACCC[C,G,T][A,G,T]GTAGTCC[A,C,T,G][A,C,T,G][A,C,T,G]TACA C_both > bact_S238 ;
grep TGTAC[A,C,T,G][A,C,T,G][A,C,T,G]GTGCCAGC[A,C]GCCGCGGTAA[A,C,T,G]*ATTAGA[A,T]ACCC[C,G,T][A,G,T]GTAGTCC[A,C,T,G][A,C,T,G][A,C,T,G]TACA C_both > bact_S239 ;
grep GTCGGA[A,C,T,G][A,C,T,G][A,C,T,G]GTGCCAGC[A,C]GCCGCGGTAA[A,C,T,G]*ATTAGA[A,T]ACCC[C,G,T][A,G,T]GTAGTCC[A,C,T,G][A,C,T,G][A,C,T,G]TACA C_both > bact_S240 ;

*** R5
grep CTCC[A,C,T,G][A,C,T,G][A,C,T,G]GTGCCAGC[A,C]GCCGCGGTAA[A,C,T,G]*ATTAGA[A,T]ACCC[C,G,T][A,G,T]GTAGTCC[A,C,T,G][A,C,T,G][A,C,T,G]GCACA C_both > bact_S241 ;
grep TGATT[A,C,T,G][A,C,T,G][A,C,T,G]GTGCCAGC[A,C]GCCGCGGTAA[A,C,T,G]*ATTAGA[A,T]ACCC[C,G,T][A,G,T]GTAGTCC[A,C,T,G][A,C,T,G][A,C,T,G]GCACA C_both > bact_S242 ;
grep CGGATT[A,C,T,G][A,C,T,G][A,C,T,G]GTGCCAGC[A,C]GCCGCGGTAA[A,C,T,G]*ATTAGA[A,T]ACCC[C,G,T][A,G,T]GTAGTCC[A,C,T,G][A,C,T,G][A,C,T,G]GCACA C_both > bact_S243 ;
grep GTGT[A,C,T,G][A,C,T,G][A,C,T,G]GTGCCAGC[A,C]GCCGCGGTAA[A,C,T,G]*ATTAGA[A,T]ACCC[C,G,T][A,G,T]GTAGTCC[A,C,T,G][A,C,T,G][A,C,T,G]GCACA C_both > bact_S244 ;
grep CGATA[A,C,T,G][A,C,T,G][A,C,T,G]GTGCCAGC[A,C]GCCGCGGTAA[A,C,T,G]*ATTAGA[A,T]ACCC[C,G,T][A,G,T]GTAGTCC[A,C,T,G][A,C,T,G][A,C,T,G]GCACA C_both > bact_S245 ;
grep CAGTAA[A,C,T,G][A,C,T,G][A,C,T,G]GTGCCAGC[A,C]GCCGCGGTAA[A,C,T,G]*ATTAGA[A,T]ACCC[C,G,T][A,G,T]GTAGTCC[A,C,T,G][A,C,T,G][A,C,T,G]GCACA C_both > bact_S246 ;
grep GCCT[A,C,T,G][A,C,T,G][A,C,T,G]GTGCCAGC[A,C]GCCGCGGTAA[A,C,T,G]*ATTAGA[A,T]ACCC[C,G,T][A,G,T]GTAGTCC[A,C,T,G][A,C,T,G][A,C,T,G]GCACA C_both > bact_S247 ;
grep GTTAG[A,C,T,G][A,C,T,G][A,C,T,G]GTGCCAGC[A,C]GCCGCGGTAA[A,C,T,G]*ATTAGA[A,T]ACCC[C,G,T][A,G,T]GTAGTCC[A,C,T,G][A,C,T,G][A,C,T,G]GCACA C_both > bact_S248 ;
grep TGGTTC[A,C,T,G][A,C,T,G][A,C,T,G]GTGCCAGC[A,C]GCCGCGGTAA[A,C,T,G]*ATTAGA[A,T]ACCC[C,G,T][A,G,T]GTAGTCC[A,C,T,G][A,C,T,G][A,C,T,G]GCACA C_both > bact_S249 ;
grep ATAC[A,C,T,G][A,C,T,G][A,C,T,G]GTGCCAGC[A,C]GCCGCGGTAA[A,C,T,G]*ATTAGA[A,T]ACCC[C,G,T][A,G,T]GTAGTCC[A,C,T,G][A,C,T,G][A,C,T,G]GCACA C_both > bact_S250 ;
grep TGTAC[A,C,T,G][A,C,T,G][A,C,T,G]GTGCCAGC[A,C]GCCGCGGTAA[A,C,T,G]*ATTAGA[A,T]ACCC[C,G,T][A,G,T]GTAGTCC[A,C,T,G][A,C,T,G][A,C,T,G]GCACA C_both > bact_S251 ;
grep GTCGGA[A,C,T,G][A,C,T,G][A,C,T,G]GTGCCAGC[A,C]GCCGCGGTAA[A,C,T,G]*ATTAGA[A,T]ACCC[C,G,T][A,G,T]GTAGTCC[A,C,T,G][A,C,T,G][A,C,T,G]GCACA C_both > bact_S252 ;


*** R6
grep CTCC[A,C,T,G][A,C,T,G][A,C,T,G]GTGCCAGC[A,C]GCCGCGGTAA[A,C,T,G]*ATTAGA[A,T]ACCC[C,G,T][A,G,T]GTAGTCC[A,C,T,G][A,C,T,G][A,C,T,G]CACGCC C_both > bact_S253 ;
grep TGATT[A,C,T,G][A,C,T,G][A,C,T,G]GTGCCAGC[A,C]GCCGCGGTAA[A,C,T,G]*ATTAGA[A,T]ACCC[C,G,T][A,G,T]GTAGTCC[A,C,T,G][A,C,T,G][A,C,T,G]CACGCC C_both > bact_S254 ;
grep CGGATT[A,C,T,G][A,C,T,G][A,C,T,G]GTGCCAGC[A,C]GCCGCGGTAA[A,C,T,G]*ATTAGA[A,T]ACCC[C,G,T][A,G,T]GTAGTCC[A,C,T,G][A,C,T,G][A,C,T,G]CACGCC C_both > bact_S255 ;
grep GTGT[A,C,T,G][A,C,T,G][A,C,T,G]GTGCCAGC[A,C]GCCGCGGTAA[A,C,T,G]*ATTAGA[A,T]ACCC[C,G,T][A,G,T]GTAGTCC[A,C,T,G][A,C,T,G][A,C,T,G]CACGCC C_both > bact_S256 ;
grep CGATA[A,C,T,G][A,C,T,G][A,C,T,G]GTGCCAGC[A,C]GCCGCGGTAA[A,C,T,G]*ATTAGA[A,T]ACCC[C,G,T][A,G,T]GTAGTCC[A,C,T,G][A,C,T,G][A,C,T,G]CACGCC C_both > bact_S257 ;
grep CAGTAA[A,C,T,G][A,C,T,G][A,C,T,G]GTGCCAGC[A,C]GCCGCGGTAA[A,C,T,G]*ATTAGA[A,T]ACCC[C,G,T][A,G,T]GTAGTCC[A,C,T,G][A,C,T,G][A,C,T,G]CACGCC C_both > bact_S258 ;
grep GCCT[A,C,T,G][A,C,T,G][A,C,T,G]GTGCCAGC[A,C]GCCGCGGTAA[A,C,T,G]*ATTAGA[A,T]ACCC[C,G,T][A,G,T]GTAGTCC[A,C,T,G][A,C,T,G][A,C,T,G]CACGCC C_both > bact_S259 ;
grep GTTAG[A,C,T,G][A,C,T,G][A,C,T,G]GTGCCAGC[A,C]GCCGCGGTAA[A,C,T,G]*ATTAGA[A,T]ACCC[C,G,T][A,G,T]GTAGTCC[A,C,T,G][A,C,T,G][A,C,T,G]CACGCC C_both > bact_S260 ;
grep TGGTTC[A,C,T,G][A,C,T,G][A,C,T,G]GTGCCAGC[A,C]GCCGCGGTAA[A,C,T,G]*ATTAGA[A,T]ACCC[C,G,T][A,G,T]GTAGTCC[A,C,T,G][A,C,T,G][A,C,T,G]CACGCC C_both > bact_S261 ;
grep ATAC[A,C,T,G][A,C,T,G][A,C,T,G]GTGCCAGC[A,C]GCCGCGGTAA[A,C,T,G]*ATTAGA[A,T]ACCC[C,G,T][A,G,T]GTAGTCC[A,C,T,G][A,C,T,G][A,C,T,G]CACGCC C_both > bact_S262 ;
grep TGTAC[A,C,T,G][A,C,T,G][A,C,T,G]GTGCCAGC[A,C]GCCGCGGTAA[A,C,T,G]*ATTAGA[A,T]ACCC[C,G,T][A,G,T]GTAGTCC[A,C,T,G][A,C,T,G][A,C,T,G]CACGCC C_both > bact_S263 ;
grep GTCGGA[A,C,T,G][A,C,T,G][A,C,T,G]GTGCCAGC[A,C]GCCGCGGTAA[A,C,T,G]*ATTAGA[A,T]ACCC[C,G,T][A,G,T]GTAGTCC[A,C,T,G][A,C,T,G][A,C,T,G]CACGCC C_both > bact_S264 ;


*** R7
grep CTCC[A,C,T,G][A,C,T,G][A,C,T,G]GTGCCAGC[A,C]GCCGCGGTAA[A,C,T,G]*ATTAGA[A,T]ACCC[C,G,T][A,G,T]GTAGTCC[A,C,T,G][A,C,T,G][A,C,T,G]CAGG C_both > bact_S265 ;
grep TGATT[A,C,T,G][A,C,T,G][A,C,T,G]GTGCCAGC[A,C]GCCGCGGTAA[A,C,T,G]*ATTAGA[A,T]ACCC[C,G,T][A,G,T]GTAGTCC[A,C,T,G][A,C,T,G][A,C,T,G]CAGG C_both > bact_S266 ;
grep CGGATT[A,C,T,G][A,C,T,G][A,C,T,G]GTGCCAGC[A,C]GCCGCGGTAA[A,C,T,G]*ATTAGA[A,T]ACCC[C,G,T][A,G,T]GTAGTCC[A,C,T,G][A,C,T,G][A,C,T,G]CAGG C_both > bact_S267 ;
grep GTGT[A,C,T,G][A,C,T,G][A,C,T,G]GTGCCAGC[A,C]GCCGCGGTAA[A,C,T,G]*ATTAGA[A,T]ACCC[C,G,T][A,G,T]GTAGTCC[A,C,T,G][A,C,T,G][A,C,T,G]CAGG C_both > bact_S268 ;
grep CGATA[A,C,T,G][A,C,T,G][A,C,T,G]GTGCCAGC[A,C]GCCGCGGTAA[A,C,T,G]*ATTAGA[A,T]ACCC[C,G,T][A,G,T]GTAGTCC[A,C,T,G][A,C,T,G][A,C,T,G]CAGG C_both > bact_S269 ;
grep CAGTAA[A,C,T,G][A,C,T,G][A,C,T,G]GTGCCAGC[A,C]GCCGCGGTAA[A,C,T,G]*ATTAGA[A,T]ACCC[C,G,T][A,G,T]GTAGTCC[A,C,T,G][A,C,T,G][A,C,T,G]CAGG C_both > bact_S270 ;

grep GCCT[A,C,T,G][A,C,T,G][A,C,T,G]GTGCCAGC[A,C]GCCGCGGTAA[A,C,T,G]*ATTAGA[A,T]ACCC[C,G,T][A,G,T]GTAGTCC[A,C,T,G][A,C,T,G][A,C,T,G]CAGG C_both > bact_S271 ;
grep GTTAG[A,C,T,G][A,C,T,G][A,C,T,G]GTGCCAGC[A,C]GCCGCGGTAA[A,C,T,G]*ATTAGA[A,T]ACCC[C,G,T][A,G,T]GTAGTCC[A,C,T,G][A,C,T,G][A,C,T,G]CAGG C_both > bact_S272 ;
grep TGGTTC[A,C,T,G][A,C,T,G][A,C,T,G]GTGCCAGC[A,C]GCCGCGGTAA[A,C,T,G]*ATTAGA[A,T]ACCC[C,G,T][A,G,T]GTAGTCC[A,C,T,G][A,C,T,G][A,C,T,G]CAGG C_both > bact_S273 ;
grep ATAC[A,C,T,G][A,C,T,G][A,C,T,G]GTGCCAGC[A,C]GCCGCGGTAA[A,C,T,G]*ATTAGA[A,T]ACCC[C,G,T][A,G,T]GTAGTCC[A,C,T,G][A,C,T,G][A,C,T,G]CAGG C_both > bact_S274 ;
grep TGTAC[A,C,T,G][A,C,T,G][A,C,T,G]GTGCCAGC[A,C]GCCGCGGTAA[A,C,T,G]*ATTAGA[A,T]ACCC[C,G,T][A,G,T]GTAGTCC[A,C,T,G][A,C,T,G][A,C,T,G]CAGG C_both > bact_S275 ;
grep GTCGGA[A,C,T,G][A,C,T,G][A,C,T,G]GTGCCAGC[A,C]GCCGCGGTAA[A,C,T,G]*ATTAGA[A,T]ACCC[C,G,T][A,G,T]GTAGTCC[A,C,T,G][A,C,T,G][A,C,T,G]CAGG C_both > bact_S276 ;


*** R8
grep CTCC[A,C,T,G][A,C,T,G][A,C,T,G]GTGCCAGC[A,C]GCCGCGGTAA[A,C,T,G]*ATTAGA[A,T]ACCC[C,G,T][A,G,T]GTAGTCC[A,C,T,G][A,C,T,G][A,C,T,G]GGATC C_both > bact_S277 ;
grep TGATT[A,C,T,G][A,C,T,G][A,C,T,G]GTGCCAGC[A,C]GCCGCGGTAA[A,C,T,G]*ATTAGA[A,T]ACCC[C,G,T][A,G,T]GTAGTCC[A,C,T,G][A,C,T,G][A,C,T,G]GGATC C_both > bact_S278 ;
grep CGGATT[A,C,T,G][A,C,T,G][A,C,T,G]GTGCCAGC[A,C]GCCGCGGTAA[A,C,T,G]*ATTAGA[A,T]ACCC[C,G,T][A,G,T]GTAGTCC[A,C,T,G][A,C,T,G][A,C,T,G]GGATC C_both > bact_S279 ;
grep GTGT[A,C,T,G][A,C,T,G][A,C,T,G]GTGCCAGC[A,C]GCCGCGGTAA[A,C,T,G]*ATTAGA[A,T]ACCC[C,G,T][A,G,T]GTAGTCC[A,C,T,G][A,C,T,G][A,C,T,G]GGATC C_both > bact_S280 ;
grep CGATA[A,C,T,G][A,C,T,G][A,C,T,G]GTGCCAGC[A,C]GCCGCGGTAA[A,C,T,G]*ATTAGA[A,T]ACCC[C,G,T][A,G,T]GTAGTCC[A,C,T,G][A,C,T,G][A,C,T,G]GGATC C_both > bact_S281 ;
grep CAGTAA[A,C,T,G][A,C,T,G][A,C,T,G]GTGCCAGC[A,C]GCCGCGGTAA[A,C,T,G]*ATTAGA[A,T]ACCC[C,G,T][A,G,T]GTAGTCC[A,C,T,G][A,C,T,G][A,C,T,G]GGATC C_both > bact_S282 ;
grep GCCT[A,C,T,G][A,C,T,G][A,C,T,G]GTGCCAGC[A,C]GCCGCGGTAA[A,C,T,G]*ATTAGA[A,T]ACCC[C,G,T][A,G,T]GTAGTCC[A,C,T,G][A,C,T,G][A,C,T,G]GGATC C_both > bact_S283 ;
grep GTTAG[A,C,T,G][A,C,T,G][A,C,T,G]GTGCCAGC[A,C]GCCGCGGTAA[A,C,T,G]*ATTAGA[A,T]ACCC[C,G,T][A,G,T]GTAGTCC[A,C,T,G][A,C,T,G][A,C,T,G]GGATC C_both > bact_S284 ;
grep TGGTTC[A,C,T,G][A,C,T,G][A,C,T,G]GTGCCAGC[A,C]GCCGCGGTAA[A,C,T,G]*ATTAGA[A,T]ACCC[C,G,T][A,G,T]GTAGTCC[A,C,T,G][A,C,T,G][A,C,T,G]GGATC C_both > bact_S285 ;
grep ATAC[A,C,T,G][A,C,T,G][A,C,T,G]GTGCCAGC[A,C]GCCGCGGTAA[A,C,T,G]*ATTAGA[A,T]ACCC[C,G,T][A,G,T]GTAGTCC[A,C,T,G][A,C,T,G][A,C,T,G]GGATC C_both > bact_S286 ;
grep TGTAC[A,C,T,G][A,C,T,G][A,C,T,G]GTGCCAGC[A,C]GCCGCGGTAA[A,C,T,G]*ATTAGA[A,T]ACCC[C,G,T][A,G,T]GTAGTCC[A,C,T,G][A,C,T,G][A,C,T,G]GGATC C_both > bact_S287 ;
grep GTCGGA[A,C,T,G][A,C,T,G][A,C,T,G]GTGCCAGC[A,C]GCCGCGGTAA[A,C,T,G]*ATTAGA[A,T]ACCC[C,G,T][A,G,T]GTAGTCC[A,C,T,G][A,C,T,G][A,C,T,G]GGATC C_both > bact_S288 ;


*** for bact, remove the part of the primer binding sequence that the degenerated part of the primer was attached to
for f in bact_S[0-9]* ; do grep -o GCCGCGGTAA[A,C,T,G]*ATTAGA $f > $f\clean ; done ;

*** to find how many reads per file
wc -l *clean > list
*** min 6700, only 4 samples <10K, max 110K, head to 10K reads 

for f in bact_S0[0-9]*clean ; do sed -i -r '/^[A-Z].{,265}$/d' $f ; done &
for f in bact_S1[0-9]*clean ; do sed -i -r '/^[A-Z].{,265}$/d' $f ; done &
for f in bact_S2[0-9]*clean ; do sed -i -r '/^[A-Z].{,265}$/d' $f ; done &

for f in *clean ; do sed -i '/^.\{272\}./d' $f  ; done ; 


*** 20 May 2020 - rename the files to S2XXX 

rename 's/S/S2/g' bact_S[0-9]*clean
rename 's/bact_//g' bact_S[0-9]*clean

**** spike separation - Usearch pipeline modified - reads need to be a sinlge liners for grep. Usearch read merging produces some very short and very long reads that are obviously primer-dimers and chimeras. For the accurate comparison between environmental and synthetic reads I need to remove the too_long and too_short reads 

for f in S*clean ; do grep -o  TCCCTTGTCTCC $f > $f\_spikes1 ; done ; 
for f in S*clean ; do grep -o  TCCCTTGTCTC[A,T,G] $f > $f\_spikes2 ; done ; 
for f in S*clean ; do grep -o  TCCCTTGTCT[A,T,G]C $f > $f\_spikes3 ; done ; 
for f in S*clean ; do grep -o  TCCCTTGTC[A,C,G]CC $f > $f\_spikes4 ; done ; 
for f in S*clean ; do grep -o  TCCCTTGT[A,T,G]TCC $f > $f\_spikes5 ; done ; 
for f in S*clean ; do grep -o  TCCCTTG[A,C,G]CTCC $f > $f\_spikes6 ; done ; 
for f in S*clean ; do grep -o  TCCCTT[A,C,T]TCTCC $f > $f\_spikes7 ; done ; 
for f in S*clean ; do grep -o  TCCCT[A,C,G]GTCTCC $f > $f\_spikes8 ; done ; 
for f in S*clean ; do grep -o  TCCC[A,C,G]TGTCTCC $f > $f\_spikes9 ; done ; 
for f in S*clean ; do grep -o  TCC[A,T,G]TTGTCTCC $f > $f\_spikes10 ; done ; 
for f in S*clean ; do grep -o  TC[A,T,G]CTTGTCTCC $f > $f\_spikes11 ; done ; 
for f in S*clean ; do grep -o  T[A,G,T]CCTTGTCTCC $f > $f\_spikes12 ; done ; 
for f in S*clean ; do grep -o  [A,C,G]CCCTTGTCTCC $f > $f\_spikes13 ; done ; 
for f in *_spikes[0-9]* ; do wc -l $f ; done > read_count_all_spikes ; 
sed -i '/^0/d' read_count_all_spikes 


for f in S*clean ; do sed -i '/TCCCTTGTCTCC/d' $f ; done ;
for f in S*clean ; do sed -i '/TCCCTTGTCTC[A,T,G]/d' $f ; done ;
for f in S*clean ; do sed -i '/TCCCTTGTCT[A,T,G]C/d' $f ; done ;
for f in S*clean ; do sed -i '/TCCCTTGTC[A,C,G]CC/d' $f ; done ;
for f in S*clean ; do sed -i '/TCCCTTGT[A,T,G]TCC/d' $f ; done ;
for f in S*clean ; do sed -i '/TCCCTTG[A,C,G]CTCC/d' $f ; done ;
for f in S*clean ; do sed -i '/TCCCTT[A,C,T]TCTCC/d' $f ; done ;
for f in S*clean ; do sed -i '/TCCCT[A,C,G]GTCTCC/d' $f ; done ;
for f in S*clean ; do sed -i '/TCCC[A,C,G]TGTCTCC/d' $f ; done ;
for f in S*clean ; do sed -i '/TCC[A,T,G]TTGTCTCC/d' $f ; done ;
for f in S*clean ; do sed -i '/TC[A,T,G]CTTGTCTCC/d' $f ; done ;
for f in S*clean ; do sed -i '/T[A,T,G]CCTTGTCTCC/d' $f ; done ;
for f in S*clean ; do sed -i '/[A,C,G]CCCTTGTCTCC/d' $f ; done ;

for f in S*clean ; do grep T  $f > $f\no_empty ; done ; 
for f in S*cleanno_empty  ; do sed -i '/--/d' $f ; done ; 

rm *_spike* ; rm *clean

rename 's/no_empty//g' *no_empty ; 

wc -l *clean > list_of_reads_per_sample

****** to remove chloroplast and mitochondria
grep -A 1 mitochondria mySILVA_no_unidentified > small_SILVA ; 
grep -A 1 chloroplast mySILVA_no_unidentified >> small_SILVA ;
grep -A 1 Rhizobium mySILVA_no_unidentified | head -10 >> small_SILVA ;
grep -A 1 Pseudomonas mySILVA_no_unidentified | head -10 >> small_SILVA ;
grep -A 1 Beta mySILVA_no_unidentified | head -10 >> small_SILVA ;
grep -A 1 Chloroflexi mySILVA_no_unidentified | head -10 >> small_SILVA ;
grep -A 1 Pseudomonas mySILVA_no_unidentified | head -10 >> small_SILVA ;
grep -A 1 Rickettsiales mySILVA_no_unidentified | head -10 >> small_SILVA ;
grep -A 1 Cyanobacteria mySILVA_no_unidentified | head -10 >> small_SILVA ;
grep -A 1 Bacteroidetes mySILVA_no_unidentified | head -10 >> small_SILVA ;
grep -A 1 Firmicutes mySILVA_no_unidentified | head -10 >> small_SILVA ;
grep -A 1 Acidobacteria mySILVA_no_unidentified | head -10 >> small_SILVA ;
grep -A 1 Actinobacteria mySILVA_no_unidentified | head -10 >> small_SILVA ;

sed -i '/--/d' small_SILVA

**** use a simple python code to add sequence name for each read
for f in S[0-9][0-9][0-9][0-9]clean ; do python ConvertToFasta_auto.py $f ; done ; 

***  ConvertToFasta_auto.py below
*** import sys
*** keywordFile = sys.argv[1]
*** output = ''

*** ### if output file name not given make one
*** if len(output) < 1: 
***   output =  keywordFile  + '.fa'

*** sys.argv[1]
*** with open(sys.argv[1] , 'rb') as infile , open(output , 'wb') as     outfile:
***   for i , line in enumerate(infile):
***     outfile.write('>read' + sys.argv[1] + '_%d_\n' % i)
***     outfile.write(line)

**** and blast the reads against your small_SILBA db
makeblastdb -dbtype nucl -in small_SILVA -out small_SILVA_db
for f in S200[0-9]clean.fa ; do blastn -db small_SILVA_db -query $f -outfmt 6 -max_target_seqs 1 -out $f\smallblast ; done &
for f in S201[0-9]clean.fa ; do blastn -db small_SILVA_db -query $f -outfmt 6 -max_target_seqs 1 -out $f\smallblast ; done &
for f in S202[0-9]clean.fa ; do blastn -db small_SILVA_db -query $f -outfmt 6 -max_target_seqs 1 -out $f\smallblast ; done &
for f in S203[0-9]clean.fa ; do blastn -db small_SILVA_db -query $f -outfmt 6 -max_target_seqs 1 -out $f\smallblast ; done &
for f in S204[0-9]clean.fa ; do blastn -db small_SILVA_db -query $f -outfmt 6 -max_target_seqs 1 -out $f\smallblast ; done &
for f in S205[0-9]clean.fa ; do blastn -db small_SILVA_db -query $f -outfmt 6 -max_target_seqs 1 -out $f\smallblast ; done &
for f in S206[0-9]clean.fa ; do blastn -db small_SILVA_db -query $f -outfmt 6 -max_target_seqs 1 -out $f\smallblast ; done &
for f in S207[0-9]clean.fa ; do blastn -db small_SILVA_db -query $f -outfmt 6 -max_target_seqs 1 -out $f\smallblast ; done &
for f in S208[0-9]clean.fa ; do blastn -db small_SILVA_db -query $f -outfmt 6 -max_target_seqs 1 -out $f\smallblast ; done &
for f in S209[0-9]clean.fa ; do blastn -db small_SILVA_db -query $f -outfmt 6 -max_target_seqs 1 -out $f\smallblast ; done &

for f in S210[0-9]clean.fa ; do blastn -db small_SILVA_db -query $f -outfmt 6 -max_target_seqs 1 -out $f\smallblast ; done &
for f in S211[0-9]clean.fa ; do blastn -db small_SILVA_db -query $f -outfmt 6 -max_target_seqs 1 -out $f\smallblast ; done &
for f in S212[0-9]clean.fa ; do blastn -db small_SILVA_db -query $f -outfmt 6 -max_target_seqs 1 -out $f\smallblast ; done &
for f in S213[0-9]clean.fa ; do blastn -db small_SILVA_db -query $f -outfmt 6 -max_target_seqs 1 -out $f\smallblast ; done &
for f in S214[0-9]clean.fa ; do blastn -db small_SILVA_db -query $f -outfmt 6 -max_target_seqs 1 -out $f\smallblast ; done &
for f in S215[0-9]clean.fa ; do blastn -db small_SILVA_db -query $f -outfmt 6 -max_target_seqs 1 -out $f\smallblast ; done &
for f in S216[0-9]clean.fa ; do blastn -db small_SILVA_db -query $f -outfmt 6 -max_target_seqs 1 -out $f\smallblast ; done &
for f in S217[0-9]clean.fa ; do blastn -db small_SILVA_db -query $f -outfmt 6 -max_target_seqs 1 -out $f\smallblast ; done &
for f in S218[0-9]clean.fa ; do blastn -db small_SILVA_db -query $f -outfmt 6 -max_target_seqs 1 -out $f\smallblast ; done &
for f in S219[0-9]clean.fa ; do blastn -db small_SILVA_db -query $f -outfmt 6 -max_target_seqs 1 -out $f\smallblast ; done &

for f in S220[0-9]clean.fa ; do blastn -db small_SILVA_db -query $f -outfmt 6 -max_target_seqs 1 -out $f\smallblast ; done &
for f in S221[0-9]clean.fa ; do blastn -db small_SILVA_db -query $f -outfmt 6 -max_target_seqs 1 -out $f\smallblast ; done &
for f in S222[0-9]clean.fa ; do blastn -db small_SILVA_db -query $f -outfmt 6 -max_target_seqs 1 -out $f\smallblast ; done &
for f in S223[0-9]clean.fa ; do blastn -db small_SILVA_db -query $f -outfmt 6 -max_target_seqs 1 -out $f\smallblast ; done &
for f in S224[0-9]clean.fa ; do blastn -db small_SILVA_db -query $f -outfmt 6 -max_target_seqs 1 -out $f\smallblast ; done &
for f in S225[0-9]clean.fa ; do blastn -db small_SILVA_db -query $f -outfmt 6 -max_target_seqs 1 -out $f\smallblast ; done &
for f in S226[0-9]clean.fa ; do blastn -db small_SILVA_db -query $f -outfmt 6 -max_target_seqs 1 -out $f\smallblast ; done &
for f in S227[0-9]clean.fa ; do blastn -db small_SILVA_db -query $f -outfmt 6 -max_target_seqs 1 -out $f\smallblast ; done &
for f in S228[0-9]clean.fa ; do blastn -db small_SILVA_db -query $f -outfmt 6 -max_target_seqs 1 -out $f\smallblast ; done &
for f in S229[0-9]clean.fa ; do blastn -db small_SILVA_db -query $f -outfmt 6 -max_target_seqs 1 -out $f\smallblast ; done &

cat S*smallblast > blasted_to_clean
cat S*clean.fa > ALL_reads ; 
grep mitochondria blasted_to_clean > blasted_to_clean1 ; 
grep Mitochondria blasted_to_clean >> blasted_to_clean1 ; 
grep chloroplast  blasted_to_clean > blasted_to_clean2 ; 
grep Chloroplast  blasted_to_clean >> blasted_to_clean2 ; 
cat blasted_to_clean1 blasted_to_clean2 > blasted_to_clean_comb
grep -o readS[0-9]*clean_[0-9]* blasted_to_clean_comb > blasted_to_clean_all
sed -i 's/$/_/g' blasted_to_clean_all ; 
sed -i 's/^/>/g' blasted_to_clean_all
for f in S2[0-9]*clean.fa ; do grep -F -v -x -f blasted_to_clean_all $f > $f\_once ; done 
for f in *once ; do grep read -A 1 $f > $f\no_empty ; done ; 
for f in *onceno_empty ; do sed -i '/--/d' $f ; done 

**** I call the samples ...once, as it may be needed to repeat the mitochondira and Chloroplast removal
**** later annotation **** reads are clean from organelles.

**** now I can count the remaining reads and count them as soil/root microbial reads
wc -l *onceno_empty > env_count
sed -i 's/^ //g' env_count
sed -i 's/^ //g' env_count
sed -i 's/^ //g' env_count
sed -i 's/^ //g' env_count
sed -i 's/^ //g' env_count
sed -i 's/^ //g' env_count

**** some samples need to be deleted - controls - empty wells on 96 plate
rm S2096clean.fa_onceno_empty
rm S2122clean.fa_onceno_empty
rm S2177clean.fa_onceno_empty
rm S2184clean.fa_onceno_empty
rm S2187clean.fa_onceno_empty
rm S2189clean.fa_onceno_empty
rm S2229clean.fa_onceno_empty
rm S2252clean.fa_onceno_empty
rm S2264clean.fa_onceno_empty
rm S2276clean.fa_onceno_empty
rm S2278clean.fa_onceno_empty
rm S2288clean.fa_onceno_empty

rm *once
rm *.fa
rm *.fasmallblast
rm *clean

rename 's/_onceno_empty//g' S*no_empty
**** I want to know how many env reads without chimera, or some sequencing/PCR error I actually have  - I will use zOTU pipeline to remove the chimeras
**** here there is a 64bit usearch problem (i.e. I have 32bit version - free, the 64bit needs a licence; solution: split the problem in three
cat S[0-9]0[0-9][0-9]clean.fa > bact_all_to_cluster1 ; 
cat S[0-9]1[0-9][0-9]clean.fa > bact_all_to_cluster2 ;
cat S[0-9]2[0-9][0-9]clean.fa > bact_all_to_cluster3 ;

./usearch10 -fastx_uniques bact_all_to_cluster1 -fastaout bact_unique1.fa  -sizeout ; 
./usearch10 -fastx_uniques bact_all_to_cluster2 -fastaout bact_unique2.fa  -sizeout ; 
./usearch10 -fastx_uniques bact_all_to_cluster3 -fastaout bact_unique3.fa  -sizeout ; 
cat bact_unique1.fa bact_unique2.fa bact_unique3.fa > bact_unique.fa

./usearch10 -unoise3 bact_unique.fa  -zotus zotus.fa  
sed 's/Zotu/OTU/g' zotus.fa > zotus_otus.fa ; 
for f in S[0-9][0-9][0-9][0-9]clean.fa ; do ./usearch10 -otutab $f -zotus zotus_otus.fa -otutabout $f\zotubat.txt -mapout $f\zmap.txt ; done
for f in *bat.txt ; do sed '/read/d' $f > $f\_no_title ; done ;  
for f in *no_title ; do cut -f2- $f | sed 's/,/+/g' | sed 's/+/+0/g' | sed 's/\t/+/g'  | sed 's/++/+/g' |  bc  > $f\sum.csv ; done ; 
for f in *no_title ; do cut -f1 $f > $f\zotu_number ; done ; 
rename 's/clean.fazotubat.txt_no_titlesum.csv/sum/g' *sum.csv ; 
rename 's/clean.fazotubat.txt_no_titlezotu_number/number/g' *_number ;  
rename 's/cleanednumber/number/g' *number ;  
rename 's/cleanedsum/sum/g' *sum ;  


bash to_paste ; 
rename 's/^/zotus_bact/g' S[0-9]*_both
for f in zotus_bactS[0-9]*_both ; do sort -h $f > $f\sorted ; done 
cat zotus_bactS[0-9]*_bothsorted > A ;
cut -f1 A > B ;
sed -i 's/OTU//g' B ;
sort  -r B | uniq | sort -h | sed  '/^$/d'  > mock_list ;
sed -i 's/^/OTU/g' mock_list ; 
for f in zotus_bactS[0-9]*_bothsorted ; do cat $f mock_list  > $f\mock ; done ; 
for f in zotus_bactS[0-9]*_bothsortedmock ; do sort -r -k1,1 $f > $f\sorted ; done ; 
for f in zotus_bactS[0-9]*_bothsortedmocksorted ; do sort -u -k1,1 $f > $f\unique ; done ; 
for f in zotus_bactS[0-9]*_bothsortedmocksortedunique ; do sed 's/OTU[0-9]*//g' $f > $f\clean ; done ; 
for f in zotus_bactS[0-9]*_bothsortedmocksorteduniqueclean ; do sed -i 's/\t//g' $f ; done ; 

sort mock_list > mock_list_sorted
paste mock_list_sorted zotus_bactS[0-9]*_bothsortedmocksorteduniqueclean > Table_ZOTU_BACT_IndiaUK_minusRh ; 
sed -i 's/,,/,0,/g' Table_ZOTU_BACT_IndiaUK_minusRh ;
sed -i 's/,$/,0/g' Table_ZOTU_BACT_IndiaUK_minusRh ;
sed -i 's/\t\t/\t0\t/g' Table_ZOTU_BACT_IndiaUK_minusRh ;
sed -i 's/\t\t/\t0\t/g' Table_ZOTU_BACT_IndiaUK_minusRh ;
sed -i 's/\t$/\t0/g' Table_ZOTU_BACT_IndiaUK_minusRh ;

cut -f1 Table_ZOTU_BACT_IndiaUK_minusRh > OTUlist
cat OTUlist Rhizo_bactOTU_blastfull.txt > Rhizo_work
sort -k1,1 -r  Rhizo_work | sort -k1,1 -r -u | sort > Rhizo_full


cut -f1 Rhizo_full > OTUlist2
cat OTUlist2 Table_ZOTU_BACT_IndiaUK_minusRh > Table_to_work
sort -k1,1 -r  Table_to_work | sort -k1,1 -r -u | sort > Table_full.csv


********* just to check if everything seems fine : i.e there are no spikes or organelle reads, reads of low quality BLAST alignment etc.
awk '/^>/ {printf("\n%s\n" ,$0); next; } { printf("%s" ,$0);} END {printf("\n");}' zotus_otus.fa > zotus_otus_liner.fa ;
sed 's/^/>/g' mock_list_sorted > mock_list_to_fish ;
sed -i 's/$/_/g' mock_list_to_fish  ;
sed 's/$/_/g' zotus_otus_liner.fa > zotus_otus_liner_.fa
for i in $(<mock_list_to_fish) ; do grep -A 1 $i zotus_otus_liner_.fa ; done > otus_to_blast ;
sed -i 's/_//g' otus_to_blast ; 
makeblastdb -dbtype nucl -in mySILVA_no_unidentified -out SILVA_db
split -l 3200 otus_to_blast


blastn -db SILVA_db -query xag  -outfmt 6 -max_target_seqs 1 -out xag_blast &
cat x*_blast >  Rhizo_bactOTU_blast.txt


rm S*fasmallblast ; rm S*.fa_once ; rm *clean.fa ; rm S*clean

rename 's/clean.fa_onceno_empty//g' S*.fa_onceno_empty ; 
sed -i '/read/d' S[0-9][0-9][0-9][0-9] ; 
for f in S[0-9][0-9][0-9][0-9] ; do python ConvertToFasta_auto.py $f ; done ; 
rm S[0-9][0-9][0-9][0-9] ;
rm bact_S[0-9]*


*** OK, the data looks good, now I want to standardize the data so that I take 10K or reads per sample (no spikes, or organelles)
for f in S[0-9][0-9][0-9][0-9]clean.fa ; do head -20000 $f > $f\head ; done

cat S*clean.fahead > bact_all_to_cluster ; 
./usearch10 -fastx_uniques bact_all_to_cluster -fastaout bact_unique.fa  -sizeout ; 
./usearch10 -unoise3 bact_unique.fa  -zotus zotus.fa  
sed 's/Zotu/OTU/g' zotus.fa > zotus_otus.fa ;

for f in S*clean.fahead ; do ./usearch10 -otutab $f -zotus zotus_otus.fa -otutabout $f\zotubat.txt -mapout $f\zmap.txt ; done
for f in *bat.txt ; do sed '/read/d' $f > $f\_no_title ; done ;  
for f in *no_title ; do cut -f2- $f | sed 's/,/+/g' | sed 's/+/+0/g' | sed 's/\t/+/g'  | sed 's/++/+/g' |  bc  > $f\sum.csv ; done ; 
for f in *no_title ; do cut -f1 $f > $f\zotu_number ; done ; 
rename 's/clean.faheadzotubat.txt_no_titlesum.csv/sum/g' *sum.csv ; 
rename 's/clean.faheadzotubat.txt_no_titlezotu_number/number/g' *_number ;  

bash to_paste ; 
rename 's/^/zotus_bact/g' S[0-9]*_both
for f in zotus_bactS[0-9]*_both ; do sort -h $f > $f\sorted ; done 

cat zotus_bactS[0-9]*_bothsorted > A ;
cut -f1 A > B ;
sed -i 's/OTU//g' B ;
sort  -r B | uniq | sort -h | sed  '/^$/d'  > mock_list ;
sed -i 's/^/OTU/g' mock_list ; 
for f in zotus_bactS[0-9]*_bothsorted ; do cat $f mock_list  > $f\mock ; done ; 

for f in zotus_bactS[0-9]*_bothsortedmock ; do sort -r -k1,1 $f > $f\sorted ; done ; 
for f in zotus_bactS[0-9]*_bothsortedmocksorted ; do sort -u -k1,1 $f > $f\unique ; done ; 
for f in zotus_bactS[0-9]*_bothsortedmocksortedunique ; do sed 's/OTU[0-9]*//g' $f > $f\clean ; done ; 
for f in zotus_bactS[0-9]*_bothsortedmocksorteduniqueclean ; do sed -i 's/\t//g' $f ; done ; 

sort mock_list > mock_list_sorted
paste mock_list_sorted zotus_bactS[0-9]*_bothsortedmocksorteduniqueclean > Table_ZOTU_MedicagoSYM.csv ; 
sed -i 's/,,/,0,/g' Table_ZOTU_MedicagoSYM.csv ;
sed -i 's/,$/,0/g' Table_ZOTU_MedicagoSYM.csv ;

sed -i 's/\t\t/\t0\t/g' Table_ZOTU_MedicagoSYM.csv ;
sed -i 's/\t\t/\t0\t/g' Table_ZOTU_MedicagoSYM.csv ;
sed -i 's/\t$/\t0/g' Table_ZOTU_MedicagoSYM.csv ;

awk '/^>/ {printf("\n%s\n" ,$0); next; } { printf("%s" ,$0);} END {printf("\n");}' zotus_otus.fa > zotus_otus_liner.fa ;
sed 's/^/>/g' mock_list_sorted > mock_list_to_fish ;
sed -i 's/$/_/g' mock_list_to_fish  ;
sed 's/$/_/g' zotus_otus_liner.fa > zotus_otus_liner_.fa
for i in $(<mock_list_to_fish) ; do grep -A 1 $i zotus_otus_liner_.fa ; done > otus_to_blast ;
sed -i 's/_//g' otus_to_blast ; 
makeblastdb -dbtype nucl -in mySILVA_no_unidentified -out SILVA_db
split -l 4000 otus_to_blast
blastn -db SILVA_db -query xaa  -outfmt 6 -max_target_seqs 1 -out xaa_blast &
blastn -db SILVA_db -query xab  -outfmt 6 -max_target_seqs 1 -out xab_blast &
blastn -db SILVA_db -query xac  -outfmt 6 -max_target_seqs 1 -out xac_blast &
blastn -db SILVA_db -query xad  -outfmt 6 -max_target_seqs 1 -out xad_blast &
blastn -db SILVA_db -query xae  -outfmt 6 -max_target_seqs 1 -out xae_blast &
blastn -db SILVA_db -query xaf  -outfmt 6 -max_target_seqs 1 -out xaf_blast &
blastn -db SILVA_db -query xag  -outfmt 6 -max_target_seqs 1 -out xag_blast &

cat x*_blast >  Rhizo_bactOTU_blast.txt
ls S*sum | sed 's/sum//g'  > list_samples
cut -f1 Table_ZOTU_MedicagoSYM.csv > OTUlist
cat OTUlist Rhizo_bactOTU_blast.txt > Rhizo_work
sort -k1,1 -r  Rhizo_work | sort -k1,1 -r -u | sort > Rhizo_full

cut -f1 Rhizo_full > OTUlist2
cat OTUlist2 Table_ZOTU_MedicagoSYM.csv > Table_to_work
sort -k1,1 -r  Table_to_work | sort -k1,1 -r -u | sort > Table_Medicagofull.csv

**** ready !!!
