# Supplementary material for: Nodulation and nitrogen fixation in Medicago truncatula strongly alters the abundance of its root microbiota and subtly affects its structure
Source: Environ Microbiol. 2022 Aug 31;24(11):5524–33. doi: 10.1111/1462-2920.16164 (PMC9804836; doi:10.1111/1462-2920.16164)
Supplement: Supplementary file 5 — Table S1 Supporting information [file EMI-24-5524-s002.xlsx]

## Sheet: Medicago_EBI
sample_alias	Sample	reference	Instrument_Model	library_name	library_source	library_selection	library_strategy	design_description	library_construction_protocol	insert_size	forward_file_name	forward_file_md5	reverse_file_name	reverse_file_md5
Medicago_1		Illumina	Illumina Miseq	Miseq	METAGENOMIC	PCR	AMPLICON	Medicago_microbiome		254	Exp1_Fig1A_S001_R1.fastq.gz		Exp1_Fig1A_S001_R2.fastq.gz
Medicago_2		Illumina	Illumina Miseq	Miseq	METAGENOMIC	PCR	AMPLICON	Medicago_microbiome		254	Exp1_Fig1A_S002_R1.fastq.gz		Exp1_Fig1A_S002_R2.fastq.gz
Medicago_3		Illumina	Illumina Miseq	Miseq	METAGENOMIC	PCR	AMPLICON	Medicago_microbiome		254	Exp1_Fig1A_S003_R1.fastq.gz		Exp1_Fig1A_S003_R2.fastq.gz
Medicago_4		Illumina	Illumina Miseq	Miseq	METAGENOMIC	PCR	AMPLICON	Medicago_microbiome		254	Exp1_Fig1A_S004_R1.fastq.gz		Exp1_Fig1A_S004_R2.fastq.gz
Medicago_5		Illumina	Illumina Miseq	Miseq	METAGENOMIC	PCR	AMPLICON	Medicago_microbiome		254	Exp1_Fig1A_S005_R1.fastq.gz		Exp1_Fig1A_S005_R2.fastq.gz
Medicago_6		Illumina	Illumina Miseq	Miseq	METAGENOMIC	PCR	AMPLICON	Medicago_microbiome		254	Exp1_Fig1A_S006_R1.fastq.gz		Exp1_Fig1A_S006_R2.fastq.gz
Medicago_7		Illumina	Illumina Miseq	Miseq	METAGENOMIC	PCR	AMPLICON	Medicago_microbiome		254	Exp1_Fig1A_S007_R1.fastq.gz		Exp1_Fig1A_S007_R2.fastq.gz
Medicago_8		Illumina	Illumina Miseq	Miseq	METAGENOMIC	PCR	AMPLICON	Medicago_microbiome		254	Exp1_Fig1A_S008_R1.fastq.gz		Exp1_Fig1A_S008_R2.fastq.gz
Medicago_9		Illumina	Illumina Miseq	Miseq	METAGENOMIC	PCR	AMPLICON	Medicago_microbiome		254	Exp1_Fig1B_S009_R1.fastq.gz		Exp1_Fig1B_S009_R2.fastq.gz
Medicago_10		Illumina	Illumina Miseq	Miseq	METAGENOMIC	PCR	AMPLICON	Medicago_microbiome		254	Exp1_Fig1B_S010_R1.fastq.gz		Exp1_Fig1B_S010_R2.fastq.gz
Medicago_11		Illumina	Illumina Miseq	Miseq	METAGENOMIC	PCR	AMPLICON	Medicago_microbiome		254	Exp1_Fig1B_S011_R1.fastq.gz		Exp1_Fig1B_S011_R2.fastq.gz
Medicago_12		Illumina	Illumina Miseq	Miseq	METAGENOMIC	PCR	AMPLICON	Medicago_microbiome		254	Exp1_Fig1B_S012_R1.fastq.gz		Exp1_Fig1B_S012_R2.fastq.gz
Medicago_13		Illumina	Illumina Miseq	Miseq	METAGENOMIC	PCR	AMPLICON	Medicago_microbiome		254	Exp1_Fig1B_S013_R1.fastq.gz		Exp1_Fig1B_S013_R2.fastq.gz
Medicago_14		Illumina	Illumina Miseq	Miseq	METAGENOMIC	PCR	AMPLICON	Medicago_microbiome		254	Exp1_Fig1B_S014_R1.fastq.gz		Exp1_Fig1B_S014_R2.fastq.gz
Medicago_15		Illumina	Illumina Miseq	Miseq	METAGENOMIC	PCR	AMPLICON	Medicago_microbiome		254	Exp1_Fig1B_S015_R1.fastq.gz		Exp1_Fig1B_S015_R2.fastq.gz
Medicago_16		Illumina	Illumina Miseq	Miseq	METAGENOMIC	PCR	AMPLICON	Medicago_microbiome		254	Exp1_Fig1B_S016_R1.fastq.gz		Exp1_Fig1B_S016_R2.fastq.gz
Medicago_17		Illumina	Illumina Miseq	Miseq	METAGENOMIC	PCR	AMPLICON	Medicago_microbiome		254	Exp1_Fig1B_S017_R1.fastq.gz		Exp1_Fig1B_S017_R2.fastq.gz
Medicago_18		Illumina	Illumina Miseq	Miseq	METAGENOMIC	PCR	AMPLICON	Medicago_microbiome		254	Exp1_Fig1B_S018_R1.fastq.gz		Exp1_Fig1B_S018_R2.fastq.gz
Medicago_19		Illumina	Illumina Miseq	Miseq	METAGENOMIC	PCR	AMPLICON	Medicago_microbiome		254	Exp1_Fig1B_S019_R1.fastq.gz		Exp1_Fig1B_S019_R2.fastq.gz
Medicago_20		Illumina	Illumina Miseq	Miseq	METAGENOMIC	PCR	AMPLICON	Medicago_microbiome		254	Exp1_Fig1B_S020_R1.fastq.gz		Exp1_Fig1B_S020_R2.fastq.gz
Medicago_21		Illumina	Illumina Miseq	Miseq	METAGENOMIC	PCR	AMPLICON	Medicago_microbiome		254	Exp1_Fig1B_S021_R1.fastq.gz		Exp1_Fig1B_S021_R2.fastq.gz
Medicago_22		Illumina	Illumina Miseq	Miseq	METAGENOMIC	PCR	AMPLICON	Medicago_microbiome		254	Exp1_Fig1B_S022_R1.fastq.gz		Exp1_Fig1B_S022_R2.fastq.gz
Medicago_23		Illumina	Illumina Miseq	Miseq	METAGENOMIC	PCR	AMPLICON	Medicago_microbiome		254	Exp1_Fig1B_S023_R1.fastq.gz		Exp1_Fig1B_S023_R2.fastq.gz
Medicago_24		Illumina	Illumina Miseq	Miseq	METAGENOMIC	PCR	AMPLICON	Medicago_microbiome		254	Exp1_Fig1B_S024_R1.fastq.gz		Exp1_Fig1B_S024_R2.fastq.gz
Medicago_25		Illumina	Illumina Miseq	Miseq	METAGENOMIC	PCR	AMPLICON	Medicago_microbiome		254	Exp1_Fig1B_S025_R1.fastq.gz		Exp1_Fig1B_S025_R2.fastq.gz
Medicago_26		Illumina	Illumina Miseq	Miseq	METAGENOMIC	PCR	AMPLICON	Medicago_microbiome		254	Exp2_Fig1CD_S001_R1.fastq.gz		Exp2_Fig1CD_S001_R2.fastq.gz
Medicago_27		Illumina	Illumina Miseq	Miseq	METAGENOMIC	PCR	AMPLICON	Medicago_microbiome		254	Exp2_Fig1CD_S002_R1.fastq.gz		Exp2_Fig1CD_S002_R2.fastq.gz
Medicago_28		Illumina	Illumina Miseq	Miseq	METAGENOMIC	PCR	AMPLICON	Medicago_microbiome		254	Exp2_Fig1CD_S003_R1.fastq.gz		Exp2_Fig1CD_S003_R2.fastq.gz
Medicago_29		Illumina	Illumina Miseq	Miseq	METAGENOMIC	PCR	AMPLICON	Medicago_microbiome		254	Exp2_Fig1CD_S004_R1.fastq.gz		Exp2_Fig1CD_S004_R2.fastq.gz
Medicago_30		Illumina	Illumina Miseq	Miseq	METAGENOMIC	PCR	AMPLICON	Medicago_microbiome		254	Exp2_Fig1CD_S005_R1.fastq.gz		Exp2_Fig1CD_S005_R2.fastq.gz
Medicago_31		Illumina	Illumina Miseq	Miseq	METAGENOMIC	PCR	AMPLICON	Medicago_microbiome		254	Exp2_Fig1CD_S006_R1.fastq.gz		Exp2_Fig1CD_S006_R2.fastq.gz
Medicago_32		Illumina	Illumina Miseq	Miseq	METAGENOMIC	PCR	AMPLICON	Medicago_microbiome		254	Exp2_Fig1CD_S007_R1.fastq.gz		Exp2_Fig1CD_S007_R2.fastq.gz
Medicago_33		Illumina	Illumina Miseq	Miseq	METAGENOMIC	PCR	AMPLICON	Medicago_microbiome		254	Exp2_Fig1CD_S008_R1.fastq.gz		Exp2_Fig1CD_S008_R2.fastq.gz
Medicago_34		Illumina	Illumina Miseq	Miseq	METAGENOMIC	PCR	AMPLICON	Medicago_microbiome		254	Exp2_Fig1CD_S009_R1.fastq.gz		Exp2_Fig1CD_S009_R2.fastq.gz
Medicago_35		Illumina	Illumina Miseq	Miseq	METAGENOMIC	PCR	AMPLICON	Medicago_microbiome		254	Exp2_Fig1CD_S010_R1.fastq.gz		Exp2_Fig1CD_S010_R2.fastq.gz
Medicago_36		Illumina	Illumina Miseq	Miseq	METAGENOMIC	PCR	AMPLICON	Medicago_microbiome		254	Exp2_Fig1CD_S011_R1.fastq.gz		Exp2_Fig1CD_S011_R2.fastq.gz
Medicago_37		Illumina	Illumina Miseq	Miseq	METAGENOMIC	PCR	AMPLICON	Medicago_microbiome		254	Exp2_Fig1CD_S012_R1.fastq.gz		Exp2_Fig1CD_S012_R2.fastq.gz
Medicago_38		Illumina	Illumina Miseq	Miseq	METAGENOMIC	PCR	AMPLICON	Medicago_microbiome		254	Exp2_Fig1CD_S013_R1.fastq.gz		Exp2_Fig1CD_S013_R2.fastq.gz
Medicago_39		Illumina	Illumina Miseq	Miseq	METAGENOMIC	PCR	AMPLICON	Medicago_microbiome		254	Exp2_Fig1CD_S014_R1.fastq.gz		Exp2_Fig1CD_S014_R2.fastq.gz
Medicago_40		Illumina	Illumina Miseq	Miseq	METAGENOMIC	PCR	AMPLICON	Medicago_microbiome		254	Exp2_Fig1CD_S015_R1.fastq.gz		Exp2_Fig1CD_S015_R2.fastq.gz
Medicago_41		Illumina	Illumina Miseq	Miseq	METAGENOMIC	PCR	AMPLICON	Medicago_microbiome		254	Exp2_Fig1CD_S016_R1.fastq.gz		Exp2_Fig1CD_S016_R2.fastq.gz
Medicago_42		Illumina	Illumina Miseq	Miseq	METAGENOMIC	PCR	AMPLICON	Medicago_microbiome		254	Exp2_Fig1CD_S017_R1.fastq.gz		Exp2_Fig1CD_S017_R2.fastq.gz
Medicago_43		Illumina	Illumina Miseq	Miseq	METAGENOMIC	PCR	AMPLICON	Medicago_microbiome		254	Exp2_Fig1CD_S018_R1.fastq.gz		Exp2_Fig1CD_S018_R2.fastq.gz
Medicago_44		Illumina	Illumina Miseq	Miseq	METAGENOMIC	PCR	AMPLICON	Medicago_microbiome		254	Exp2_Fig1CD_S019_R1.fastq.gz		Exp2_Fig1CD_S019_R2.fastq.gz
Medicago_45		Illumina	Illumina Miseq	Miseq	METAGENOMIC	PCR	AMPLICON	Medicago_microbiome		254	Exp2_Fig1CD_S020_R1.fastq.gz		Exp2_Fig1CD_S020_R2.fastq.gz
Medicago_46		Illumina	Illumina Miseq	Miseq	METAGENOMIC	PCR	AMPLICON	Medicago_microbiome		254	Exp2_Fig1CD_S021_R1.fastq.gz		Exp2_Fig1CD_S021_R2.fastq.gz
Medicago_47		Illumina	Illumina Miseq	Miseq	METAGENOMIC	PCR	AMPLICON	Medicago_microbiome		254	Exp2_Fig1CD_S022_R1.fastq.gz		Exp2_Fig1CD_S022_R2.fastq.gz
Medicago_48		Illumina	Illumina Miseq	Miseq	METAGENOMIC	PCR	AMPLICON	Medicago_microbiome		254	Exp2_Fig1CD_S023_R1.fastq.gz		Exp2_Fig1CD_S023_R2.fastq.gz
Medicago_49		Illumina	Illumina Miseq	Miseq	METAGENOMIC	PCR	AMPLICON	Medicago_microbiome		254	Exp2_Fig1CD_S024_R1.fastq.gz		Exp2_Fig1CD_S024_R2.fastq.gz
Medicago_50		Illumina	Illumina Miseq	Miseq	METAGENOMIC	PCR	AMPLICON	Medicago_microbiome		254	Exp2_Fig1CD_S025_R1.fastq.gz		Exp2_Fig1CD_S025_R2.fastq.gz
Medicago_51		Illumina	Illumina Miseq	Miseq	METAGENOMIC	PCR	AMPLICON	Medicago_microbiome		254	Exp2_Fig1CD_S026_R1.fastq.gz		Exp2_Fig1CD_S026_R2.fastq.gz
Medicago_52		Illumina	Illumina Miseq	Miseq	METAGENOMIC	PCR	AMPLICON	Medicago_microbiome		254	Exp2_Fig1CD_S027_R1.fastq.gz		Exp2_Fig1CD_S027_R2.fastq.gz
Medicago_53		Illumina	Illumina Miseq	Miseq	METAGENOMIC	PCR	AMPLICON	Medicago_microbiome		254	Exp2_Fig1CD_S028_R1.fastq.gz		Exp2_Fig1CD_S028_R2.fastq.gz
Medicago_54		Illumina	Illumina Miseq	Miseq	METAGENOMIC	PCR	AMPLICON	Medicago_microbiome		254	Exp2_Fig1CD_S029_R1.fastq.gz		Exp2_Fig1CD_S029_R2.fastq.gz
Medicago_55		Illumina	Illumina Miseq	Miseq	METAGENOMIC	PCR	AMPLICON	Medicago_microbiome		254	Exp2_Fig1CD_S030_R1.fastq.gz		Exp2_Fig1CD_S030_R2.fastq.gz
Medicago_56		Illumina	Illumina Miseq	Miseq	METAGENOMIC	PCR	AMPLICON	Medicago_microbiome		254	Exp2_Fig1CD_S031_R1.fastq.gz		Exp2_Fig1CD_S031_R2.fastq.gz
Medicago_57		Illumina	Illumina Miseq	Miseq	METAGENOMIC	PCR	AMPLICON	Medicago_microbiome		254	Exp2_Fig1CD_S032_R1.fastq.gz		Exp2_Fig1CD_S032_R2.fastq.gz
Medicago_58		Illumina	Illumina Miseq	Miseq	METAGENOMIC	PCR	AMPLICON	Medicago_microbiome		254	Exp2_Fig1CD_S033_R1.fastq.gz		Exp2_Fig1CD_S033_R2.fastq.gz
Medicago_59		Illumina	Illumina Miseq	Miseq	METAGENOMIC	PCR	AMPLICON	Medicago_microbiome		254	Exp2_Fig1CD_S034_R1.fastq.gz		Exp2_Fig1CD_S034_R2.fastq.gz
Medicago_60		Illumina	Illumina Miseq	Miseq	METAGENOMIC	PCR	AMPLICON	Medicago_microbiome		254	Exp2_Fig1CD_S035_R1.fastq.gz		Exp2_Fig1CD_S035_R2.fastq.gz
Medicago_61		Illumina	Illumina Miseq	Miseq	METAGENOMIC	PCR	AMPLICON	Medicago_microbiome		254	Exp2_Fig1CD_S036_R1.fastq.gz		Exp2_Fig1CD_S036_R2.fastq.gz
Medicago_62		Illumina	Illumina Miseq	Miseq	METAGENOMIC	PCR	AMPLICON	Medicago_microbiome		254	Exp2_Fig1CD_S037_R1.fastq.gz		Exp2_Fig1CD_S037_R2.fastq.gz
Medicago_63		Illumina	Illumina Miseq	Miseq	METAGENOMIC	PCR	AMPLICON	Medicago_microbiome		254	Exp2_Fig1CD_S038_R1.fastq.gz		Exp2_Fig1CD_S038_R2.fastq.gz
Medicago_64		Illumina	Illumina Miseq	Miseq	METAGENOMIC	PCR	AMPLICON	Medicago_microbiome		254	Exp2_Fig1CD_S039_R1.fastq.gz		Exp2_Fig1CD_S039_R2.fastq.gz
Medicago_65		Illumina	Illumina Miseq	Miseq	METAGENOMIC	PCR	AMPLICON	Medicago_microbiome		254	Exp2_Fig1CD_S040_R1.fastq.gz		Exp2_Fig1CD_S040_R2.fastq.gz
Medicago_66		Illumina	Illumina Miseq	Miseq	METAGENOMIC	PCR	AMPLICON	Medicago_microbiome		254	Exp2_Fig1CD_S041_R1.fastq.gz		Exp2_Fig1CD_S041_R2.fastq.gz
Medicago_67		Illumina	Illumina Miseq	Miseq	METAGENOMIC	PCR	AMPLICON	Medicago_microbiome		254	Exp2_Fig1CD_S042_R1.fastq.gz		Exp2_Fig1CD_S042_R2.fastq.gz
Medicago_68		Illumina	Illumina Miseq	Miseq	METAGENOMIC	PCR	AMPLICON	Medicago_microbiome		254	Exp2_Fig1CD_S043_R1.fastq.gz		Exp2_Fig1CD_S043_R2.fastq.gz
Medicago_69		Illumina	Illumina Miseq	Miseq	METAGENOMIC	PCR	AMPLICON	Medicago_microbiome		254	Exp2_Fig1CD_S044_R1.fastq.gz		Exp2_Fig1CD_S044_R2.fastq.gz
Medicago_70		Illumina	Illumina Miseq	Miseq	METAGENOMIC	PCR	AMPLICON	Medicago_microbiome		254	Exp2_Fig1CD_S045_R1.fastq.gz		Exp2_Fig1CD_S045_R2.fastq.gz
Medicago_71		Illumina	Illumina Miseq	Miseq	METAGENOMIC	PCR	AMPLICON	Medicago_microbiome		254	Exp2_Fig1CD_S046_R1.fastq.gz		Exp2_Fig1CD_S046_R2.fastq.gz
Medicago_72		Illumina	Illumina Miseq	Miseq	METAGENOMIC	PCR	AMPLICON	Medicago_microbiome		254	Exp2_Fig1CD_S047_R1.fastq.gz		Exp2_Fig1CD_S047_R2.fastq.gz
Medicago_73		Illumina	Illumina Miseq	Miseq	METAGENOMIC	PCR	AMPLICON	Medicago_microbiome		254	Exp2_Fig1CD_S048_R1.fastq.gz		Exp2_Fig1CD_S048_R2.fastq.gz
Medicago_74		Illumina	Illumina Miseq	Miseq	METAGENOMIC	PCR	AMPLICON	Medicago_microbiome		254	Exp2_Fig1CD_S049_R1.fastq.gz		Exp2_Fig1CD_S049_R2.fastq.gz
Medicago_75		Illumina	Illumina Miseq	Miseq	METAGENOMIC	PCR	AMPLICON	Medicago_microbiome		254	Exp2_Fig1CD_S050_R1.fastq.gz		Exp2_Fig1CD_S050_R2.fastq.gz
Medicago_76		Illumina	Illumina Miseq	Miseq	METAGENOMIC	PCR	AMPLICON	Medicago_microbiome		254	Exp2_Fig1CD_S051_R1.fastq.gz		Exp2_Fig1CD_S051_R2.fastq.gz
Medicago_77		Illumina	Illumina Miseq	Miseq	METAGENOMIC	PCR	AMPLICON	Medicago_microbiome		254	Exp2_Fig1CD_S052_R1.fastq.gz		Exp2_Fig1CD_S052_R2.fastq.gz
Medicago_78		Illumina	Illumina Miseq	Miseq	METAGENOMIC	PCR	AMPLICON	Medicago_microbiome		254	Exp2_Fig1CD_S053_R1.fastq.gz		Exp2_Fig1CD_S053_R2.fastq.gz
Medicago_79		Illumina	Illumina Miseq	Miseq	METAGENOMIC	PCR	AMPLICON	Medicago_microbiome		254	Exp2_Fig1CD_S054_R1.fastq.gz		Exp2_Fig1CD_S054_R2.fastq.gz
Medicago_80		Illumina	Illumina Miseq	Miseq	METAGENOMIC	PCR	AMPLICON	Medicago_microbiome		254	Exp2_Fig1CD_S055_R1.fastq.gz		Exp2_Fig1CD_S055_R2.fastq.gz
Medicago_81		Illumina	Illumina Miseq	Miseq	METAGENOMIC	PCR	AMPLICON	Medicago_microbiome		254	Exp2_Fig1CD_S056_R1.fastq.gz		Exp2_Fig1CD_S056_R2.fastq.gz
Medicago_82		Illumina	Illumina Miseq	Miseq	METAGENOMIC	PCR	AMPLICON	Medicago_microbiome		254	Exp2_Fig1CD_S057_R1.fastq.gz		Exp2_Fig1CD_S057_R2.fastq.gz
Medicago_83		Illumina	Illumina Miseq	Miseq	METAGENOMIC	PCR	AMPLICON	Medicago_microbiome		254	Exp2_Fig1CD_S058_R1.fastq.gz		Exp2_Fig1CD_S058_R2.fastq.gz
Medicago_84		Illumina	Illumina Miseq	Miseq	METAGENOMIC	PCR	AMPLICON	Medicago_microbiome		254	Exp2_Fig1CD_S059_R1.fastq.gz		Exp2_Fig1CD_S059_R2.fastq.gz
Medicago_85		Illumina	Illumina Miseq	Miseq	METAGENOMIC	PCR	AMPLICON	Medicago_microbiome		254	Exp2_Fig1CD_S060_R1.fastq.gz		Exp2_Fig1CD_S060_R2.fastq.gz
Medicago_86		Illumina	Illumina Miseq	Miseq	METAGENOMIC	PCR	AMPLICON	Medicago_microbiome		254	Exp2_Fig1CD_S061_R1.fastq.gz		Exp2_Fig1CD_S061_R2.fastq.gz
Medicago_87		Illumina	Illumina Miseq	Miseq	METAGENOMIC	PCR	AMPLICON	Medicago_microbiome		254	Exp2_Fig1CD_S062_R1.fastq.gz		Exp2_Fig1CD_S062_R2.fastq.gz
Medicago_88		Illumina	Illumina Miseq	Miseq	METAGENOMIC	PCR	AMPLICON	Medicago_microbiome		254	Exp2_Fig1CD_S063_R1.fastq.gz		Exp2_Fig1CD_S063_R2.fastq.gz
Medicago_89		Illumina	Illumina Miseq	Miseq	METAGENOMIC	PCR	AMPLICON	Medicago_microbiome		254	Exp2_Fig1CD_S064_R1.fastq.gz		Exp2_Fig1CD_S064_R2.fastq.gz
Medicago_90		Illumina	Illumina Miseq	Miseq	METAGENOMIC	PCR	AMPLICON	Medicago_microbiome		254	Exp2_Fig1CD_S065_R1.fastq.gz		Exp2_Fig1CD_S065_R2.fastq.gz
Medicago_91		Illumina	Illumina Miseq	Miseq	METAGENOMIC	PCR	AMPLICON	Medicago_microbiome		254	Exp2_Fig1CD_S066_R1.fastq.gz		Exp2_Fig1CD_S066_R2.fastq.gz
Medicago_92		Illumina	Illumina Miseq	Miseq	METAGENOMIC	PCR	AMPLICON	Medicago_microbiome		254	Exp2_Fig1CD_S067_R1.fastq.gz		Exp2_Fig1CD_S067_R2.fastq.gz
Medicago_93		Illumina	Illumina Miseq	Miseq	METAGENOMIC	PCR	AMPLICON	Medicago_microbiome		254	Exp2_Fig1CD_S068_R1.fastq.gz		Exp2_Fig1CD_S068_R2.fastq.gz
Medicago_94		Illumina	Illumina Miseq	Miseq	METAGENOMIC	PCR	AMPLICON	Medicago_microbiome		254	Exp2_Fig1CD_S069_R1.fastq.gz		Exp2_Fig1CD_S069_R2.fastq.gz
Medicago_95		Illumina	Illumina Miseq	Miseq	METAGENOMIC	PCR	AMPLICON	Medicago_microbiome		254	Exp2_Fig1CD_S070_R1.fastq.gz		Exp2_Fig1CD_S070_R2.fastq.gz
Medicago_96		Illumina	Illumina Miseq	Miseq	METAGENOMIC	PCR	AMPLICON	Medicago_microbiome		254	Exp2_Fig1CD_S071_R1.fastq.gz		Exp2_Fig1CD_S071_R2.fastq.gz
Medicago_97		Illumina	Illumina Miseq	Miseq	METAGENOMIC	PCR	AMPLICON	Medicago_microbiome		254	Exp2_Fig1CD_S072_R1.fastq.gz		Exp2_Fig1CD_S072_R2.fastq.gz
Medicago_98		Illumina	Illumina Miseq	Miseq	METAGENOMIC	PCR	AMPLICON	Medicago_microbiome		254	Exp2_Fig1CD_S073_R1.fastq.gz		Exp2_Fig1CD_S073_R2.fastq.gz
Medicago_99		Illumina	Illumina Miseq	Miseq	METAGENOMIC	PCR	AMPLICON	Medicago_microbiome		254	Exp2_Fig1CD_S074_R1.fastq.gz		Exp2_Fig1CD_S074_R2.fastq.gz
Medicago_100		Illumina	Illumina Miseq	Miseq	METAGENOMIC	PCR	AMPLICON	Medicago_microbiome		254	Exp2_Fig1CD_S075_R1.fastq.gz		Exp2_Fig1CD_S075_R2.fastq.gz
Medicago_101		Illumina	Illumina Miseq	Miseq	METAGENOMIC	PCR	AMPLICON	Medicago_microbiome		254	Exp2_Fig1CD_S076_R1.fastq.gz		Exp2_Fig1CD_S076_R2.fastq.gz
Medicago_102		Illumina	Illumina Miseq	Miseq	METAGENOMIC	PCR	AMPLICON	Medicago_microbiome		254	Exp2_Fig1CD_S077_R1.fastq.gz		Exp2_Fig1CD_S077_R2.fastq.gz
Medicago_103		Illumina	Illumina Miseq	Miseq	METAGENOMIC	PCR	AMPLICON	Medicago_microbiome		254	Exp2_Fig1CD_S078_R1.fastq.gz		Exp2_Fig1CD_S078_R2.fastq.gz
Medicago_104		Illumina	Illumina Miseq	Miseq	METAGENOMIC	PCR	AMPLICON	Medicago_microbiome		254	Exp2_Fig1CD_S079_R1.fastq.gz		Exp2_Fig1CD_S079_R2.fastq.gz
Medicago_105		Illumina	Illumina Miseq	Miseq	METAGENOMIC	PCR	AMPLICON	Medicago_microbiome		254	Exp2_Fig1CD_S080_R1.fastq.gz		Exp2_Fig1CD_S080_R2.fastq.gz
Medicago_106		Illumina	Illumina Miseq	Miseq	METAGENOMIC	PCR	AMPLICON	Medicago_microbiome		254	Exp2_Fig1CD_S081_R1.fastq.gz		Exp2_Fig1CD_S081_R2.fastq.gz
Medicago_107		Illumina	Illumina Miseq	Miseq	METAGENOMIC	PCR	AMPLICON	Medicago_microbiome		254	Exp2_Fig1CD_S082_R1.fastq.gz		Exp2_Fig1CD_S082_R2.fastq.gz
Medicago_108		Illumina	Illumina Miseq	Miseq	METAGENOMIC	PCR	AMPLICON	Medicago_microbiome		254	Exp2_Fig1CD_S083_R1.fastq.gz		Exp2_Fig1CD_S083_R2.fastq.gz
Medicago_109		Illumina	Illumina Miseq	Miseq	METAGENOMIC	PCR	AMPLICON	Medicago_microbiome		254	Exp2_Fig1CD_S084_R1.fastq.gz		Exp2_Fig1CD_S084_R2.fastq.gz
Medicago_110		Illumina	Illumina Miseq	Miseq	METAGENOMIC	PCR	AMPLICON	Medicago_microbiome		254	Exp2_Fig1CD_S085_R1.fastq.gz		Exp2_Fig1CD_S085_R2.fastq.gz
Medicago_111		Illumina	Illumina Miseq	Miseq	METAGENOMIC	PCR	AMPLICON	Medicago_microbiome		254	Exp2_Fig1CD_S086_R1.fastq.gz		Exp2_Fig1CD_S086_R2.fastq.gz
Medicago_112		Illumina	Illumina Miseq	Miseq	METAGENOMIC	PCR	AMPLICON	Medicago_microbiome		254	Exp2_Fig1CD_S087_R1.fastq.gz		Exp2_Fig1CD_S087_R2.fastq.gz
Medicago_113		Illumina	Illumina Miseq	Miseq	METAGENOMIC	PCR	AMPLICON	Medicago_microbiome		254	Exp2_Fig1CD_S088_R1.fastq.gz		Exp2_Fig1CD_S088_R2.fastq.gz
Medicago_114		Illumina	Illumina Miseq	Miseq	METAGENOMIC	PCR	AMPLICON	Medicago_microbiome		254	Exp2_Fig1CD_S089_R1.fastq.gz		Exp2_Fig1CD_S089_R2.fastq.gz
Medicago_115		Illumina	Illumina Miseq	Miseq	METAGENOMIC	PCR	AMPLICON	Medicago_microbiome		254	Exp2_Fig1CD_S090_R1.fastq.gz		Exp2_Fig1CD_S090_R2.fastq.gz
Medicago_116		Illumina	Illumina Miseq	Miseq	METAGENOMIC	PCR	AMPLICON	Medicago_microbiome		254	Exp2_Fig1CD_S091_R1.fastq.gz		Exp2_Fig1CD_S091_R2.fastq.gz
Medicago_117		Illumina	Illumina Miseq	Miseq	METAGENOMIC	PCR	AMPLICON	Medicago_microbiome		254	Exp2_Fig1CD_S092_R1.fastq.gz		Exp2_Fig1CD_S092_R2.fastq.gz
Medicago_118		Illumina	Illumina Miseq	Miseq	METAGENOMIC	PCR	AMPLICON	Medicago_microbiome		254	Exp2_Fig1CD_S093_R1.fastq.gz		Exp2_Fig1CD_S093_R2.fastq.gz
Medicago_119		Illumina	Illumina Miseq	Miseq	METAGENOMIC	PCR	AMPLICON	Medicago_microbiome		254	Exp2_Fig1CD_S094_R1.fastq.gz		Exp2_Fig1CD_S094_R2.fastq.gz
Medicago_120		Illumina	Illumina Miseq	Miseq	METAGENOMIC	PCR	AMPLICON	Medicago_microbiome		254	Exp2_Fig1CD_S095_R1.fastq.gz		Exp2_Fig1CD_S095_R2.fastq.gz
Medicago_121		Illumina	Illumina Miseq	Miseq	METAGENOMIC	PCR	AMPLICON	Medicago_microbiome		254	Exp2_Fig1CD_S096_R1.fastq.gz		Exp2_Fig1CD_S096_R2.fastq.gz
Medicago_122		Illumina	Illumina Miseq	Miseq	METAGENOMIC	PCR	AMPLICON	Medicago_microbiome		254	Exp2_Fig1CD_S097_R1.fastq.gz		Exp2_Fig1CD_S097_R2.fastq.gz
Medicago_123		Illumina	Illumina Miseq	Miseq	METAGENOMIC	PCR	AMPLICON	Medicago_microbiome		254	Exp2_Fig1CD_S098_R1.fastq.gz		Exp2_Fig1CD_S098_R2.fastq.gz
Medicago_124		Illumina	Illumina Miseq	Miseq	METAGENOMIC	PCR	AMPLICON	Medicago_microbiome		254	Exp2_Fig1CD_S099_R1.fastq.gz		Exp2_Fig1CD_S099_R2.fastq.gz
Medicago_125		Illumina	Illumina Miseq	Miseq	METAGENOMIC	PCR	AMPLICON	Medicago_microbiome		254	Exp2_Fig1CD_S100_R1.fastq.gz		Exp2_Fig1CD_S100_R2.fastq.gz
Medicago_126		Illumina	Illumina Miseq	Miseq	METAGENOMIC	PCR	AMPLICON	Medicago_microbiome		254	Exp2_Fig1CD_S101_R1.fastq.gz		Exp2_Fig1CD_S101_R2.fastq.gz
Medicago_127		Illumina	Illumina Miseq	Miseq	METAGENOMIC	PCR	AMPLICON	Medicago_microbiome		254	Exp2_Fig1CD_S102_R1.fastq.gz		Exp2_Fig1CD_S102_R2.fastq.gz
Medicago_128		Illumina	Illumina Miseq	Miseq	METAGENOMIC	PCR	AMPLICON	Medicago_microbiome		254	Exp2_Fig1CD_S103_R1.fastq.gz		Exp2_Fig1CD_S103_R2.fastq.gz
Medicago_129		Illumina	Illumina Miseq	Miseq	METAGENOMIC	PCR	AMPLICON	Medicago_microbiome		254	Exp2_Fig1CD_S104_R1.fastq.gz		Exp2_Fig1CD_S104_R2.fastq.gz
Medicago_130		Illumina	Illumina Miseq	Miseq	METAGENOMIC	PCR	AMPLICON	Medicago_microbiome		254	Exp2_Fig1CD_S105_R1.fastq.gz		Exp2_Fig1CD_S105_R2.fastq.gz
Medicago_131		Illumina	Illumina Miseq	Miseq	METAGENOMIC	PCR	AMPLICON	Medicago_microbiome		254	Exp2_Fig1CD_S106_R1.fastq.gz		Exp2_Fig1CD_S106_R2.fastq.gz
Medicago_132		Illumina	Illumina Miseq	Miseq	METAGENOMIC	PCR	AMPLICON	Medicago_microbiome		254	Exp2_Fig1CD_S107_R1.fastq.gz		Exp2_Fig1CD_S107_R2.fastq.gz
Medicago_133		Illumina	Illumina Miseq	Miseq	METAGENOMIC	PCR	AMPLICON	Medicago_microbiome		254	Exp2_Fig1CD_S108_R1.fastq.gz		Exp2_Fig1CD_S108_R2.fastq.gz
Medicago_134		Illumina	Illumina Miseq	Miseq	METAGENOMIC	PCR	AMPLICON	Medicago_microbiome		254	Exp2_Fig1CD_S109_R1.fastq.gz		Exp2_Fig1CD_S109_R2.fastq.gz
Medicago_135		Illumina	Illumina Miseq	Miseq	METAGENOMIC	PCR	AMPLICON	Medicago_microbiome		254	Exp2_Fig1CD_S110_R1.fastq.gz		Exp2_Fig1CD_S110_R2.fastq.gz
Medicago_136		Illumina	Illumina Miseq	Miseq	METAGENOMIC	PCR	AMPLICON	Medicago_microbiome		254	Exp2_Fig1CD_S111_R1.fastq.gz		Exp2_Fig1CD_S111_R2.fastq.gz
Medicago_137		Illumina	Illumina Miseq	Miseq	METAGENOMIC	PCR	AMPLICON	Medicago_microbiome		254	Exp2_Fig1CD_S112_R1.fastq.gz		Exp2_Fig1CD_S112_R2.fastq.gz
Medicago_138		Illumina	Illumina Miseq	Miseq	METAGENOMIC	PCR	AMPLICON	Medicago_microbiome		254	Exp2_Fig1CD_S113_R1.fastq.gz		Exp2_Fig1CD_S113_R2.fastq.gz
Medicago_139		Illumina	Illumina Miseq	Miseq	METAGENOMIC	PCR	AMPLICON	Medicago_microbiome		254	Exp2_Fig1CD_S114_R1.fastq.gz		Exp2_Fig1CD_S114_R2.fastq.gz
Medicago_140		Illumina	Illumina Miseq	Miseq	METAGENOMIC	PCR	AMPLICON	Medicago_microbiome		254	Exp2_Fig1CD_S115_R1.fastq.gz		Exp2_Fig1CD_S115_R2.fastq.gz
Medicago_141		Illumina	Illumina Miseq	Miseq	METAGENOMIC	PCR	AMPLICON	Medicago_microbiome		254	Exp2_Fig1CD_S116_R1.fastq.gz		Exp2_Fig1CD_S116_R2.fastq.gz
Medicago_142		Illumina	Illumina Miseq	Miseq	METAGENOMIC	PCR	AMPLICON	Medicago_microbiome		254	Exp2_Fig1CD_S117_R1.fastq.gz		Exp2_Fig1CD_S117_R2.fastq.gz
Medicago_143		Illumina	Illumina Miseq	Miseq	METAGENOMIC	PCR	AMPLICON	Medicago_microbiome		254	Exp2_Fig1CD_S118_R1.fastq.gz		Exp2_Fig1CD_S118_R2.fastq.gz
Medicago_144		Illumina	Illumina Miseq	Miseq	METAGENOMIC	PCR	AMPLICON	Medicago_microbiome		254	Exp2_Fig1CD_S119_R1.fastq.gz		Exp2_Fig1CD_S119_R2.fastq.gz
Medicago_145		Illumina	Illumina Miseq	Miseq	METAGENOMIC	PCR	AMPLICON	Medicago_microbiome		254	Exp2_Fig1CD_S120_R1.fastq.gz		Exp2_Fig1CD_S120_R2.fastq.gz
Medicago_146		Illumina	Illumina Miseq	Miseq	METAGENOMIC	PCR	AMPLICON	Medicago_microbiome		254	Exp2_Fig1CD_S121_R1.fastq.gz		Exp2_Fig1CD_S121_R2.fastq.gz
Medicago_147		Illumina	Illumina Miseq	Miseq	METAGENOMIC	PCR	AMPLICON	Medicago_microbiome		254	Exp2_Fig1CD_S122_R1.fastq.gz		Exp2_Fig1CD_S122_R2.fastq.gz
Medicago_148		Illumina	Illumina Miseq	Miseq	METAGENOMIC	PCR	AMPLICON	Medicago_microbiome		254	Exp2_Fig1CD_S123_R1.fastq.gz		Exp2_Fig1CD_S123_R2.fastq.gz
Medicago_149		Illumina	Illumina Miseq	Miseq	METAGENOMIC	PCR	AMPLICON	Medicago_microbiome		254	Exp2_Fig1CD_S124_R1.fastq.gz		Exp2_Fig1CD_S124_R2.fastq.gz
Medicago_150		Illumina	Illumina Miseq	Miseq	METAGENOMIC	PCR	AMPLICON	Medicago_microbiome		254	Exp2_Fig1CD_S125_R1.fastq.gz		Exp2_Fig1CD_S125_R2.fastq.gz
Medicago_151		Illumina	Illumina Miseq	Miseq	METAGENOMIC	PCR	AMPLICON	Medicago_microbiome		254	Exp2_Fig1CD_S126_R1.fastq.gz		Exp2_Fig1CD_S126_R2.fastq.gz
Medicago_152		Illumina	Illumina Miseq	Miseq	METAGENOMIC	PCR	AMPLICON	Medicago_microbiome		254	Exp2_Fig1CD_S127_R1.fastq.gz		Exp2_Fig1CD_S127_R2.fastq.gz
Medicago_153		Illumina	Illumina Miseq	Miseq	METAGENOMIC	PCR	AMPLICON	Medicago_microbiome		254	Exp2_Fig1CD_S128_R1.fastq.gz		Exp2_Fig1CD_S128_R2.fastq.gz
Medicago_154		Illumina	Illumina Miseq	Miseq	METAGENOMIC	PCR	AMPLICON	Medicago_microbiome		254	Exp2_Fig1CD_S129_R1.fastq.gz		Exp2_Fig1CD_S129_R2.fastq.gz
Medicago_155		Illumina	Illumina Miseq	Miseq	METAGENOMIC	PCR	AMPLICON	Medicago_microbiome		254	Exp2_Fig1CD_S130_R1.fastq.gz		Exp2_Fig1CD_S130_R2.fastq.gz
Medicago_156		Illumina	Illumina Miseq	Miseq	METAGENOMIC	PCR	AMPLICON	Medicago_microbiome		254	Exp2_Fig1CD_S131_R1.fastq.gz		Exp2_Fig1CD_S131_R2.fastq.gz
Medicago_157		Illumina	Illumina Miseq	Miseq	METAGENOMIC	PCR	AMPLICON	Medicago_microbiome		254	Exp2_Fig1CD_S132_R1.fastq.gz		Exp2_Fig1CD_S132_R2.fastq.gz
Medicago_158		Illumina	Illumina Miseq	Miseq	METAGENOMIC	PCR	AMPLICON	Medicago_microbiome		254	Exp2_Fig1CD_S133_R1.fastq.gz		Exp2_Fig1CD_S133_R2.fastq.gz
Medicago_159		Illumina	Illumina Miseq	Miseq	METAGENOMIC	PCR	AMPLICON	Medicago_microbiome		254	Exp2_Fig1CD_S134_R1.fastq.gz		Exp2_Fig1CD_S134_R2.fastq.gz
Medicago_160		Illumina	Illumina Miseq	Miseq	METAGENOMIC	PCR	AMPLICON	Medicago_microbiome		254	Exp2_Fig1CD_S135_R1.fastq.gz		Exp2_Fig1CD_S135_R2.fastq.gz
Medicago_161		Illumina	Illumina Miseq	Miseq	METAGENOMIC	PCR	AMPLICON	Medicago_microbiome		254	Exp2_Fig1CD_S136_R1.fastq.gz		Exp2_Fig1CD_S136_R2.fastq.gz
Medicago_162		Illumina	Illumina Miseq	Miseq	METAGENOMIC	PCR	AMPLICON	Medicago_microbiome		254	Exp2_Fig1CD_S137_R1.fastq.gz		Exp2_Fig1CD_S137_R2.fastq.gz
Medicago_163		Illumina	Illumina Miseq	Miseq	METAGENOMIC	PCR	AMPLICON	Medicago_microbiome		254	Exp2_Fig1CD_S138_R1.fastq.gz		Exp2_Fig1CD_S138_R2.fastq.gz
Medicago_164		Illumina	Illumina Miseq	Miseq	METAGENOMIC	PCR	AMPLICON	Medicago_microbiome		254	Exp2_Fig1CD_S139_R1.fastq.gz		Exp2_Fig1CD_S139_R2.fastq.gz
Medicago_165		Illumina	Illumina Miseq	Miseq	METAGENOMIC	PCR	AMPLICON	Medicago_microbiome		254	Exp2_Fig1CD_S140_R1.fastq.gz		Exp2_Fig1CD_S140_R2.fastq.gz
Medicago_166		Illumina	Illumina Miseq	Miseq	METAGENOMIC	PCR	AMPLICON	Medicago_microbiome		254	Exp2_Fig1CD_S141_R1.fastq.gz		Exp2_Fig1CD_S141_R2.fastq.gz
Medicago_167		Illumina	Illumina Miseq	Miseq	METAGENOMIC	PCR	AMPLICON	Medicago_microbiome		254	Exp2_Fig1CD_S142_R1.fastq.gz		Exp2_Fig1CD_S142_R2.fastq.gz
Medicago_168		Illumina	Illumina Miseq	Miseq	METAGENOMIC	PCR	AMPLICON	Medicago_microbiome		254	Exp2_Fig1CD_S143_R1.fastq.gz		Exp2_Fig1CD_S143_R2.fastq.gz
Medicago_169		Illumina	Illumina Miseq	Miseq	METAGENOMIC	PCR	AMPLICON	Medicago_microbiome		254	Exp2_Fig1CD_S144_R1.fastq.gz		Exp2_Fig1CD_S144_R2.fastq.gz
Medicago_170		Illumina	Illumina Miseq	Miseq	METAGENOMIC	PCR	AMPLICON	Medicago_microbiome		254	Exp2_Fig1CD_S145_R1.fastq.gz		Exp2_Fig1CD_S145_R2.fastq.gz
Medicago_171		Illumina	Illumina Miseq	Miseq	METAGENOMIC	PCR	AMPLICON	Medicago_microbiome		254	Exp2_Fig1CD_S146_R1.fastq.gz		Exp2_Fig1CD_S146_R2.fastq.gz
Medicago_172		Illumina	Illumina Miseq	Miseq	METAGENOMIC	PCR	AMPLICON	Medicago_microbiome		254	Exp2_Fig1CD_S147_R1.fastq.gz		Exp2_Fig1CD_S147_R2.fastq.gz
Medicago_173		Illumina	Illumina Miseq	Miseq	METAGENOMIC	PCR	AMPLICON	Medicago_microbiome		254	Exp2_Fig1CD_S148_R1.fastq.gz		Exp2_Fig1CD_S148_R2.fastq.gz
Medicago_174		Illumina	Illumina Miseq	Miseq	METAGENOMIC	PCR	AMPLICON	Medicago_microbiome		254	Exp2_Fig1CD_S149_R1.fastq.gz		Exp2_Fig1CD_S149_R2.fastq.gz
Medicago_175		Illumina	Illumina Miseq	Miseq	METAGENOMIC	PCR	AMPLICON	Medicago_microbiome		254	Exp2_Fig1CD_S150_R1.fastq.gz		Exp2_Fig1CD_S150_R2.fastq.gz
Medicago_176		Illumina	Illumina Miseq	Miseq	METAGENOMIC	PCR	AMPLICON	Medicago_microbiome		254	Exp2_Fig1CD_S151_R1.fastq.gz		Exp2_Fig1CD_S151_R2.fastq.gz
Medicago_177		Illumina	Illumina Miseq	Miseq	METAGENOMIC	PCR	AMPLICON	Medicago_microbiome		254	Exp2_Fig1CD_S152_R1.fastq.gz		Exp2_Fig1CD_S152_R2.fastq.gz
Medicago_178		Illumina	Illumina Miseq	Miseq	METAGENOMIC	PCR	AMPLICON	Medicago_microbiome		254	Exp2_Fig1CD_S153_R1.fastq.gz		Exp2_Fig1CD_S153_R2.fastq.gz
Medicago_179		Illumina	Illumina Miseq	Miseq	METAGENOMIC	PCR	AMPLICON	Medicago_microbiome		254	Exp2_Fig1CD_S154_R1.fastq.gz		Exp2_Fig1CD_S154_R2.fastq.gz
Medicago_180		Illumina	Illumina Miseq	Miseq	METAGENOMIC	PCR	AMPLICON	Medicago_microbiome		254	Exp2_Fig1CD_S155_R1.fastq.gz		Exp2_Fig1CD_S155_R2.fastq.gz
Medicago_181		Illumina	Illumina Miseq	Miseq	METAGENOMIC	PCR	AMPLICON	Medicago_microbiome		254	Exp2_Fig1CD_S156_R1.fastq.gz		Exp2_Fig1CD_S156_R2.fastq.gz
Medicago_182		Illumina	Illumina Miseq	Miseq	METAGENOMIC	PCR	AMPLICON	Medicago_microbiome		254	Exp2_Fig1CD_S157_R1.fastq.gz		Exp2_Fig1CD_S157_R2.fastq.gz
Medicago_183		Illumina	Illumina Miseq	Miseq	METAGENOMIC	PCR	AMPLICON	Medicago_microbiome		254	Exp2_Fig1CD_S158_R1.fastq.gz		Exp2_Fig1CD_S158_R2.fastq.gz
Medicago_184		Illumina	Illumina Miseq	Miseq	METAGENOMIC	PCR	AMPLICON	Medicago_microbiome		254	Exp2_Fig1CD_S159_R1.fastq.gz		Exp2_Fig1CD_S159_R2.fastq.gz
Medicago_185		Illumina	Illumina Miseq	Miseq	METAGENOMIC	PCR	AMPLICON	Medicago_microbiome		254	Exp2_Fig1CD_S160_R1.fastq.gz		Exp2_Fig1CD_S160_R2.fastq.gz
Medicago_186		Illumina	Illumina Miseq	Miseq	METAGENOMIC	PCR	AMPLICON	Medicago_microbiome		254	Exp2_Fig1CD_S161_R1.fastq.gz		Exp2_Fig1CD_S161_R2.fastq.gz
Medicago_187		Illumina	Illumina Miseq	Miseq	METAGENOMIC	PCR	AMPLICON	Medicago_microbiome		254	Exp2_Fig1CD_S162_R1.fastq.gz		Exp2_Fig1CD_S162_R2.fastq.gz
Medicago_188		Illumina	Illumina Miseq	Miseq	METAGENOMIC	PCR	AMPLICON	Medicago_microbiome		254	Exp2_Fig1CD_S163_R1.fastq.gz		Exp2_Fig1CD_S163_R2.fastq.gz
Medicago_189		Illumina	Illumina Miseq	Miseq	METAGENOMIC	PCR	AMPLICON	Medicago_microbiome		254	Exp2_Fig1CD_S164_R1.fastq.gz		Exp2_Fig1CD_S164_R2.fastq.gz
Medicago_190		Illumina	Illumina Miseq	Miseq	METAGENOMIC	PCR	AMPLICON	Medicago_microbiome		254	Exp2_Fig1CD_S165_R1.fastq.gz		Exp2_Fig1CD_S165_R2.fastq.gz
Medicago_191		Illumina	Illumina Miseq	Miseq	METAGENOMIC	PCR	AMPLICON	Medicago_microbiome		254	Exp2_Fig1CD_S166_R1.fastq.gz		Exp2_Fig1CD_S166_R2.fastq.gz
Medicago_192		Illumina	Illumina Miseq	Miseq	METAGENOMIC	PCR	AMPLICON	Medicago_microbiome		254	Exp2_Fig1CD_S167_R1.fastq.gz		Exp2_Fig1CD_S167_R2.fastq.gz
Medicago_193		Illumina	Illumina Miseq	Miseq	METAGENOMIC	PCR	AMPLICON	Medicago_microbiome		254	Exp2_Fig1CD_S168_R1.fastq.gz		Exp2_Fig1CD_S168_R2.fastq.gz
Medicago_194		Illumina	Illumina Miseq	Miseq	METAGENOMIC	PCR	AMPLICON	Medicago_microbiome		254	Exp2_Fig1CD_S169_R1.fastq.gz		Exp2_Fig1CD_S169_R2.fastq.gz
Medicago_195		Illumina	Illumina Miseq	Miseq	METAGENOMIC	PCR	AMPLICON	Medicago_microbiome		254	Exp2_Fig1CD_S170_R1.fastq.gz		Exp2_Fig1CD_S170_R2.fastq.gz
Medicago_196		Illumina	Illumina Miseq	Miseq	METAGENOMIC	PCR	AMPLICON	Medicago_microbiome		254	Exp2_Fig1CD_S171_R1.fastq.gz		Exp2_Fig1CD_S171_R2.fastq.gz
Medicago_197		Illumina	Illumina Miseq	Miseq	METAGENOMIC	PCR	AMPLICON	Medicago_microbiome		254	Exp2_Fig1CD_S172_R1.fastq.gz		Exp2_Fig1CD_S172_R2.fastq.gz
Medicago_198		Illumina	Illumina Miseq	Miseq	METAGENOMIC	PCR	AMPLICON	Medicago_microbiome		254	Exp2_Fig1CD_S173_R1.fastq.gz		Exp2_Fig1CD_S173_R2.fastq.gz
Medicago_199		Illumina	Illumina Miseq	Miseq	METAGENOMIC	PCR	AMPLICON	Medicago_microbiome		254	Exp2_Fig1CD_S174_R1.fastq.gz		Exp2_Fig1CD_S174_R2.fastq.gz
Medicago_200		Illumina	Illumina Miseq	Miseq	METAGENOMIC	PCR	AMPLICON	Medicago_microbiome		254	Exp2_Fig1CD_S175_R1.fastq.gz		Exp2_Fig1CD_S175_R2.fastq.gz
Medicago_201		Illumina	Illumina Miseq	Miseq	METAGENOMIC	PCR	AMPLICON	Medicago_microbiome		254	Exp2_Fig1CD_S176_R1.fastq.gz		Exp2_Fig1CD_S176_R2.fastq.gz
Medicago_202		Illumina	Illumina Miseq	Miseq	METAGENOMIC	PCR	AMPLICON	Medicago_microbiome		254	Exp2_Fig1CD_S177_R1.fastq.gz		Exp2_Fig1CD_S177_R2.fastq.gz
Medicago_203		Illumina	Illumina Miseq	Miseq	METAGENOMIC	PCR	AMPLICON	Medicago_microbiome		254	Exp2_Fig1CD_S178_R1.fastq.gz		Exp2_Fig1CD_S178_R2.fastq.gz
Medicago_204		Illumina	Illumina Miseq	Miseq	METAGENOMIC	PCR	AMPLICON	Medicago_microbiome		254	Exp2_Fig1CD_S179_R1.fastq.gz		Exp2_Fig1CD_S179_R2.fastq.gz
Medicago_205		Illumina	Illumina Miseq	Miseq	METAGENOMIC	PCR	AMPLICON	Medicago_microbiome		254	Exp2_Fig1CD_S180_R1.fastq.gz		Exp2_Fig1CD_S180_R2.fastq.gz
Medicago_206		Illumina	Illumina Miseq	Miseq	METAGENOMIC	PCR	AMPLICON	Medicago_microbiome		254	Exp2_Fig1CD_S181_R1.fastq.gz		Exp2_Fig1CD_S181_R2.fastq.gz
Medicago_207		Illumina	Illumina Miseq	Miseq	METAGENOMIC	PCR	AMPLICON	Medicago_microbiome		254	Exp2_Fig1CD_S182_R1.fastq.gz		Exp2_Fig1CD_S182_R2.fastq.gz
Medicago_208		Illumina	Illumina Miseq	Miseq	METAGENOMIC	PCR	AMPLICON	Medicago_microbiome		254	Exp2_Fig1CD_S183_R1.fastq.gz		Exp2_Fig1CD_S183_R2.fastq.gz
Medicago_209		Illumina	Illumina Miseq	Miseq	METAGENOMIC	PCR	AMPLICON	Medicago_microbiome		254	Exp2_Fig1CD_S184_R1.fastq.gz		Exp2_Fig1CD_S184_R2.fastq.gz
Medicago_210		Illumina	Illumina Miseq	Miseq	METAGENOMIC	PCR	AMPLICON	Medicago_microbiome		254	Exp2_Fig1CD_S185_R1.fastq.gz		Exp2_Fig1CD_S185_R2.fastq.gz
Medicago_211		Illumina	Illumina Miseq	Miseq	METAGENOMIC	PCR	AMPLICON	Medicago_microbiome		254	Exp2_Fig1CD_S186_R1.fastq.gz		Exp2_Fig1CD_S186_R2.fastq.gz
Medicago_212		Illumina	Illumina Miseq	Miseq	METAGENOMIC	PCR	AMPLICON	Medicago_microbiome		254	Exp2_Fig1CD_S187_R1.fastq.gz		Exp2_Fig1CD_S187_R2.fastq.gz
Medicago_213		Illumina	Illumina Miseq	Miseq	METAGENOMIC	PCR	AMPLICON	Medicago_microbiome		254	Exp2_Fig1CD_S188_R1.fastq.gz		Exp2_Fig1CD_S188_R2.fastq.gz
Medicago_214		Illumina	Illumina Miseq	Miseq	METAGENOMIC	PCR	AMPLICON	Medicago_microbiome		254	Exp2_Fig1CD_S189_R1.fastq.gz		Exp2_Fig1CD_S189_R2.fastq.gz
Medicago_215		Illumina	Illumina Miseq	Miseq	METAGENOMIC	PCR	AMPLICON	Medicago_microbiome		254	Exp2_Fig1CD_S190_R1.fastq.gz		Exp2_Fig1CD_S190_R2.fastq.gz
Medicago_216		Illumina	Illumina Miseq	Miseq	METAGENOMIC	PCR	AMPLICON	Medicago_microbiome		254	Exp2_Fig1CD_S191_R1.fastq.gz		Exp2_Fig1CD_S191_R2.fastq.gz
Medicago_217		Illumina	Illumina Miseq	Miseq	METAGENOMIC	PCR	AMPLICON	Medicago_microbiome		254	Exp3_Fig2and3_S001_R1.fastq.gz		Exp3_Fig2and3_S001_R2.fastq.gz
Medicago_218		Illumina	Illumina Miseq	Miseq	METAGENOMIC	PCR	AMPLICON	Medicago_microbiome		254	Exp3_Fig2and3_S002_R1.fastq.gz		Exp3_Fig2and3_S002_R2.fastq.gz
Medicago_219		Illumina	Illumina Miseq	Miseq	METAGENOMIC	PCR	AMPLICON	Medicago_microbiome		254	Exp3_Fig2and3_S003_R1.fastq.gz		Exp3_Fig2and3_S003_R2.fastq.gz
Medicago_220		Illumina	Illumina Miseq	Miseq	METAGENOMIC	PCR	AMPLICON	Medicago_microbiome		254	Exp3_Fig2and3_S004_R1.fastq.gz		Exp3_Fig2and3_S004_R2.fastq.gz
Medicago_221		Illumina	Illumina Miseq	Miseq	METAGENOMIC	PCR	AMPLICON	Medicago_microbiome		254	Exp3_Fig2and3_S005_R1.fastq.gz		Exp3_Fig2and3_S005_R2.fastq.gz
Medicago_222		Illumina	Illumina Miseq	Miseq	METAGENOMIC	PCR	AMPLICON	Medicago_microbiome		254	Exp3_Fig2and3_S006_R1.fastq.gz		Exp3_Fig2and3_S006_R2.fastq.gz
Medicago_223		Illumina	Illumina Miseq	Miseq	METAGENOMIC	PCR	AMPLICON	Medicago_microbiome		254	Exp3_Fig2and3_S007_R1.fastq.gz		Exp3_Fig2and3_S007_R2.fastq.gz
Medicago_224		Illumina	Illumina Miseq	Miseq	METAGENOMIC	PCR	AMPLICON	Medicago_microbiome		254	Exp3_Fig2and3_S008_R1.fastq.gz		Exp3_Fig2and3_S008_R2.fastq.gz
Medicago_225		Illumina	Illumina Miseq	Miseq	METAGENOMIC	PCR	AMPLICON	Medicago_microbiome		254	Exp3_Fig2and3_S009_R1.fastq.gz		Exp3_Fig2and3_S009_R2.fastq.gz
Medicago_226		Illumina	Illumina Miseq	Miseq	METAGENOMIC	PCR	AMPLICON	Medicago_microbiome		254	Exp3_Fig2and3_S010_R1.fastq.gz		Exp3_Fig2and3_S010_R2.fastq.gz
Medicago_227		Illumina	Illumina Miseq	Miseq	METAGENOMIC	PCR	AMPLICON	Medicago_microbiome		254	Exp3_Fig2and3_S011_R1.fastq.gz		Exp3_Fig2and3_S011_R2.fastq.gz
Medicago_228		Illumina	Illumina Miseq	Miseq	METAGENOMIC	PCR	AMPLICON	Medicago_microbiome		254	Exp3_Fig2and3_S012_R1.fastq.gz		Exp3_Fig2and3_S012_R2.fastq.gz
Medicago_229		Illumina	Illumina Miseq	Miseq	METAGENOMIC	PCR	AMPLICON	Medicago_microbiome		254	Exp3_Fig2and3_S013_R1.fastq.gz		Exp3_Fig2and3_S013_R2.fastq.gz
Medicago_230		Illumina	Illumina Miseq	Miseq	METAGENOMIC	PCR	AMPLICON	Medicago_microbiome		254	Exp3_Fig2and3_S014_R1.fastq.gz		Exp3_Fig2and3_S014_R2.fastq.gz
Medicago_231		Illumina	Illumina Miseq	Miseq	METAGENOMIC	PCR	AMPLICON	Medicago_microbiome		254	Exp3_Fig2and3_S015_R1.fastq.gz		Exp3_Fig2and3_S015_R2.fastq.gz
Medicago_232		Illumina	Illumina Miseq	Miseq	METAGENOMIC	PCR	AMPLICON	Medicago_microbiome		254	Exp3_Fig2and3_S016_R1.fastq.gz		Exp3_Fig2and3_S016_R2.fastq.gz
Medicago_233		Illumina	Illumina Miseq	Miseq	METAGENOMIC	PCR	AMPLICON	Medicago_microbiome		254	Exp3_Fig2and3_S017_R1.fastq.gz		Exp3_Fig2and3_S017_R2.fastq.gz
Medicago_234		Illumina	Illumina Miseq	Miseq	METAGENOMIC	PCR	AMPLICON	Medicago_microbiome		254	Exp3_Fig2and3_S018_R1.fastq.gz		Exp3_Fig2and3_S018_R2.fastq.gz
Medicago_235		Illumina	Illumina Miseq	Miseq	METAGENOMIC	PCR	AMPLICON	Medicago_microbiome		254	Exp3_Fig2and3_S019_R1.fastq.gz		Exp3_Fig2and3_S019_R2.fastq.gz
Medicago_236		Illumina	Illumina Miseq	Miseq	METAGENOMIC	PCR	AMPLICON	Medicago_microbiome		254	Exp3_Fig2and3_S020_R1.fastq.gz		Exp3_Fig2and3_S020_R2.fastq.gz
Medicago_237		Illumina	Illumina Miseq	Miseq	METAGENOMIC	PCR	AMPLICON	Medicago_microbiome		254	Exp3_Fig2and3_S021_R1.fastq.gz		Exp3_Fig2and3_S021_R2.fastq.gz
Medicago_238		Illumina	Illumina Miseq	Miseq	METAGENOMIC	PCR	AMPLICON	Medicago_microbiome		254	Exp3_Fig2and3_S022_R1.fastq.gz		Exp3_Fig2and3_S022_R2.fastq.gz
Medicago_239		Illumina	Illumina Miseq	Miseq	METAGENOMIC	PCR	AMPLICON	Medicago_microbiome		254	Exp3_Fig2and3_S023_R1.fastq.gz		Exp3_Fig2and3_S023_R2.fastq.gz
Medicago_240		Illumina	Illumina Miseq	Miseq	METAGENOMIC	PCR	AMPLICON	Medicago_microbiome		254	Exp3_Fig2and3_S024_R1.fastq.gz		Exp3_Fig2and3_S024_R2.fastq.gz
Medicago_241		Illumina	Illumina Miseq	Miseq	METAGENOMIC	PCR	AMPLICON	Medicago_microbiome		254	Exp3_Fig2and3_S025_R1.fastq.gz		Exp3_Fig2and3_S025_R2.fastq.gz
Medicago_242		Illumina	Illumina Miseq	Miseq	METAGENOMIC	PCR	AMPLICON	Medicago_microbiome		254	Exp3_Fig2and3_S026_R1.fastq.gz		Exp3_Fig2and3_S026_R2.fastq.gz
Medicago_243		Illumina	Illumina Miseq	Miseq	METAGENOMIC	PCR	AMPLICON	Medicago_microbiome		254	Exp3_Fig2and3_S027_R1.fastq.gz		Exp3_Fig2and3_S027_R2.fastq.gz
Medicago_244		Illumina	Illumina Miseq	Miseq	METAGENOMIC	PCR	AMPLICON	Medicago_microbiome		254	Exp3_Fig2and3_S028_R1.fastq.gz		Exp3_Fig2and3_S028_R2.fastq.gz
Medicago_245		Illumina	Illumina Miseq	Miseq	METAGENOMIC	PCR	AMPLICON	Medicago_microbiome		254	Exp3_Fig2and3_S029_R1.fastq.gz		Exp3_Fig2and3_S029_R2.fastq.gz
Medicago_246		Illumina	Illumina Miseq	Miseq	METAGENOMIC	PCR	AMPLICON	Medicago_microbiome		254	Exp3_Fig2and3_S030_R1.fastq.gz		Exp3_Fig2and3_S030_R2.fastq.gz
Medicago_247		Illumina	Illumina Miseq	Miseq	METAGENOMIC	PCR	AMPLICON	Medicago_microbiome		254	Exp3_Fig2and3_S031_R1.fastq.gz		Exp3_Fig2and3_S031_R2.fastq.gz
Medicago_248		Illumina	Illumina Miseq	Miseq	METAGENOMIC	PCR	AMPLICON	Medicago_microbiome		254	Exp3_Fig2and3_S032_R1.fastq.gz		Exp3_Fig2and3_S032_R2.fastq.gz
Medicago_249		Illumina	Illumina Miseq	Miseq	METAGENOMIC	PCR	AMPLICON	Medicago_microbiome		254	Exp3_Fig2and3_S033_R1.fastq.gz		Exp3_Fig2and3_S033_R2.fastq.gz
Medicago_250		Illumina	Illumina Miseq	Miseq	METAGENOMIC	PCR	AMPLICON	Medicago_microbiome		254	Exp3_Fig2and3_S034_R1.fastq.gz		Exp3_Fig2and3_S034_R2.fastq.gz
Medicago_251		Illumina	Illumina Miseq	Miseq	METAGENOMIC	PCR	AMPLICON	Medicago_microbiome		254	Exp3_Fig2and3_S035_R1.fastq.gz		Exp3_Fig2and3_S035_R2.fastq.gz
Medicago_252		Illumina	Illumina Miseq	Miseq	METAGENOMIC	PCR	AMPLICON	Medicago_microbiome		254	Exp3_Fig2and3_S036_R1.fastq.gz		Exp3_Fig2and3_S036_R2.fastq.gz
Medicago_253		Illumina	Illumina Miseq	Miseq	METAGENOMIC	PCR	AMPLICON	Medicago_microbiome		254	Exp3_Fig2and3_S037_R1.fastq.gz		Exp3_Fig2and3_S037_R2.fastq.gz
Medicago_254		Illumina	Illumina Miseq	Miseq	METAGENOMIC	PCR	AMPLICON	Medicago_microbiome		254	Exp3_Fig2and3_S038_R1.fastq.gz		Exp3_Fig2and3_S038_R2.fastq.gz
Medicago_255		Illumina	Illumina Miseq	Miseq	METAGENOMIC	PCR	AMPLICON	Medicago_microbiome		254	Exp3_Fig2and3_S039_R1.fastq.gz		Exp3_Fig2and3_S039_R2.fastq.gz
Medicago_256		Illumina	Illumina Miseq	Miseq	METAGENOMIC	PCR	AMPLICON	Medicago_microbiome		254	Exp3_Fig2and3_S040_R1.fastq.gz		Exp3_Fig2and3_S040_R2.fastq.gz
Medicago_257		Illumina	Illumina Miseq	Miseq	METAGENOMIC	PCR	AMPLICON	Medicago_microbiome		254	Exp3_Fig2and3_S041_R1.fastq.gz		Exp3_Fig2and3_S041_R2.fastq.gz
Medicago_258		Illumina	Illumina Miseq	Miseq	METAGENOMIC	PCR	AMPLICON	Medicago_microbiome		254	Exp3_Fig2and3_S042_R1.fastq.gz		Exp3_Fig2and3_S042_R2.fastq.gz
Medicago_259		Illumina	Illumina Miseq	Miseq	METAGENOMIC	PCR	AMPLICON	Medicago_microbiome		254	Exp3_Fig2and3_S043_R1.fastq.gz		Exp3_Fig2and3_S043_R2.fastq.gz
Medicago_260		Illumina	Illumina Miseq	Miseq	METAGENOMIC	PCR	AMPLICON	Medicago_microbiome		254	Exp3_Fig2and3_S044_R1.fastq.gz		Exp3_Fig2and3_S044_R2.fastq.gz
Medicago_261		Illumina	Illumina Miseq	Miseq	METAGENOMIC	PCR	AMPLICON	Medicago_microbiome		254	Exp3_Fig2and3_S045_R1.fastq.gz		Exp3_Fig2and3_S045_R2.fastq.gz
Medicago_262		Illumina	Illumina Miseq	Miseq	METAGENOMIC	PCR	AMPLICON	Medicago_microbiome		254	Exp3_Fig2and3_S046_R1.fastq.gz		Exp3_Fig2and3_S046_R2.fastq.gz
Medicago_263		Illumina	Illumina Miseq	Miseq	METAGENOMIC	PCR	AMPLICON	Medicago_microbiome		254	Exp3_Fig2and3_S047_R1.fastq.gz		Exp3_Fig2and3_S047_R2.fastq.gz
Medicago_264		Illumina	Illumina Miseq	Miseq	METAGENOMIC	PCR	AMPLICON	Medicago_microbiome		254	Exp3_Fig2and3_S048_R1.fastq.gz		Exp3_Fig2and3_S048_R2.fastq.gz
Medicago_265		Illumina	Illumina Miseq	Miseq	METAGENOMIC	PCR	AMPLICON	Medicago_microbiome		254	Exp3_Fig2and3_S049_R1.fastq.gz		Exp3_Fig2and3_S049_R2.fastq.gz
Medicago_266		Illumina	Illumina Miseq	Miseq	METAGENOMIC	PCR	AMPLICON	Medicago_microbiome		254	Exp3_Fig2and3_S050_R1.fastq.gz		Exp3_Fig2and3_S050_R2.fastq.gz
Medicago_267		Illumina	Illumina Miseq	Miseq	METAGENOMIC	PCR	AMPLICON	Medicago_microbiome		254	Exp3_Fig2and3_S051_R1.fastq.gz		Exp3_Fig2and3_S051_R2.fastq.gz
Medicago_268		Illumina	Illumina Miseq	Miseq	METAGENOMIC	PCR	AMPLICON	Medicago_microbiome		254	Exp3_Fig2and3_S052_R1.fastq.gz		Exp3_Fig2and3_S052_R2.fastq.gz
Medicago_269		Illumina	Illumina Miseq	Miseq	METAGENOMIC	PCR	AMPLICON	Medicago_microbiome		254	Exp3_Fig2and3_S053_R1.fastq.gz		Exp3_Fig2and3_S053_R2.fastq.gz
Medicago_270		Illumina	Illumina Miseq	Miseq	METAGENOMIC	PCR	AMPLICON	Medicago_microbiome		254	Exp3_Fig2and3_S054_R1.fastq.gz		Exp3_Fig2and3_S054_R2.fastq.gz
Medicago_271		Illumina	Illumina Miseq	Miseq	METAGENOMIC	PCR	AMPLICON	Medicago_microbiome		254	Exp3_Fig2and3_S055_R1.fastq.gz		Exp3_Fig2and3_S055_R2.fastq.gz
Medicago_272		Illumina	Illumina Miseq	Miseq	METAGENOMIC	PCR	AMPLICON	Medicago_microbiome		254	Exp3_Fig2and3_S056_R1.fastq.gz		Exp3_Fig2and3_S056_R2.fastq.gz
Medicago_273		Illumina	Illumina Miseq	Miseq	METAGENOMIC	PCR	AMPLICON	Medicago_microbiome		254	Exp3_Fig2and3_S057_R1.fastq.gz		Exp3_Fig2and3_S057_R2.fastq.gz
Medicago_274		Illumina	Illumina Miseq	Miseq	METAGENOMIC	PCR	AMPLICON	Medicago_microbiome		254	Exp3_Fig2and3_S058_R1.fastq.gz		Exp3_Fig2and3_S058_R2.fastq.gz
Medicago_275		Illumina	Illumina Miseq	Miseq	METAGENOMIC	PCR	AMPLICON	Medicago_microbiome		254	Exp3_Fig2and3_S059_R1.fastq.gz		Exp3_Fig2and3_S059_R2.fastq.gz
Medicago_276		Illumina	Illumina Miseq	Miseq	METAGENOMIC	PCR	AMPLICON	Medicago_microbiome		254	Exp3_Fig2and3_S060_R1.fastq.gz		Exp3_Fig2and3_S060_R2.fastq.gz
Medicago_277		Illumina	Illumina Miseq	Miseq	METAGENOMIC	PCR	AMPLICON	Medicago_microbiome		254	Exp3_Fig2and3_S061_R1.fastq.gz		Exp3_Fig2and3_S061_R2.fastq.gz
Medicago_278		Illumina	Illumina Miseq	Miseq	METAGENOMIC	PCR	AMPLICON	Medicago_microbiome		254	Exp3_Fig2and3_S062_R1.fastq.gz		Exp3_Fig2and3_S062_R2.fastq.gz
Medicago_279		Illumina	Illumina Miseq	Miseq	METAGENOMIC	PCR	AMPLICON	Medicago_microbiome		254	Exp3_Fig2and3_S063_R1.fastq.gz		Exp3_Fig2and3_S063_R2.fastq.gz
Medicago_280		Illumina	Illumina Miseq	Miseq	METAGENOMIC	PCR	AMPLICON	Medicago_microbiome		254	Exp3_Fig2and3_S064_R1.fastq.gz		Exp3_Fig2and3_S064_R2.fastq.gz
Medicago_281		Illumina	Illumina Miseq	Miseq	METAGENOMIC	PCR	AMPLICON	Medicago_microbiome		254	Exp3_Fig2and3_S065_R1.fastq.gz		Exp3_Fig2and3_S065_R2.fastq.gz
Medicago_282		Illumina	Illumina Miseq	Miseq	METAGENOMIC	PCR	AMPLICON	Medicago_microbiome		254	Exp3_Fig2and3_S066_R1.fastq.gz		Exp3_Fig2and3_S066_R2.fastq.gz
Medicago_283		Illumina	Illumina Miseq	Miseq	METAGENOMIC	PCR	AMPLICON	Medicago_microbiome		254	Exp3_Fig2and3_S067_R1.fastq.gz		Exp3_Fig2and3_S067_R2.fastq.gz
Medicago_284		Illumina	Illumina Miseq	Miseq	METAGENOMIC	PCR	AMPLICON	Medicago_microbiome		254	Exp3_Fig2and3_S068_R1.fastq.gz		Exp3_Fig2and3_S068_R2.fastq.gz
Medicago_285		Illumina	Illumina Miseq	Miseq	METAGENOMIC	PCR	AMPLICON	Medicago_microbiome		254	Exp3_Fig2and3_S069_R1.fastq.gz		Exp3_Fig2and3_S069_R2.fastq.gz
Medicago_286		Illumina	Illumina Miseq	Miseq	METAGENOMIC	PCR	AMPLICON	Medicago_microbiome		254	Exp3_Fig2and3_S070_R1.fastq.gz		Exp3_Fig2and3_S070_R2.fastq.gz
Medicago_287		Illumina	Illumina Miseq	Miseq	METAGENOMIC	PCR	AMPLICON	Medicago_microbiome		254	Exp3_Fig2and3_S071_R1.fastq.gz		Exp3_Fig2and3_S071_R2.fastq.gz
Medicago_288		Illumina	Illumina Miseq	Miseq	METAGENOMIC	PCR	AMPLICON	Medicago_microbiome		254	Exp3_Fig2and3_S072_R1.fastq.gz		Exp3_Fig2and3_S072_R2.fastq.gz
Medicago_289		Illumina	Illumina Miseq	Miseq	METAGENOMIC	PCR	AMPLICON	Medicago_microbiome		254	Exp3_Fig2and3_S073_R1.fastq.gz		Exp3_Fig2and3_S073_R2.fastq.gz
Medicago_290		Illumina	Illumina Miseq	Miseq	METAGENOMIC	PCR	AMPLICON	Medicago_microbiome		254	Exp3_Fig2and3_S074_R1.fastq.gz		Exp3_Fig2and3_S074_R2.fastq.gz
Medicago_291		Illumina	Illumina Miseq	Miseq	METAGENOMIC	PCR	AMPLICON	Medicago_microbiome		254	Exp3_Fig2and3_S075_R1.fastq.gz		Exp3_Fig2and3_S075_R2.fastq.gz
Medicago_292		Illumina	Illumina Miseq	Miseq	METAGENOMIC	PCR	AMPLICON	Medicago_microbiome		254	Exp3_Fig2and3_S076_R1.fastq.gz		Exp3_Fig2and3_S076_R2.fastq.gz
Medicago_293		Illumina	Illumina Miseq	Miseq	METAGENOMIC	PCR	AMPLICON	Medicago_microbiome		254	Exp3_Fig2and3_S077_R1.fastq.gz		Exp3_Fig2and3_S077_R2.fastq.gz
Medicago_294		Illumina	Illumina Miseq	Miseq	METAGENOMIC	PCR	AMPLICON	Medicago_microbiome		254	Exp3_Fig2and3_S078_R1.fastq.gz		Exp3_Fig2and3_S078_R2.fastq.gz
Medicago_295		Illumina	Illumina Miseq	Miseq	METAGENOMIC	PCR	AMPLICON	Medicago_microbiome		254	Exp3_Fig2and3_S079_R1.fastq.gz		Exp3_Fig2and3_S079_R2.fastq.gz
Medicago_296		Illumina	Illumina Miseq	Miseq	METAGENOMIC	PCR	AMPLICON	Medicago_microbiome		254	Exp3_Fig2and3_S080_R1.fastq.gz		Exp3_Fig2and3_S080_R2.fastq.gz
Medicago_297		Illumina	Illumina Miseq	Miseq	METAGENOMIC	PCR	AMPLICON	Medicago_microbiome		254	Exp3_Fig2and3_S081_R1.fastq.gz		Exp3_Fig2and3_S081_R2.fastq.gz
Medicago_298		Illumina	Illumina Miseq	Miseq	METAGENOMIC	PCR	AMPLICON	Medicago_microbiome		254	Exp3_Fig2and3_S082_R1.fastq.gz		Exp3_Fig2and3_S082_R2.fastq.gz
Medicago_299		Illumina	Illumina Miseq	Miseq	METAGENOMIC	PCR	AMPLICON	Medicago_microbiome		254	Exp3_Fig2and3_S083_R1.fastq.gz		Exp3_Fig2and3_S083_R2.fastq.gz
Medicago_300		Illumina	Illumina Miseq	Miseq	METAGENOMIC	PCR	AMPLICON	Medicago_microbiome		254	Exp3_Fig2and3_S084_R1.fastq.gz		Exp3_Fig2and3_S084_R2.fastq.gz
Medicago_301		Illumina	Illumina Miseq	Miseq	METAGENOMIC	PCR	AMPLICON	Medicago_microbiome		254	Exp3_Fig2and3_S085_R1.fastq.gz		Exp3_Fig2and3_S085_R2.fastq.gz
Medicago_302		Illumina	Illumina Miseq	Miseq	METAGENOMIC	PCR	AMPLICON	Medicago_microbiome		254	Exp3_Fig2and3_S086_R1.fastq.gz		Exp3_Fig2and3_S086_R2.fastq.gz
Medicago_303		Illumina	Illumina Miseq	Miseq	METAGENOMIC	PCR	AMPLICON	Medicago_microbiome		254	Exp3_Fig2and3_S087_R1.fastq.gz		Exp3_Fig2and3_S087_R2.fastq.gz
Medicago_304		Illumina	Illumina Miseq	Miseq	METAGENOMIC	PCR	AMPLICON	Medicago_microbiome		254	Exp3_Fig2and3_S088_R1.fastq.gz		Exp3_Fig2and3_S088_R2.fastq.gz
Medicago_305		Illumina	Illumina Miseq	Miseq	METAGENOMIC	PCR	AMPLICON	Medicago_microbiome		254	Exp3_Fig2and3_S089_R1.fastq.gz		Exp3_Fig2and3_S089_R2.fastq.gz
Medicago_306		Illumina	Illumina Miseq	Miseq	METAGENOMIC	PCR	AMPLICON	Medicago_microbiome		254	Exp3_Fig2and3_S090_R1.fastq.gz		Exp3_Fig2and3_S090_R2.fastq.gz
Medicago_307		Illumina	Illumina Miseq	Miseq	METAGENOMIC	PCR	AMPLICON	Medicago_microbiome		254	Exp3_Fig2and3_S091_R1.fastq.gz		Exp3_Fig2and3_S091_R2.fastq.gz
Medicago_308		Illumina	Illumina Miseq	Miseq	METAGENOMIC	PCR	AMPLICON	Medicago_microbiome		254	Exp3_Fig2and3_S092_R1.fastq.gz		Exp3_Fig2and3_S092_R2.fastq.gz
Medicago_309		Illumina	Illumina Miseq	Miseq	METAGENOMIC	PCR	AMPLICON	Medicago_microbiome		254	Exp3_Fig2and3_S093_R1.fastq.gz		Exp3_Fig2and3_S093_R2.fastq.gz
Medicago_310		Illumina	Illumina Miseq	Miseq	METAGENOMIC	PCR	AMPLICON	Medicago_microbiome		254	Exp3_Fig2and3_S094_R1.fastq.gz		Exp3_Fig2and3_S094_R2.fastq.gz
Medicago_311		Illumina	Illumina Miseq	Miseq	METAGENOMIC	PCR	AMPLICON	Medicago_microbiome		254	Exp3_Fig2and3_S095_R1.fastq.gz		Exp3_Fig2and3_S095_R2.fastq.gz
Medicago_312		Illumina	Illumina Miseq	Miseq	METAGENOMIC	PCR	AMPLICON	Medicago_microbiome		254	Exp3_Fig2and3_S096_R1.fastq.gz		Exp3_Fig2and3_S096_R2.fastq.gz
Medicago_313		Illumina	Illumina Miseq	Miseq	METAGENOMIC	PCR	AMPLICON	Medicago_microbiome		254	Exp3_Fig2and3_S097_R1.fastq.gz		Exp3_Fig2and3_S097_R2.fastq.gz
Medicago_314		Illumina	Illumina Miseq	Miseq	METAGENOMIC	PCR	AMPLICON	Medicago_microbiome		254	Exp3_Fig2and3_S098_R1.fastq.gz		Exp3_Fig2and3_S098_R2.fastq.gz
Medicago_315		Illumina	Illumina Miseq	Miseq	METAGENOMIC	PCR	AMPLICON	Medicago_microbiome		254	Exp3_Fig2and3_S099_R1.fastq.gz		Exp3_Fig2and3_S099_R2.fastq.gz
Medicago_316		Illumina	Illumina Miseq	Miseq	METAGENOMIC	PCR	AMPLICON	Medicago_microbiome		254	Exp3_Fig2and3_S100_R1.fastq.gz		Exp3_Fig2and3_S100_R2.fastq.gz
Medicago_317		Illumina	Illumina Miseq	Miseq	METAGENOMIC	PCR	AMPLICON	Medicago_microbiome		254	Exp3_Fig2and3_S101_R1.fastq.gz		Exp3_Fig2and3_S101_R2.fastq.gz
Medicago_318		Illumina	Illumina Miseq	Miseq	METAGENOMIC	PCR	AMPLICON	Medicago_microbiome		254	Exp3_Fig2and3_S102_R1.fastq.gz		Exp3_Fig2and3_S102_R2.fastq.gz
Medicago_319		Illumina	Illumina Miseq	Miseq	METAGENOMIC	PCR	AMPLICON	Medicago_microbiome		254	Exp3_Fig2and3_S103_R1.fastq.gz		Exp3_Fig2and3_S103_R2.fastq.gz
Medicago_320		Illumina	Illumina Miseq	Miseq	METAGENOMIC	PCR	AMPLICON	Medicago_microbiome		254	Exp3_Fig2and3_S104_R1.fastq.gz		Exp3_Fig2and3_S104_R2.fastq.gz
Medicago_321		Illumina	Illumina Miseq	Miseq	METAGENOMIC	PCR	AMPLICON	Medicago_microbiome		254	Exp3_Fig2and3_S105_R1.fastq.gz		Exp3_Fig2and3_S105_R2.fastq.gz
Medicago_322		Illumina	Illumina Miseq	Miseq	METAGENOMIC	PCR	AMPLICON	Medicago_microbiome		254	Exp3_Fig2and3_S106_R1.fastq.gz		Exp3_Fig2and3_S106_R2.fastq.gz
Medicago_323		Illumina	Illumina Miseq	Miseq	METAGENOMIC	PCR	AMPLICON	Medicago_microbiome		254	Exp3_Fig2and3_S107_R1.fastq.gz		Exp3_Fig2and3_S107_R2.fastq.gz
Medicago_324		Illumina	Illumina Miseq	Miseq	METAGENOMIC	PCR	AMPLICON	Medicago_microbiome		254	Exp3_Fig2and3_S108_R1.fastq.gz		Exp3_Fig2and3_S108_R2.fastq.gz
Medicago_325		Illumina	Illumina Miseq	Miseq	METAGENOMIC	PCR	AMPLICON	Medicago_microbiome		254	Exp3_Fig2and3_S109_R1.fastq.gz		Exp3_Fig2and3_S109_R2.fastq.gz
Medicago_326		Illumina	Illumina Miseq	Miseq	METAGENOMIC	PCR	AMPLICON	Medicago_microbiome		254	Exp3_Fig2and3_S110_R1.fastq.gz		Exp3_Fig2and3_S110_R2.fastq.gz
Medicago_327		Illumina	Illumina Miseq	Miseq	METAGENOMIC	PCR	AMPLICON	Medicago_microbiome		254	Exp3_Fig2and3_S111_R1.fastq.gz		Exp3_Fig2and3_S111_R2.fastq.gz
Medicago_328		Illumina	Illumina Miseq	Miseq	METAGENOMIC	PCR	AMPLICON	Medicago_microbiome		254	Exp3_Fig2and3_S112_R1.fastq.gz		Exp3_Fig2and3_S112_R2.fastq.gz
Medicago_329		Illumina	Illumina Miseq	Miseq	METAGENOMIC	PCR	AMPLICON	Medicago_microbiome		254	Exp3_Fig2and3_S113_R1.fastq.gz		Exp3_Fig2and3_S113_R2.fastq.gz
Medicago_330		Illumina	Illumina Miseq	Miseq	METAGENOMIC	PCR	AMPLICON	Medicago_microbiome		254	Exp3_Fig2and3_S114_R1.fastq.gz		Exp3_Fig2and3_S114_R2.fastq.gz
Medicago_331		Illumina	Illumina Miseq	Miseq	METAGENOMIC	PCR	AMPLICON	Medicago_microbiome		254	Exp3_Fig2and3_S115_R1.fastq.gz		Exp3_Fig2and3_S115_R2.fastq.gz
Medicago_332		Illumina	Illumina Miseq	Miseq	METAGENOMIC	PCR	AMPLICON	Medicago_microbiome		254	Exp3_Fig2and3_S116_R1.fastq.gz		Exp3_Fig2and3_S116_R2.fastq.gz
Medicago_333		Illumina	Illumina Miseq	Miseq	METAGENOMIC	PCR	AMPLICON	Medicago_microbiome		254	Exp3_Fig2and3_S117_R1.fastq.gz		Exp3_Fig2and3_S117_R2.fastq.gz
Medicago_334		Illumina	Illumina Miseq	Miseq	METAGENOMIC	PCR	AMPLICON	Medicago_microbiome		254	Exp3_Fig2and3_S118_R1.fastq.gz		Exp3_Fig2and3_S118_R2.fastq.gz
Medicago_335		Illumina	Illumina Miseq	Miseq	METAGENOMIC	PCR	AMPLICON	Medicago_microbiome		254	Exp3_Fig2and3_S119_R1.fastq.gz		Exp3_Fig2and3_S119_R2.fastq.gz
Medicago_336		Illumina	Illumina Miseq	Miseq	METAGENOMIC	PCR	AMPLICON	Medicago_microbiome		254	Exp3_Fig2and3_S120_R1.fastq.gz		Exp3_Fig2and3_S120_R2.fastq.gz
Medicago_337		Illumina	Illumina Miseq	Miseq	METAGENOMIC	PCR	AMPLICON	Medicago_microbiome		254	Exp3_Fig2and3_S121_R1.fastq.gz		Exp3_Fig2and3_S121_R2.fastq.gz
Medicago_338		Illumina	Illumina Miseq	Miseq	METAGENOMIC	PCR	AMPLICON	Medicago_microbiome		254	Exp3_Fig2and3_S122_R1.fastq.gz		Exp3_Fig2and3_S122_R2.fastq.gz
Medicago_339		Illumina	Illumina Miseq	Miseq	METAGENOMIC	PCR	AMPLICON	Medicago_microbiome		254	Exp3_Fig2and3_S123_R1.fastq.gz		Exp3_Fig2and3_S123_R2.fastq.gz
Medicago_340		Illumina	Illumina Miseq	Miseq	METAGENOMIC	PCR	AMPLICON	Medicago_microbiome		254	Exp3_Fig2and3_S124_R1.fastq.gz		Exp3_Fig2and3_S124_R2.fastq.gz
Medicago_341		Illumina	Illumina Miseq	Miseq	METAGENOMIC	PCR	AMPLICON	Medicago_microbiome		254	Exp3_Fig2and3_S125_R1.fastq.gz		Exp3_Fig2and3_S125_R2.fastq.gz
Medicago_342		Illumina	Illumina Miseq	Miseq	METAGENOMIC	PCR	AMPLICON	Medicago_microbiome		254	Exp3_Fig2and3_S126_R1.fastq.gz		Exp3_Fig2and3_S126_R2.fastq.gz
Medicago_343		Illumina	Illumina Miseq	Miseq	METAGENOMIC	PCR	AMPLICON	Medicago_microbiome		254	Exp3_Fig2and3_S127_R1.fastq.gz		Exp3_Fig2and3_S127_R2.fastq.gz
Medicago_344		Illumina	Illumina Miseq	Miseq	METAGENOMIC	PCR	AMPLICON	Medicago_microbiome		254	Exp3_Fig2and3_S128_R1.fastq.gz		Exp3_Fig2and3_S128_R2.fastq.gz
Medicago_345		Illumina	Illumina Miseq	Miseq	METAGENOMIC	PCR	AMPLICON	Medicago_microbiome		254	Exp3_Fig2and3_S129_R1.fastq.gz		Exp3_Fig2and3_S129_R2.fastq.gz
Medicago_346		Illumina	Illumina Miseq	Miseq	METAGENOMIC	PCR	AMPLICON	Medicago_microbiome		254	Exp3_Fig2and3_S130_R1.fastq.gz		Exp3_Fig2and3_S130_R2.fastq.gz
Medicago_347		Illumina	Illumina Miseq	Miseq	METAGENOMIC	PCR	AMPLICON	Medicago_microbiome		254	Exp3_Fig2and3_S131_R1.fastq.gz		Exp3_Fig2and3_S131_R2.fastq.gz
Medicago_348		Illumina	Illumina Miseq	Miseq	METAGENOMIC	PCR	AMPLICON	Medicago_microbiome		254	Exp3_Fig2and3_S132_R1.fastq.gz		Exp3_Fig2and3_S132_R2.fastq.gz
Medicago_349		Illumina	Illumina Miseq	Miseq	METAGENOMIC	PCR	AMPLICON	Medicago_microbiome		254	Exp3_Fig2and3_S133_R1.fastq.gz		Exp3_Fig2and3_S133_R2.fastq.gz
Medicago_350		Illumina	Illumina Miseq	Miseq	METAGENOMIC	PCR	AMPLICON	Medicago_microbiome		254	Exp3_Fig2and3_S134_R1.fastq.gz		Exp3_Fig2and3_S134_R2.fastq.gz
Medicago_351		Illumina	Illumina Miseq	Miseq	METAGENOMIC	PCR	AMPLICON	Medicago_microbiome		254	Exp3_Fig2and3_S135_R1.fastq.gz		Exp3_Fig2and3_S135_R2.fastq.gz
Medicago_352		Illumina	Illumina Miseq	Miseq	METAGENOMIC	PCR	AMPLICON	Medicago_microbiome		254	Exp3_Fig2and3_S136_R1.fastq.gz		Exp3_Fig2and3_S136_R2.fastq.gz
Medicago_353		Illumina	Illumina Miseq	Miseq	METAGENOMIC	PCR	AMPLICON	Medicago_microbiome		254	Exp3_Fig2and3_S137_R1.fastq.gz		Exp3_Fig2and3_S137_R2.fastq.gz
Medicago_354		Illumina	Illumina Miseq	Miseq	METAGENOMIC	PCR	AMPLICON	Medicago_microbiome		254	Exp3_Fig2and3_S138_R1.fastq.gz		Exp3_Fig2and3_S138_R2.fastq.gz
Medicago_355		Illumina	Illumina Miseq	Miseq	METAGENOMIC	PCR	AMPLICON	Medicago_microbiome		254	Exp3_Fig2and3_S139_R1.fastq.gz		Exp3_Fig2and3_S139_R2.fastq.gz
Medicago_356		Illumina	Illumina Miseq	Miseq	METAGENOMIC	PCR	AMPLICON	Medicago_microbiome		254	Exp3_Fig2and3_S140_R1.fastq.gz		Exp3_Fig2and3_S140_R2.fastq.gz
Medicago_357		Illumina	Illumina Miseq	Miseq	METAGENOMIC	PCR	AMPLICON	Medicago_microbiome		254	Exp3_Fig2and3_S141_R1.fastq.gz		Exp3_Fig2and3_S141_R2.fastq.gz
Medicago_358		Illumina	Illumina Miseq	Miseq	METAGENOMIC	PCR	AMPLICON	Medicago_microbiome		254	Exp3_Fig2and3_S142_R1.fastq.gz		Exp3_Fig2and3_S142_R2.fastq.gz
Medicago_359		Illumina	Illumina Miseq	Miseq	METAGENOMIC	PCR	AMPLICON	Medicago_microbiome		254	Exp3_Fig2and3_S143_R1.fastq.gz		Exp3_Fig2and3_S143_R2.fastq.gz
Medicago_360		Illumina	Illumina Miseq	Miseq	METAGENOMIC	PCR	AMPLICON	Medicago_microbiome		254	Exp3_Fig2and3_S144_R1.fastq.gz		Exp3_Fig2and3_S144_R2.fastq.gz
Medicago_361		Illumina	Illumina Miseq	Miseq	METAGENOMIC	PCR	AMPLICON	Medicago_microbiome		254	Exp3_Fig2and3_S145_R1.fastq.gz		Exp3_Fig2and3_S145_R2.fastq.gz
Medicago_362		Illumina	Illumina Miseq	Miseq	METAGENOMIC	PCR	AMPLICON	Medicago_microbiome		254	Exp3_Fig2and3_S146_R1.fastq.gz		Exp3_Fig2and3_S146_R2.fastq.gz
Medicago_363		Illumina	Illumina Miseq	Miseq	METAGENOMIC	PCR	AMPLICON	Medicago_microbiome		254	Exp3_Fig2and3_S147_R1.fastq.gz		Exp3_Fig2and3_S147_R2.fastq.gz
Medicago_364		Illumina	Illumina Miseq	Miseq	METAGENOMIC	PCR	AMPLICON	Medicago_microbiome		254	Exp3_Fig2and3_S148_R1.fastq.gz		Exp3_Fig2and3_S148_R2.fastq.gz
Medicago_365		Illumina	Illumina Miseq	Miseq	METAGENOMIC	PCR	AMPLICON	Medicago_microbiome		254	Exp3_Fig2and3_S149_R1.fastq.gz		Exp3_Fig2and3_S149_R2.fastq.gz
Medicago_366		Illumina	Illumina Miseq	Miseq	METAGENOMIC	PCR	AMPLICON	Medicago_microbiome		254	Exp3_Fig2and3_S150_R1.fastq.gz		Exp3_Fig2and3_S150_R2.fastq.gz
Medicago_367		Illumina	Illumina Miseq	Miseq	METAGENOMIC	PCR	AMPLICON	Medicago_microbiome		254	Exp3_Fig2and3_S151_R1.fastq.gz		Exp3_Fig2and3_S151_R2.fastq.gz
Medicago_368		Illumina	Illumina Miseq	Miseq	METAGENOMIC	PCR	AMPLICON	Medicago_microbiome		254	Exp3_Fig2and3_S152_R1.fastq.gz		Exp3_Fig2and3_S152_R2.fastq.gz
Medicago_369		Illumina	Illumina Miseq	Miseq	METAGENOMIC	PCR	AMPLICON	Medicago_microbiome		254	Exp3_Fig2and3_S153_R1.fastq.gz		Exp3_Fig2and3_S153_R2.fastq.gz
Medicago_370		Illumina	Illumina Miseq	Miseq	METAGENOMIC	PCR	AMPLICON	Medicago_microbiome		254	Exp3_Fig2and3_S154_R1.fastq.gz		Exp3_Fig2and3_S154_R2.fastq.gz
Medicago_371		Illumina	Illumina Miseq	Miseq	METAGENOMIC	PCR	AMPLICON	Medicago_microbiome		254	Exp3_Fig2and3_S155_R1.fastq.gz		Exp3_Fig2and3_S155_R2.fastq.gz
Medicago_372		Illumina	Illumina Miseq	Miseq	METAGENOMIC	PCR	AMPLICON	Medicago_microbiome		254	Exp3_Fig2and3_S156_R1.fastq.gz		Exp3_Fig2and3_S156_R2.fastq.gz
Medicago_373		Illumina	Illumina Miseq	Miseq	METAGENOMIC	PCR	AMPLICON	Medicago_microbiome		254	Exp3_Fig2and3_S157_R1.fastq.gz		Exp3_Fig2and3_S157_R2.fastq.gz
Medicago_374		Illumina	Illumina Miseq	Miseq	METAGENOMIC	PCR	AMPLICON	Medicago_microbiome		254	Exp3_Fig2and3_S158_R1.fastq.gz		Exp3_Fig2and3_S158_R2.fastq.gz
Medicago_375		Illumina	Illumina Miseq	Miseq	METAGENOMIC	PCR	AMPLICON	Medicago_microbiome		254	Exp3_Fig2and3_S159_R1.fastq.gz		Exp3_Fig2and3_S159_R2.fastq.gz
Medicago_376		Illumina	Illumina Miseq	Miseq	METAGENOMIC	PCR	AMPLICON	Medicago_microbiome		254	Exp3_Fig2and3_S160_R1.fastq.gz		Exp3_Fig2and3_S160_R2.fastq.gz
Medicago_377		Illumina	Illumina Miseq	Miseq	METAGENOMIC	PCR	AMPLICON	Medicago_microbiome		254	Exp3_Fig2and3_S161_R1.fastq.gz		Exp3_Fig2and3_S161_R2.fastq.gz
Medicago_378		Illumina	Illumina Miseq	Miseq	METAGENOMIC	PCR	AMPLICON	Medicago_microbiome		254	Exp3_Fig2and3_S162_R1.fastq.gz		Exp3_Fig2and3_S162_R2.fastq.gz
Medicago_379		Illumina	Illumina Miseq	Miseq	METAGENOMIC	PCR	AMPLICON	Medicago_microbiome		254	Exp3_Fig2and3_S163_R1.fastq.gz		Exp3_Fig2and3_S163_R2.fastq.gz
Medicago_380		Illumina	Illumina Miseq	Miseq	METAGENOMIC	PCR	AMPLICON	Medicago_microbiome		254	Exp3_Fig2and3_S164_R1.fastq.gz		Exp3_Fig2and3_S164_R2.fastq.gz
Medicago_381		Illumina	Illumina Miseq	Miseq	METAGENOMIC	PCR	AMPLICON	Medicago_microbiome		254	Exp3_Fig2and3_S165_R1.fastq.gz		Exp3_Fig2and3_S165_R2.fastq.gz
Medicago_382		Illumina	Illumina Miseq	Miseq	METAGENOMIC	PCR	AMPLICON	Medicago_microbiome		254	Exp3_Fig2and3_S166_R1.fastq.gz		Exp3_Fig2and3_S166_R2.fastq.gz
Medicago_383		Illumina	Illumina Miseq	Miseq	METAGENOMIC	PCR	AMPLICON	Medicago_microbiome		254	Exp3_Fig2and3_S167_R1.fastq.gz		Exp3_Fig2and3_S167_R2.fastq.gz
Medicago_384		Illumina	Illumina Miseq	Miseq	METAGENOMIC	PCR	AMPLICON	Medicago_microbiome		254	Exp3_Fig2and3_S168_R1.fastq.gz		Exp3_Fig2and3_S168_R2.fastq.gz
Medicago_385		Illumina	Illumina Miseq	Miseq	METAGENOMIC	PCR	AMPLICON	Medicago_microbiome		254	Exp3_Fig2and3_S169_R1.fastq.gz		Exp3_Fig2and3_S169_R2.fastq.gz
Medicago_386		Illumina	Illumina Miseq	Miseq	METAGENOMIC	PCR	AMPLICON	Medicago_microbiome		254	Exp3_Fig2and3_S170_R1.fastq.gz		Exp3_Fig2and3_S170_R2.fastq.gz
Medicago_387		Illumina	Illumina Miseq	Miseq	METAGENOMIC	PCR	AMPLICON	Medicago_microbiome		254	Exp3_Fig2and3_S171_R1.fastq.gz		Exp3_Fig2and3_S171_R2.fastq.gz
Medicago_388		Illumina	Illumina Miseq	Miseq	METAGENOMIC	PCR	AMPLICON	Medicago_microbiome		254	Exp3_Fig2and3_S172_R1.fastq.gz		Exp3_Fig2and3_S172_R2.fastq.gz
Medicago_389		Illumina	Illumina Miseq	Miseq	METAGENOMIC	PCR	AMPLICON	Medicago_microbiome		254	Exp3_Fig2and3_S173_R1.fastq.gz		Exp3_Fig2and3_S173_R2.fastq.gz
Medicago_390		Illumina	Illumina Miseq	Miseq	METAGENOMIC	PCR	AMPLICON	Medicago_microbiome		254	Exp3_Fig2and3_S174_R1.fastq.gz		Exp3_Fig2and3_S174_R2.fastq.gz
Medicago_391		Illumina	Illumina Miseq	Miseq	METAGENOMIC	PCR	AMPLICON	Medicago_microbiome		254	Exp3_Fig2and3_S175_R1.fastq.gz		Exp3_Fig2and3_S175_R2.fastq.gz
Medicago_392		Illumina	Illumina Miseq	Miseq	METAGENOMIC	PCR	AMPLICON	Medicago_microbiome		254	Exp3_Fig2and3_S176_R1.fastq.gz		Exp3_Fig2and3_S176_R2.fastq.gz
Medicago_393		Illumina	Illumina Miseq	Miseq	METAGENOMIC	PCR	AMPLICON	Medicago_microbiome		254	Exp3_Fig2and3_S177_R1.fastq.gz		Exp3_Fig2and3_S177_R2.fastq.gz
Medicago_394		Illumina	Illumina Miseq	Miseq	METAGENOMIC	PCR	AMPLICON	Medicago_microbiome		254	Exp3_Fig2and3_S178_R1.fastq.gz		Exp3_Fig2and3_S178_R2.fastq.gz
Medicago_395		Illumina	Illumina Miseq	Miseq	METAGENOMIC	PCR	AMPLICON	Medicago_microbiome		254	Exp3_Fig2and3_S179_R1.fastq.gz		Exp3_Fig2and3_S179_R2.fastq.gz
Medicago_396		Illumina	Illumina Miseq	Miseq	METAGENOMIC	PCR	AMPLICON	Medicago_microbiome		254	Exp3_Fig2and3_S180_R1.fastq.gz		Exp3_Fig2and3_S180_R2.fastq.gz
Medicago_397		Illumina	Illumina Miseq	Miseq	METAGENOMIC	PCR	AMPLICON	Medicago_microbiome		254	Exp3_Fig2and3_S181_R1.fastq.gz		Exp3_Fig2and3_S181_R2.fastq.gz
Medicago_398		Illumina	Illumina Miseq	Miseq	METAGENOMIC	PCR	AMPLICON	Medicago_microbiome		254	Exp3_Fig2and3_S182_R1.fastq.gz		Exp3_Fig2and3_S182_R2.fastq.gz
Medicago_399		Illumina	Illumina Miseq	Miseq	METAGENOMIC	PCR	AMPLICON	Medicago_microbiome		254	Exp3_Fig2and3_S183_R1.fastq.gz		Exp3_Fig2and3_S183_R2.fastq.gz
Medicago_400		Illumina	Illumina Miseq	Miseq	METAGENOMIC	PCR	AMPLICON	Medicago_microbiome		254	Exp3_Fig2and3_S184_R1.fastq.gz		Exp3_Fig2and3_S184_R2.fastq.gz
Medicago_401		Illumina	Illumina Miseq	Miseq	METAGENOMIC	PCR	AMPLICON	Medicago_microbiome		254	Exp3_Fig2and3_S185_R1.fastq.gz		Exp3_Fig2and3_S185_R2.fastq.gz
Medicago_402		Illumina	Illumina Miseq	Miseq	METAGENOMIC	PCR	AMPLICON	Medicago_microbiome		254	Exp3_Fig2and3_S186_R1.fastq.gz		Exp3_Fig2and3_S186_R2.fastq.gz
Medicago_403		Illumina	Illumina Miseq	Miseq	METAGENOMIC	PCR	AMPLICON	Medicago_microbiome		254	Exp3_Fig2and3_S187_R1.fastq.gz		Exp3_Fig2and3_S187_R2.fastq.gz
Medicago_404		Illumina	Illumina Miseq	Miseq	METAGENOMIC	PCR	AMPLICON	Medicago_microbiome		254	Exp3_Fig2and3_S188_R1.fastq.gz		Exp3_Fig2and3_S188_R2.fastq.gz
Medicago_405		Illumina	Illumina Miseq	Miseq	METAGENOMIC	PCR	AMPLICON	Medicago_microbiome		254	Exp3_Fig2and3_S189_R1.fastq.gz		Exp3_Fig2and3_S189_R2.fastq.gz
Medicago_406		Illumina	Illumina Miseq	Miseq	METAGENOMIC	PCR	AMPLICON	Medicago_microbiome		254	Exp3_Fig2and3_S190_R1.fastq.gz		Exp3_Fig2and3_S190_R2.fastq.gz
Medicago_407		Illumina	Illumina Miseq	Miseq	METAGENOMIC	PCR	AMPLICON	Medicago_microbiome		254	Exp3_Fig2and3_S191_R1.fastq.gz		Exp3_Fig2and3_S191_R2.fastq.gz
Medicago_408		Illumina	Illumina Miseq	Miseq	METAGENOMIC	PCR	AMPLICON	Medicago_microbiome		254	Exp3_Fig2and3_S192_R1.fastq.gz		Exp3_Fig2and3_S192_R2.fastq.gz
Medicago_409		Illumina	Illumina Miseq	Miseq	METAGENOMIC	PCR	AMPLICON	Medicago_microbiome		254	Exp3_Fig2and3_S193_R1.fastq.gz		Exp3_Fig2and3_S193_R2.fastq.gz
Medicago_410		Illumina	Illumina Miseq	Miseq	METAGENOMIC	PCR	AMPLICON	Medicago_microbiome		254	Exp3_Fig2and3_S194_R1.fastq.gz		Exp3_Fig2and3_S194_R2.fastq.gz
Medicago_411		Illumina	Illumina Miseq	Miseq	METAGENOMIC	PCR	AMPLICON	Medicago_microbiome		254	Exp3_Fig2and3_S195_R1.fastq.gz		Exp3_Fig2and3_S195_R2.fastq.gz
Medicago_412		Illumina	Illumina Miseq	Miseq	METAGENOMIC	PCR	AMPLICON	Medicago_microbiome		254	Exp3_Fig2and3_S196_R1.fastq.gz		Exp3_Fig2and3_S196_R2.fastq.gz
Medicago_413		Illumina	Illumina Miseq	Miseq	METAGENOMIC	PCR	AMPLICON	Medicago_microbiome		254	Exp3_Fig2and3_S197_R1.fastq.gz		Exp3_Fig2and3_S197_R2.fastq.gz
Medicago_414		Illumina	Illumina Miseq	Miseq	METAGENOMIC	PCR	AMPLICON	Medicago_microbiome		254	Exp3_Fig2and3_S198_R1.fastq.gz		Exp3_Fig2and3_S198_R2.fastq.gz
Medicago_415		Illumina	Illumina Miseq	Miseq	METAGENOMIC	PCR	AMPLICON	Medicago_microbiome		254	Exp3_Fig2and3_S199_R1.fastq.gz		Exp3_Fig2and3_S199_R2.fastq.gz
Medicago_416		Illumina	Illumina Miseq	Miseq	METAGENOMIC	PCR	AMPLICON	Medicago_microbiome		254	Exp3_Fig2and3_S200_R1.fastq.gz		Exp3_Fig2and3_S200_R2.fastq.gz
Medicago_417		Illumina	Illumina Miseq	Miseq	METAGENOMIC	PCR	AMPLICON	Medicago_microbiome		254	Exp3_Fig2and3_S201_R1.fastq.gz		Exp3_Fig2and3_S201_R2.fastq.gz
Medicago_418		Illumina	Illumina Miseq	Miseq	METAGENOMIC	PCR	AMPLICON	Medicago_microbiome		254	Exp3_Fig2and3_S202_R1.fastq.gz		Exp3_Fig2and3_S202_R2.fastq.gz
Medicago_419		Illumina	Illumina Miseq	Miseq	METAGENOMIC	PCR	AMPLICON	Medicago_microbiome		254	Exp3_Fig2and3_S203_R1.fastq.gz		Exp3_Fig2and3_S203_R2.fastq.gz
Medicago_420		Illumina	Illumina Miseq	Miseq	METAGENOMIC	PCR	AMPLICON	Medicago_microbiome		254	Exp3_Fig2and3_S204_R1.fastq.gz		Exp3_Fig2and3_S204_R2.fastq.gz
Medicago_421		Illumina	Illumina Miseq	Miseq	METAGENOMIC	PCR	AMPLICON	Medicago_microbiome		254	Exp3_Fig2and3_S205_R1.fastq.gz		Exp3_Fig2and3_S205_R2.fastq.gz
Medicago_422		Illumina	Illumina Miseq	Miseq	METAGENOMIC	PCR	AMPLICON	Medicago_microbiome		254	Exp3_Fig2and3_S206_R1.fastq.gz		Exp3_Fig2and3_S206_R2.fastq.gz
Medicago_423		Illumina	Illumina Miseq	Miseq	METAGENOMIC	PCR	AMPLICON	Medicago_microbiome		254	Exp3_Fig2and3_S207_R1.fastq.gz		Exp3_Fig2and3_S207_R2.fastq.gz
Medicago_424		Illumina	Illumina Miseq	Miseq	METAGENOMIC	PCR	AMPLICON	Medicago_microbiome		254	Exp3_Fig2and3_S208_R1.fastq.gz		Exp3_Fig2and3_S208_R2.fastq.gz
Medicago_425		Illumina	Illumina Miseq	Miseq	METAGENOMIC	PCR	AMPLICON	Medicago_microbiome		254	Exp3_Fig2and3_S209_R1.fastq.gz		Exp3_Fig2and3_S209_R2.fastq.gz
Medicago_426		Illumina	Illumina Miseq	Miseq	METAGENOMIC	PCR	AMPLICON	Medicago_microbiome		254	Exp3_Fig2and3_S210_R1.fastq.gz		Exp3_Fig2and3_S210_R2.fastq.gz
Medicago_427		Illumina	Illumina Miseq	Miseq	METAGENOMIC	PCR	AMPLICON	Medicago_microbiome		254	Exp3_Fig2and3_S211_R1.fastq.gz		Exp3_Fig2and3_S211_R2.fastq.gz
Medicago_428		Illumina	Illumina Miseq	Miseq	METAGENOMIC	PCR	AMPLICON	Medicago_microbiome		254	Exp3_Fig2and3_S212_R1.fastq.gz		Exp3_Fig2and3_S212_R2.fastq.gz
Medicago_429		Illumina	Illumina Miseq	Miseq	METAGENOMIC	PCR	AMPLICON	Medicago_microbiome		254	Exp3_Fig2and3_S213_R1.fastq.gz		Exp3_Fig2and3_S213_R2.fastq.gz
Medicago_430		Illumina	Illumina Miseq	Miseq	METAGENOMIC	PCR	AMPLICON	Medicago_microbiome		254	Exp3_Fig2and3_S214_R1.fastq.gz		Exp3_Fig2and3_S214_R2.fastq.gz
Medicago_431		Illumina	Illumina Miseq	Miseq	METAGENOMIC	PCR	AMPLICON	Medicago_microbiome		254	Exp3_Fig2and3_S215_R1.fastq.gz		Exp3_Fig2and3_S215_R2.fastq.gz
Medicago_432		Illumina	Illumina Miseq	Miseq	METAGENOMIC	PCR	AMPLICON	Medicago_microbiome		254	Exp3_Fig2and3_S216_R1.fastq.gz		Exp3_Fig2and3_S216_R2.fastq.gz
Medicago_433		Illumina	Illumina Miseq	Miseq	METAGENOMIC	PCR	AMPLICON	Medicago_microbiome		254	Exp3_Fig2and3_S217_R1.fastq.gz		Exp3_Fig2and3_S217_R2.fastq.gz
Medicago_434		Illumina	Illumina Miseq	Miseq	METAGENOMIC	PCR	AMPLICON	Medicago_microbiome		254	Exp3_Fig2and3_S218_R1.fastq.gz		Exp3_Fig2and3_S218_R2.fastq.gz
Medicago_435		Illumina	Illumina Miseq	Miseq	METAGENOMIC	PCR	AMPLICON	Medicago_microbiome		254	Exp3_Fig2and3_S219_R1.fastq.gz		Exp3_Fig2and3_S219_R2.fastq.gz
Medicago_436		Illumina	Illumina Miseq	Miseq	METAGENOMIC	PCR	AMPLICON	Medicago_microbiome		254	Exp3_Fig2and3_S220_R1.fastq.gz		Exp3_Fig2and3_S220_R2.fastq.gz
Medicago_437		Illumina	Illumina Miseq	Miseq	METAGENOMIC	PCR	AMPLICON	Medicago_microbiome		254	Exp3_Fig2and3_S221_R1.fastq.gz		Exp3_Fig2and3_S221_R2.fastq.gz
Medicago_438		Illumina	Illumina Miseq	Miseq	METAGENOMIC	PCR	AMPLICON	Medicago_microbiome		254	Exp3_Fig2and3_S222_R1.fastq.gz		Exp3_Fig2and3_S222_R2.fastq.gz
Medicago_439		Illumina	Illumina Miseq	Miseq	METAGENOMIC	PCR	AMPLICON	Medicago_microbiome		254	Exp3_Fig2and3_S223_R1.fastq.gz		Exp3_Fig2and3_S223_R2.fastq.gz
Medicago_440		Illumina	Illumina Miseq	Miseq	METAGENOMIC	PCR	AMPLICON	Medicago_microbiome		254	Exp3_Fig2and3_S224_R1.fastq.gz		Exp3_Fig2and3_S224_R2.fastq.gz
Medicago_441		Illumina	Illumina Miseq	Miseq	METAGENOMIC	PCR	AMPLICON	Medicago_microbiome		254	Exp3_Fig2and3_S225_R1.fastq.gz		Exp3_Fig2and3_S225_R2.fastq.gz
Medicago_442		Illumina	Illumina Miseq	Miseq	METAGENOMIC	PCR	AMPLICON	Medicago_microbiome		254	Exp3_Fig2and3_S226_R1.fastq.gz		Exp3_Fig2and3_S226_R2.fastq.gz
Medicago_443		Illumina	Illumina Miseq	Miseq	METAGENOMIC	PCR	AMPLICON	Medicago_microbiome		254	Exp3_Fig2and3_S227_R1.fastq.gz		Exp3_Fig2and3_S227_R2.fastq.gz
Medicago_444		Illumina	Illumina Miseq	Miseq	METAGENOMIC	PCR	AMPLICON	Medicago_microbiome		254	Exp3_Fig2and3_S228_R1.fastq.gz		Exp3_Fig2and3_S228_R2.fastq.gz
Medicago_445		Illumina	Illumina Miseq	Miseq	METAGENOMIC	PCR	AMPLICON	Medicago_microbiome		254	Exp3_Fig2and3_S229_R1.fastq.gz		Exp3_Fig2and3_S229_R2.fastq.gz
Medicago_446		Illumina	Illumina Miseq	Miseq	METAGENOMIC	PCR	AMPLICON	Medicago_microbiome		254	Exp3_Fig2and3_S230_R1.fastq.gz		Exp3_Fig2and3_S230_R2.fastq.gz
Medicago_447		Illumina	Illumina Miseq	Miseq	METAGENOMIC	PCR	AMPLICON	Medicago_microbiome		254	Exp3_Fig2and3_S231_R1.fastq.gz		Exp3_Fig2and3_S231_R2.fastq.gz
Medicago_448		Illumina	Illumina Miseq	Miseq	METAGENOMIC	PCR	AMPLICON	Medicago_microbiome		254	Exp3_Fig2and3_S232_R1.fastq.gz		Exp3_Fig2and3_S232_R2.fastq.gz
Medicago_449		Illumina	Illumina Miseq	Miseq	METAGENOMIC	PCR	AMPLICON	Medicago_microbiome		254	Exp3_Fig2and3_S233_R1.fastq.gz		Exp3_Fig2and3_S233_R2.fastq.gz
Medicago_450		Illumina	Illumina Miseq	Miseq	METAGENOMIC	PCR	AMPLICON	Medicago_microbiome		254	Exp3_Fig2and3_S234_R1.fastq.gz		Exp3_Fig2and3_S234_R2.fastq.gz
Medicago_451		Illumina	Illumina Miseq	Miseq	METAGENOMIC	PCR	AMPLICON	Medicago_microbiome		254	Exp3_Fig2and3_S235_R1.fastq.gz		Exp3_Fig2and3_S235_R2.fastq.gz
Medicago_452		Illumina	Illumina Miseq	Miseq	METAGENOMIC	PCR	AMPLICON	Medicago_microbiome		254	Exp3_Fig2and3_S236_R1.fastq.gz		Exp3_Fig2and3_S236_R2.fastq.gz
Medicago_453		Illumina	Illumina Miseq	Miseq	METAGENOMIC	PCR	AMPLICON	Medicago_microbiome		254	Exp3_Fig2and3_S237_R1.fastq.gz		Exp3_Fig2and3_S237_R2.fastq.gz
Medicago_454		Illumina	Illumina Miseq	Miseq	METAGENOMIC	PCR	AMPLICON	Medicago_microbiome		254	Exp3_Fig2and3_S238_R1.fastq.gz		Exp3_Fig2and3_S238_R2.fastq.gz
Medicago_455		Illumina	Illumina Miseq	Miseq	METAGENOMIC	PCR	AMPLICON	Medicago_microbiome		254	Exp3_Fig2and3_S239_R1.fastq.gz		Exp3_Fig2and3_S239_R2.fastq.gz
Medicago_456		Illumina	Illumina Miseq	Miseq	METAGENOMIC	PCR	AMPLICON	Medicago_microbiome		254	Exp3_Fig2and3_S240_R1.fastq.gz		Exp3_Fig2and3_S240_R2.fastq.gz
Medicago_457		Illumina	Illumina Miseq	Miseq	METAGENOMIC	PCR	AMPLICON	Medicago_microbiome		254	Exp3_Fig2and3_S241_R1.fastq.gz		Exp3_Fig2and3_S241_R2.fastq.gz
Medicago_458		Illumina	Illumina Miseq	Miseq	METAGENOMIC	PCR	AMPLICON	Medicago_microbiome		254	Exp3_Fig2and3_S242_R1.fastq.gz		Exp3_Fig2and3_S242_R2.fastq.gz
Medicago_459		Illumina	Illumina Miseq	Miseq	METAGENOMIC	PCR	AMPLICON	Medicago_microbiome		254	Exp3_Fig2and3_S243_R1.fastq.gz		Exp3_Fig2and3_S243_R2.fastq.gz
Medicago_460		Illumina	Illumina Miseq	Miseq	METAGENOMIC	PCR	AMPLICON	Medicago_microbiome		254	Exp3_Fig2and3_S244_R1.fastq.gz		Exp3_Fig2and3_S244_R2.fastq.gz
Medicago_461		Illumina	Illumina Miseq	Miseq	METAGENOMIC	PCR	AMPLICON	Medicago_microbiome		254	Exp3_Fig2and3_S245_R1.fastq.gz		Exp3_Fig2and3_S245_R2.fastq.gz
Medicago_462		Illumina	Illumina Miseq	Miseq	METAGENOMIC	PCR	AMPLICON	Medicago_microbiome		254	Exp3_Fig2and3_S246_R1.fastq.gz		Exp3_Fig2and3_S246_R2.fastq.gz
Medicago_463		Illumina	Illumina Miseq	Miseq	METAGENOMIC	PCR	AMPLICON	Medicago_microbiome		254	Exp3_Fig2and3_S247_R1.fastq.gz		Exp3_Fig2and3_S247_R2.fastq.gz
Medicago_464		Illumina	Illumina Miseq	Miseq	METAGENOMIC	PCR	AMPLICON	Medicago_microbiome		254	Exp3_Fig2and3_S248_R1.fastq.gz		Exp3_Fig2and3_S248_R2.fastq.gz
Medicago_465		Illumina	Illumina Miseq	Miseq	METAGENOMIC	PCR	AMPLICON	Medicago_microbiome		254	Exp3_Fig2and3_S249_R1.fastq.gz		Exp3_Fig2and3_S249_R2.fastq.gz
Medicago_466		Illumina	Illumina Miseq	Miseq	METAGENOMIC	PCR	AMPLICON	Medicago_microbiome		254	Exp3_Fig2and3_S250_R1.fastq.gz		Exp3_Fig2and3_S250_R2.fastq.gz
Medicago_467		Illumina	Illumina Miseq	Miseq	METAGENOMIC	PCR	AMPLICON	Medicago_microbiome		254	Exp3_Fig2and3_S251_R1.fastq.gz		Exp3_Fig2and3_S251_R2.fastq.gz
Medicago_468		Illumina	Illumina Miseq	Miseq	METAGENOMIC	PCR	AMPLICON	Medicago_microbiome		254	Exp3_Fig2and3_S252_R1.fastq.gz		Exp3_Fig2and3_S252_R2.fastq.gz
Medicago_469		Illumina	Illumina Miseq	Miseq	METAGENOMIC	PCR	AMPLICON	Medicago_microbiome		254	Exp3_Fig2and3_S253_R1.fastq.gz		Exp3_Fig2and3_S253_R2.fastq.gz
Medicago_470		Illumina	Illumina Miseq	Miseq	METAGENOMIC	PCR	AMPLICON	Medicago_microbiome		254	Exp3_Fig2and3_S254_R1.fastq.gz		Exp3_Fig2and3_S254_R2.fastq.gz
Medicago_471		Illumina	Illumina Miseq	Miseq	METAGENOMIC	PCR	AMPLICON	Medicago_microbiome		254	Exp3_Fig2and3_S255_R1.fastq.gz		Exp3_Fig2and3_S255_R2.fastq.gz
Medicago_472		Illumina	Illumina Miseq	Miseq	METAGENOMIC	PCR	AMPLICON	Medicago_microbiome		254	Exp3_Fig2and3_S256_R1.fastq.gz		Exp3_Fig2and3_S256_R2.fastq.gz
Medicago_473		Illumina	Illumina Miseq	Miseq	METAGENOMIC	PCR	AMPLICON	Medicago_microbiome		254	Exp3_Fig2and3_S257_R1.fastq.gz		Exp3_Fig2and3_S257_R2.fastq.gz
Medicago_474		Illumina	Illumina Miseq	Miseq	METAGENOMIC	PCR	AMPLICON	Medicago_microbiome		254	Exp3_Fig2and3_S258_R1.fastq.gz		Exp3_Fig2and3_S258_R2.fastq.gz
Medicago_475		Illumina	Illumina Miseq	Miseq	METAGENOMIC	PCR	AMPLICON	Medicago_microbiome		254	Exp3_Fig2and3_S259_R1.fastq.gz		Exp3_Fig2and3_S259_R2.fastq.gz
Medicago_476		Illumina	Illumina Miseq	Miseq	METAGENOMIC	PCR	AMPLICON	Medicago_microbiome		254	Exp3_Fig2and3_S260_R1.fastq.gz		Exp3_Fig2and3_S260_R2.fastq.gz
Medicago_477		Illumina	Illumina Miseq	Miseq	METAGENOMIC	PCR	AMPLICON	Medicago_microbiome		254	Exp3_Fig2and3_S261_R1.fastq.gz		Exp3_Fig2and3_S261_R2.fastq.gz
Medicago_478		Illumina	Illumina Miseq	Miseq	METAGENOMIC	PCR	AMPLICON	Medicago_microbiome		254	Exp3_Fig2and3_S262_R1.fastq.gz		Exp3_Fig2and3_S262_R2.fastq.gz
Medicago_479		Illumina	Illumina Miseq	Miseq	METAGENOMIC	PCR	AMPLICON	Medicago_microbiome		254	Exp3_Fig2and3_S263_R1.fastq.gz		Exp3_Fig2and3_S263_R2.fastq.gz
Medicago_480		Illumina	Illumina Miseq	Miseq	METAGENOMIC	PCR	AMPLICON	Medicago_microbiome		254	Exp3_Fig2and3_S264_R1.fastq.gz		Exp3_Fig2and3_S264_R2.fastq.gz
Medicago_481		Illumina	Illumina Miseq	Miseq	METAGENOMIC	PCR	AMPLICON	Medicago_microbiome		254	Exp3_Fig2and3_S265_R1.fastq.gz		Exp3_Fig2and3_S265_R2.fastq.gz
Medicago_482		Illumina	Illumina Miseq	Miseq	METAGENOMIC	PCR	AMPLICON	Medicago_microbiome		254	Exp3_Fig2and3_S266_R1.fastq.gz		Exp3_Fig2and3_S266_R2.fastq.gz
Medicago_483		Illumina	Illumina Miseq	Miseq	METAGENOMIC	PCR	AMPLICON	Medicago_microbiome		254	Exp3_Fig2and3_S267_R1.fastq.gz		Exp3_Fig2and3_S267_R2.fastq.gz
Medicago_484		Illumina	Illumina Miseq	Miseq	METAGENOMIC	PCR	AMPLICON	Medicago_microbiome		254	Exp3_Fig2and3_S268_R1.fastq.gz		Exp3_Fig2and3_S268_R2.fastq.gz
Medicago_485		Illumina	Illumina Miseq	Miseq	METAGENOMIC	PCR	AMPLICON	Medicago_microbiome		254	Exp3_Fig2and3_S269_R1.fastq.gz		Exp3_Fig2and3_S269_R2.fastq.gz
Medicago_486		Illumina	Illumina Miseq	Miseq	METAGENOMIC	PCR	AMPLICON	Medicago_microbiome		254	Exp3_Fig2and3_S270_R1.fastq.gz		Exp3_Fig2and3_S270_R2.fastq.gz
Medicago_487		Illumina	Illumina Miseq	Miseq	METAGENOMIC	PCR	AMPLICON	Medicago_microbiome		254	Exp3_Fig2and3_S331_R1.fastq.gz		Exp3_Fig2and3_S331_R2.fastq.gz
Medicago_488		Illumina	Illumina Miseq	Miseq	METAGENOMIC	PCR	AMPLICON	Medicago_microbiome		254	Exp3_Fig2and3_S332_R1.fastq.gz		Exp3_Fig2and3_S332_R2.fastq.gz
Medicago_489		Illumina	Illumina Miseq	Miseq	METAGENOMIC	PCR	AMPLICON	Medicago_microbiome		254	Exp3_Fig2and3_S333_R1.fastq.gz		Exp3_Fig2and3_S333_R2.fastq.gz
Medicago_490		Illumina	Illumina Miseq	Miseq	METAGENOMIC	PCR	AMPLICON	Medicago_microbiome		254	Exp3_Fig2and3_S334_R1.fastq.gz		Exp3_Fig2and3_S334_R2.fastq.gz
Medicago_491		Illumina	Illumina Miseq	Miseq	METAGENOMIC	PCR	AMPLICON	Medicago_microbiome		254	Exp3_Fig2and3_S335_R1.fastq.gz		Exp3_Fig2and3_S335_R2.fastq.gz
Medicago_492		Illumina	Illumina Miseq	Miseq	METAGENOMIC	PCR	AMPLICON	Medicago_microbiome		254	Exp3_Fig2and3_S336_R1.fastq.gz		Exp3_Fig2and3_S336_R2.fastq.gz
Medicago_493		Illumina	Illumina Miseq	Miseq	METAGENOMIC	PCR	AMPLICON	Medicago_microbiome		254	Exp3_Fig2and3_S337_R1.fastq.gz		Exp3_Fig2and3_S337_R2.fastq.gz
Medicago_494		Illumina	Illumina Miseq	Miseq	METAGENOMIC	PCR	AMPLICON	Medicago_microbiome		254	Exp3_Fig2and3_S338_R1.fastq.gz		Exp3_Fig2and3_S338_R2.fastq.gz
Medicago_495		Illumina	Illumina Miseq	Miseq	METAGENOMIC	PCR	AMPLICON	Medicago_microbiome		254	Exp3_Fig2and3_S339_R1.fastq.gz		Exp3_Fig2and3_S339_R2.fastq.gz
Medicago_496		Illumina	Illumina Miseq	Miseq	METAGENOMIC	PCR	AMPLICON	Medicago_microbiome		254	Exp3_Fig2and3_S340_R1.fastq.gz		Exp3_Fig2and3_S340_R2.fastq.gz
Medicago_497		Illumina	Illumina Miseq	Miseq	METAGENOMIC	PCR	AMPLICON	Medicago_microbiome		254	Exp3_Fig2and3_S341_R1.fastq.gz		Exp3_Fig2and3_S341_R2.fastq.gz
Medicago_498		Illumina	Illumina Miseq	Miseq	METAGENOMIC	PCR	AMPLICON	Medicago_microbiome		254	Exp3_Fig2and3_S342_R1.fastq.gz		Exp3_Fig2and3_S342_R2.fastq.gz
Medicago_499		Illumina	Illumina Miseq	Miseq	METAGENOMIC	PCR	AMPLICON	Medicago_microbiome		254	Exp3_Fig2and3_S343_R1.fastq.gz		Exp3_Fig2and3_S343_R2.fastq.gz
Medicago_500		Illumina	Illumina Miseq	Miseq	METAGENOMIC	PCR	AMPLICON	Medicago_microbiome		254	Exp3_Fig2and3_S344_R1.fastq.gz		Exp3_Fig2and3_S344_R2.fastq.gz
Medicago_501		Illumina	Illumina Miseq	Miseq	METAGENOMIC	PCR	AMPLICON	Medicago_microbiome		254	Exp3_Fig2and3_S345_R1.fastq.gz		Exp3_Fig2and3_S345_R2.fastq.gz
Medicago_502		Illumina	Illumina Miseq	Miseq	METAGENOMIC	PCR	AMPLICON	Medicago_microbiome		254	Exp3_Fig2and3_S346_R1.fastq.gz		Exp3_Fig2and3_S346_R2.fastq.gz
Medicago_503		Illumina	Illumina Miseq	Miseq	METAGENOMIC	PCR	AMPLICON	Medicago_microbiome		254	Exp3_Fig2and3_S347_R1.fastq.gz		Exp3_Fig2and3_S347_R2.fastq.gz
Medicago_504		Illumina	Illumina Miseq	Miseq	METAGENOMIC	PCR	AMPLICON	Medicago_microbiome		254	Exp3_Fig2and3_S348_R1.fastq.gz		Exp3_Fig2and3_S348_R2.fastq.gz
Medicago_505		Illumina	Illumina Miseq	Miseq	METAGENOMIC	PCR	AMPLICON	Medicago_microbiome		254	Exp3_Fig2and3_S349_R1.fastq.gz		Exp3_Fig2and3_S349_R2.fastq.gz
Medicago_506		Illumina	Illumina Miseq	Miseq	METAGENOMIC	PCR	AMPLICON	Medicago_microbiome		254	Exp3_Fig2and3_S350_R1.fastq.gz		Exp3_Fig2and3_S350_R2.fastq.gz
Medicago_507		Illumina	Illumina Miseq	Miseq	METAGENOMIC	PCR	AMPLICON	Medicago_microbiome		254	Exp3_Fig2and3_S351_R1.fastq.gz		Exp3_Fig2and3_S351_R2.fastq.gz
Medicago_508		Illumina	Illumina Miseq	Miseq	METAGENOMIC	PCR	AMPLICON	Medicago_microbiome		254	Exp3_Fig2and3_S352_R1.fastq.gz		Exp3_Fig2and3_S352_R2.fastq.gz
Medicago_509		Illumina	Illumina Miseq	Miseq	METAGENOMIC	PCR	AMPLICON	Medicago_microbiome		254	Exp3_Fig2and3_S353_R1.fastq.gz		Exp3_Fig2and3_S353_R2.fastq.gz
Medicago_510		Illumina	Illumina Miseq	Miseq	METAGENOMIC	PCR	AMPLICON	Medicago_microbiome		254	Exp3_Fig2and3_S354_R1.fastq.gz		Exp3_Fig2and3_S354_R2.fastq.gz
Medicago_511		Illumina	Illumina Miseq	Miseq	METAGENOMIC	PCR	AMPLICON	Medicago_microbiome		254	Exp3_Fig2and3_S355_R1.fastq.gz		Exp3_Fig2and3_S355_R2.fastq.gz
Medicago_512		Illumina	Illumina Miseq	Miseq	METAGENOMIC	PCR	AMPLICON	Medicago_microbiome		254	Exp3_Fig2and3_S356_R1.fastq.gz		Exp3_Fig2and3_S356_R2.fastq.gz
Medicago_513		Illumina	Illumina Miseq	Miseq	METAGENOMIC	PCR	AMPLICON	Medicago_microbiome		254	Exp3_Fig2and3_S357_R1.fastq.gz		Exp3_Fig2and3_S357_R2.fastq.gz
Medicago_514		Illumina	Illumina Miseq	Miseq	METAGENOMIC	PCR	AMPLICON	Medicago_microbiome		254	Exp3_Fig2and3_S358_R1.fastq.gz		Exp3_Fig2and3_S358_R2.fastq.gz
Medicago_515		Illumina	Illumina Miseq	Miseq	METAGENOMIC	PCR	AMPLICON	Medicago_microbiome		254	Exp3_Fig2and3_S359_R1.fastq.gz		Exp3_Fig2and3_S359_R2.fastq.gz
Medicago_516		Illumina	Illumina Miseq	Miseq	METAGENOMIC	PCR	AMPLICON	Medicago_microbiome		254	Exp3_Fig2and3_S360_R1.fastq.gz		Exp3_Fig2and3_S360_R2.fastq.gz
Medicago_517		Illumina	Illumina Miseq	Miseq	METAGENOMIC	PCR	AMPLICON	Medicago_microbiome		254	Exp4_FigS3_S001_R1.fastq.gz		Exp4_FigS3_S001_R2.fastq.gz
Medicago_518		Illumina	Illumina Miseq	Miseq	METAGENOMIC	PCR	AMPLICON	Medicago_microbiome		254	Exp4_FigS3_S002_R1.fastq.gz		Exp4_FigS3_S002_R2.fastq.gz
Medicago_519		Illumina	Illumina Miseq	Miseq	METAGENOMIC	PCR	AMPLICON	Medicago_microbiome		254	Exp4_FigS3_S003_R1.fastq.gz		Exp4_FigS3_S003_R2.fastq.gz
Medicago_520		Illumina	Illumina Miseq	Miseq	METAGENOMIC	PCR	AMPLICON	Medicago_microbiome		254	Exp4_FigS3_S004_R1.fastq.gz		Exp4_FigS3_S004_R2.fastq.gz
Medicago_521		Illumina	Illumina Miseq	Miseq	METAGENOMIC	PCR	AMPLICON	Medicago_microbiome		254	Exp4_FigS3_S005_R1.fastq.gz		Exp4_FigS3_S005_R2.fastq.gz
Medicago_522		Illumina	Illumina Miseq	Miseq	METAGENOMIC	PCR	AMPLICON	Medicago_microbiome		254	Exp4_FigS3_S006_R1.fastq.gz		Exp4_FigS3_S006_R2.fastq.gz
Medicago_523		Illumina	Illumina Miseq	Miseq	METAGENOMIC	PCR	AMPLICON	Medicago_microbiome		254	Exp4_FigS3_S007_R1.fastq.gz		Exp4_FigS3_S007_R2.fastq.gz
Medicago_524		Illumina	Illumina Miseq	Miseq	METAGENOMIC	PCR	AMPLICON	Medicago_microbiome		254	Exp4_FigS3_S008_R1.fastq.gz		Exp4_FigS3_S008_R2.fastq.gz
Medicago_525		Illumina	Illumina Miseq	Miseq	METAGENOMIC	PCR	AMPLICON	Medicago_microbiome		254	Exp4_FigS3_S009_R1.fastq.gz		Exp4_FigS3_S009_R2.fastq.gz
Medicago_526		Illumina	Illumina Miseq	Miseq	METAGENOMIC	PCR	AMPLICON	Medicago_microbiome		254	Exp4_FigS3_S010_R1.fastq.gz		Exp4_FigS3_S010_R2.fastq.gz
Medicago_527		Illumina	Illumina Miseq	Miseq	METAGENOMIC	PCR	AMPLICON	Medicago_microbiome		254	Exp4_FigS3_S011_R1.fastq.gz		Exp4_FigS3_S011_R2.fastq.gz
Medicago_528		Illumina	Illumina Miseq	Miseq	METAGENOMIC	PCR	AMPLICON	Medicago_microbiome		254	Exp4_FigS3_S012_R1.fastq.gz		Exp4_FigS3_S012_R2.fastq.gz
Medicago_529		Illumina	Illumina Miseq	Miseq	METAGENOMIC	PCR	AMPLICON	Medicago_microbiome		254	Exp4_FigS3_S013_R1.fastq.gz		Exp4_FigS3_S013_R2.fastq.gz
Medicago_530		Illumina	Illumina Miseq	Miseq	METAGENOMIC	PCR	AMPLICON	Medicago_microbiome		254	Exp4_FigS3_S014_R1.fastq.gz		Exp4_FigS3_S014_R2.fastq.gz
Medicago_531		Illumina	Illumina Miseq	Miseq	METAGENOMIC	PCR	AMPLICON	Medicago_microbiome		254	Exp4_FigS3_S015_R1.fastq.gz		Exp4_FigS3_S015_R2.fastq.gz
Medicago_532		Illumina	Illumina Miseq	Miseq	METAGENOMIC	PCR	AMPLICON	Medicago_microbiome		254	Exp4_FigS3_S016_R1.fastq.gz		Exp4_FigS3_S016_R2.fastq.gz
Medicago_533		Illumina	Illumina Miseq	Miseq	METAGENOMIC	PCR	AMPLICON	Medicago_microbiome		254	Exp4_FigS3_S017_R1.fastq.gz		Exp4_FigS3_S017_R2.fastq.gz
Medicago_534		Illumina	Illumina Miseq	Miseq	METAGENOMIC	PCR	AMPLICON	Medicago_microbiome		254	Exp4_FigS3_S018_R1.fastq.gz		Exp4_FigS3_S018_R2.fastq.gz
Medicago_535		Illumina	Illumina Miseq	Miseq	METAGENOMIC	PCR	AMPLICON	Medicago_microbiome		254	Exp4_FigS3_S019_R1.fastq.gz		Exp4_FigS3_S019_R2.fastq.gz
Medicago_536		Illumina	Illumina Miseq	Miseq	METAGENOMIC	PCR	AMPLICON	Medicago_microbiome		254	Exp4_FigS3_S020_R1.fastq.gz		Exp4_FigS3_S020_R2.fastq.gz
Medicago_537		Illumina	Illumina Miseq	Miseq	METAGENOMIC	PCR	AMPLICON	Medicago_microbiome		254	Exp4_FigS3_S021_R1.fastq.gz		Exp4_FigS3_S021_R2.fastq.gz
Medicago_538		Illumina	Illumina Miseq	Miseq	METAGENOMIC	PCR	AMPLICON	Medicago_microbiome		254	Exp4_FigS3_S022_R1.fastq.gz		Exp4_FigS3_S022_R2.fastq.gz
Medicago_539		Illumina	Illumina Miseq	Miseq	METAGENOMIC	PCR	AMPLICON	Medicago_microbiome		254	Exp4_FigS3_S023_R1.fastq.gz		Exp4_FigS3_S023_R2.fastq.gz
Medicago_540		Illumina	Illumina Miseq	Miseq	METAGENOMIC	PCR	AMPLICON	Medicago_microbiome		254	Exp4_FigS3_S024_R1.fastq.gz		Exp4_FigS3_S024_R2.fastq.gz
Medicago_541		Illumina	Illumina Miseq	Miseq	METAGENOMIC	PCR	AMPLICON	Medicago_microbiome		254	Exp4_FigS3_S025_R1.fastq.gz		Exp4_FigS3_S025_R2.fastq.gz
Medicago_542		Illumina	Illumina Miseq	Miseq	METAGENOMIC	PCR	AMPLICON	Medicago_microbiome		254	Exp4_FigS3_S026_R1.fastq.gz		Exp4_FigS3_S026_R2.fastq.gz
Medicago_543		Illumina	Illumina Miseq	Miseq	METAGENOMIC	PCR	AMPLICON	Medicago_microbiome		254	Exp4_FigS3_S027_R1.fastq.gz		Exp4_FigS3_S027_R2.fastq.gz
Medicago_544		Illumina	Illumina Miseq	Miseq	METAGENOMIC	PCR	AMPLICON	Medicago_microbiome		254	Exp4_FigS3_S028_R1.fastq.gz		Exp4_FigS3_S028_R2.fastq.gz
Medicago_545		Illumina	Illumina Miseq	Miseq	METAGENOMIC	PCR	AMPLICON	Medicago_microbiome		254	Exp4_FigS3_S029_R1.fastq.gz		Exp4_FigS3_S029_R2.fastq.gz
Medicago_546		Illumina	Illumina Miseq	Miseq	METAGENOMIC	PCR	AMPLICON	Medicago_microbiome		254	Exp4_FigS3_S030_R1.fastq.gz		Exp4_FigS3_S030_R2.fastq.gz
Medicago_547		Illumina	Illumina Miseq	Miseq	METAGENOMIC	PCR	AMPLICON	Medicago_microbiome		254	Exp4_FigS3_S031_R1.fastq.gz		Exp4_FigS3_S031_R2.fastq.gz
Medicago_548		Illumina	Illumina Miseq	Miseq	METAGENOMIC	PCR	AMPLICON	Medicago_microbiome		254	Exp4_FigS3_S032_R1.fastq.gz		Exp4_FigS3_S032_R2.fastq.gz
Medicago_549		Illumina	Illumina Miseq	Miseq	METAGENOMIC	PCR	AMPLICON	Medicago_microbiome		254	Exp4_FigS3_S033_R1.fastq.gz		Exp4_FigS3_S033_R2.fastq.gz
Medicago_550		Illumina	Illumina Miseq	Miseq	METAGENOMIC	PCR	AMPLICON	Medicago_microbiome		254	Exp4_FigS3_S034_R1.fastq.gz		Exp4_FigS3_S034_R2.fastq.gz
Medicago_551		Illumina	Illumina Miseq	Miseq	METAGENOMIC	PCR	AMPLICON	Medicago_microbiome		254	Exp4_FigS3_S035_R1.fastq.gz		Exp4_FigS3_S035_R2.fastq.gz
Medicago_552		Illumina	Illumina Miseq	Miseq	METAGENOMIC	PCR	AMPLICON	Medicago_microbiome		254	Exp4_FigS3_S036_R1.fastq.gz		Exp4_FigS3_S036_R2.fastq.gz
Medicago_553		Illumina	Illumina Miseq	Miseq	METAGENOMIC	PCR	AMPLICON	Medicago_microbiome		254	Exp4_FigS3_S037_R1.fastq.gz		Exp4_FigS3_S037_R2.fastq.gz
Medicago_554		Illumina	Illumina Miseq	Miseq	METAGENOMIC	PCR	AMPLICON	Medicago_microbiome		254	Exp4_FigS3_S038_R1.fastq.gz		Exp4_FigS3_S038_R2.fastq.gz
Medicago_555		Illumina	Illumina Miseq	Miseq	METAGENOMIC	PCR	AMPLICON	Medicago_microbiome		254	Exp4_FigS3_S039_R1.fastq.gz		Exp4_FigS3_S039_R2.fastq.gz
Medicago_556		Illumina	Illumina Miseq	Miseq	METAGENOMIC	PCR	AMPLICON	Medicago_microbiome		254	Exp4_FigS3_S040_R1.fastq.gz		Exp4_FigS3_S040_R2.fastq.gz
Medicago_557		Illumina	Illumina Miseq	Miseq	METAGENOMIC	PCR	AMPLICON	Medicago_microbiome		254	Exp4_FigS3_S041_R1.fastq.gz		Exp4_FigS3_S041_R2.fastq.gz
Medicago_558		Illumina	Illumina Miseq	Miseq	METAGENOMIC	PCR	AMPLICON	Medicago_microbiome		254	Exp4_FigS3_S042_R1.fastq.gz		Exp4_FigS3_S042_R2.fastq.gz
Medicago_559		Illumina	Illumina Miseq	Miseq	METAGENOMIC	PCR	AMPLICON	Medicago_microbiome		254	Exp4_FigS3_S043_R1.fastq.gz		Exp4_FigS3_S043_R2.fastq.gz
Medicago_560		Illumina	Illumina Miseq	Miseq	METAGENOMIC	PCR	AMPLICON	Medicago_microbiome		254	Exp4_FigS3_S044_R1.fastq.gz		Exp4_FigS3_S044_R2.fastq.gz
Medicago_561		Illumina	Illumina Miseq	Miseq	METAGENOMIC	PCR	AMPLICON	Medicago_microbiome		254	Exp4_FigS3_S045_R1.fastq.gz		Exp4_FigS3_S045_R2.fastq.gz
Medicago_562		Illumina	Illumina Miseq	Miseq	METAGENOMIC	PCR	AMPLICON	Medicago_microbiome		254	Exp4_FigS3_S046_R1.fastq.gz		Exp4_FigS3_S046_R2.fastq.gz
Medicago_563		Illumina	Illumina Miseq	Miseq	METAGENOMIC	PCR	AMPLICON	Medicago_microbiome		254	Exp4_FigS3_S047_R1.fastq.gz		Exp4_FigS3_S047_R2.fastq.gz
Medicago_564		Illumina	Illumina Miseq	Miseq	METAGENOMIC	PCR	AMPLICON	Medicago_microbiome		254	Exp4_FigS3_S048_R1.fastq.gz		Exp4_FigS3_S048_R2.fastq.gz
Medicago_565		Illumina	Illumina Miseq	Miseq	METAGENOMIC	PCR	AMPLICON	Medicago_microbiome		254	Exp4_FigS3_S049_R1.fastq.gz		Exp4_FigS3_S049_R2.fastq.gz
Medicago_566		Illumina	Illumina Miseq	Miseq	METAGENOMIC	PCR	AMPLICON	Medicago_microbiome		254	Exp4_FigS3_S050_R1.fastq.gz		Exp4_FigS3_S050_R2.fastq.gz
Medicago_567		Illumina	Illumina Miseq	Miseq	METAGENOMIC	PCR	AMPLICON	Medicago_microbiome		254	Exp4_FigS3_S051_R1.fastq.gz		Exp4_FigS3_S051_R2.fastq.gz
Medicago_568		Illumina	Illumina Miseq	Miseq	METAGENOMIC	PCR	AMPLICON	Medicago_microbiome		254	Exp4_FigS3_S052_R1.fastq.gz		Exp4_FigS3_S052_R2.fastq.gz
Medicago_569		Illumina	Illumina Miseq	Miseq	METAGENOMIC	PCR	AMPLICON	Medicago_microbiome		254	Exp4_FigS3_S053_R1.fastq.gz		Exp4_FigS3_S053_R2.fastq.gz
Medicago_570		Illumina	Illumina Miseq	Miseq	METAGENOMIC	PCR	AMPLICON	Medicago_microbiome		254	Exp4_FigS3_S054_R1.fastq.gz		Exp4_FigS3_S054_R2.fastq.gz
Medicago_571		Illumina	Illumina Miseq	Miseq	METAGENOMIC	PCR	AMPLICON	Medicago_microbiome		254	Exp4_FigS3_S055_R1.fastq.gz		Exp4_FigS3_S055_R2.fastq.gz
Medicago_572		Illumina	Illumina Miseq	Miseq	METAGENOMIC	PCR	AMPLICON	Medicago_microbiome		254	Exp4_FigS3_S056_R1.fastq.gz		Exp4_FigS3_S056_R2.fastq.gz
Medicago_573		Illumina	Illumina Miseq	Miseq	METAGENOMIC	PCR	AMPLICON	Medicago_microbiome		254	Exp4_FigS3_S057_R1.fastq.gz		Exp4_FigS3_S057_R2.fastq.gz
Medicago_574		Illumina	Illumina Miseq	Miseq	METAGENOMIC	PCR	AMPLICON	Medicago_microbiome		254	Exp4_FigS3_S058_R1.fastq.gz		Exp4_FigS3_S058_R2.fastq.gz
Medicago_575		Illumina	Illumina Miseq	Miseq	METAGENOMIC	PCR	AMPLICON	Medicago_microbiome		254	Exp4_FigS3_S059_R1.fastq.gz		Exp4_FigS3_S059_R2.fastq.gz
Medicago_576		Illumina	Illumina Miseq	Miseq	METAGENOMIC	PCR	AMPLICON	Medicago_microbiome		254	Exp4_FigS3_S060_R1.fastq.gz		Exp4_FigS3_S060_R2.fastq.gz
Medicago_577		Illumina	Illumina Miseq	Miseq	METAGENOMIC	PCR	AMPLICON	Medicago_microbiome		254	Exp4_FigS3_S061_R1.fastq.gz		Exp4_FigS3_S061_R2.fastq.gz
Medicago_578		Illumina	Illumina Miseq	Miseq	METAGENOMIC	PCR	AMPLICON	Medicago_microbiome		254	Exp4_FigS3_S062_R1.fastq.gz		Exp4_FigS3_S062_R2.fastq.gz
Medicago_579		Illumina	Illumina Miseq	Miseq	METAGENOMIC	PCR	AMPLICON	Medicago_microbiome		254	Exp4_FigS3_S063_R1.fastq.gz		Exp4_FigS3_S063_R2.fastq.gz
Medicago_580		Illumina	Illumina Miseq	Miseq	METAGENOMIC	PCR	AMPLICON	Medicago_microbiome		254	Exp4_FigS3_S064_R1.fastq.gz		Exp4_FigS3_S064_R2.fastq.gz
Medicago_581		Illumina	Illumina Miseq	Miseq	METAGENOMIC	PCR	AMPLICON	Medicago_microbiome		254	Exp4_FigS3_S065_R1.fastq.gz		Exp4_FigS3_S065_R2.fastq.gz
Medicago_582		Illumina	Illumina Miseq	Miseq	METAGENOMIC	PCR	AMPLICON	Medicago_microbiome		254	Exp4_FigS3_S066_R1.fastq.gz		Exp4_FigS3_S066_R2.fastq.gz
Medicago_583		Illumina	Illumina Miseq	Miseq	METAGENOMIC	PCR	AMPLICON	Medicago_microbiome		254	Exp4_FigS3_S067_R1.fastq.gz		Exp4_FigS3_S067_R2.fastq.gz
Medicago_584		Illumina	Illumina Miseq	Miseq	METAGENOMIC	PCR	AMPLICON	Medicago_microbiome		254	Exp4_FigS3_S068_R1.fastq.gz		Exp4_FigS3_S068_R2.fastq.gz
Medicago_585		Illumina	Illumina Miseq	Miseq	METAGENOMIC	PCR	AMPLICON	Medicago_microbiome		254	Exp4_FigS3_S069_R1.fastq.gz		Exp4_FigS3_S069_R2.fastq.gz
Medicago_586		Illumina	Illumina Miseq	Miseq	METAGENOMIC	PCR	AMPLICON	Medicago_microbiome		254	Exp4_FigS3_S070_R1.fastq.gz		Exp4_FigS3_S070_R2.fastq.gz
Medicago_587		Illumina	Illumina Miseq	Miseq	METAGENOMIC	PCR	AMPLICON	Medicago_microbiome		254	Exp4_FigS3_S071_R1.fastq.gz		Exp4_FigS3_S071_R2.fastq.gz
Medicago_588		Illumina	Illumina Miseq	Miseq	METAGENOMIC	PCR	AMPLICON	Medicago_microbiome		254	Exp4_FigS3_S072_R1.fastq.gz		Exp4_FigS3_S072_R2.fastq.gz
Medicago_589		Illumina	Illumina Miseq	Miseq	METAGENOMIC	PCR	AMPLICON	Medicago_microbiome		254	Exp4_FigS3_S073_R1.fastq.gz		Exp4_FigS3_S073_R2.fastq.gz
Medicago_590		Illumina	Illumina Miseq	Miseq	METAGENOMIC	PCR	AMPLICON	Medicago_microbiome		254	Exp4_FigS3_S074_R1.fastq.gz		Exp4_FigS3_S074_R2.fastq.gz
Medicago_591		Illumina	Illumina Miseq	Miseq	METAGENOMIC	PCR	AMPLICON	Medicago_microbiome		254	Exp4_FigS3_S075_R1.fastq.gz		Exp4_FigS3_S075_R2.fastq.gz
Medicago_592		Illumina	Illumina Miseq	Miseq	METAGENOMIC	PCR	AMPLICON	Medicago_microbiome		254	Exp4_FigS3_S076_R1.fastq.gz		Exp4_FigS3_S076_R2.fastq.gz
Medicago_593		Illumina	Illumina Miseq	Miseq	METAGENOMIC	PCR	AMPLICON	Medicago_microbiome		254	Exp4_FigS3_S077_R1.fastq.gz		Exp4_FigS3_S077_R2.fastq.gz
Medicago_594		Illumina	Illumina Miseq	Miseq	METAGENOMIC	PCR	AMPLICON	Medicago_microbiome		254	Exp4_FigS3_S078_R1.fastq.gz		Exp4_FigS3_S078_R2.fastq.gz
Medicago_595		Illumina	Illumina Miseq	Miseq	METAGENOMIC	PCR	AMPLICON	Medicago_microbiome		254	Exp4_FigS3_S079_R1.fastq.gz		Exp4_FigS3_S079_R2.fastq.gz
Medicago_596		Illumina	Illumina Miseq	Miseq	METAGENOMIC	PCR	AMPLICON	Medicago_microbiome		254	Exp4_FigS3_S080_R1.fastq.gz		Exp4_FigS3_S080_R2.fastq.gz
Medicago_597		Illumina	Illumina Miseq	Miseq	METAGENOMIC	PCR	AMPLICON	Medicago_microbiome		254	Exp4_FigS3_S081_R1.fastq.gz		Exp4_FigS3_S081_R2.fastq.gz
Medicago_598		Illumina	Illumina Miseq	Miseq	METAGENOMIC	PCR	AMPLICON	Medicago_microbiome		254	Exp4_FigS3_S082_R1.fastq.gz		Exp4_FigS3_S082_R2.fastq.gz
Medicago_599		Illumina	Illumina Miseq	Miseq	METAGENOMIC	PCR	AMPLICON	Medicago_microbiome		254	Exp4_FigS3_S083_R1.fastq.gz		Exp4_FigS3_S083_R2.fastq.gz
Medicago_600		Illumina	Illumina Miseq	Miseq	METAGENOMIC	PCR	AMPLICON	Medicago_microbiome		254	Exp4_FigS3_S084_R1.fastq.gz		Exp4_FigS3_S084_R2.fastq.gz
Medicago_601		Illumina	Illumina Miseq	Miseq	METAGENOMIC	PCR	AMPLICON	Medicago_microbiome		254	Exp4_FigS3_S085_R1.fastq.gz		Exp4_FigS3_S085_R2.fastq.gz
Medicago_602		Illumina	Illumina Miseq	Miseq	METAGENOMIC	PCR	AMPLICON	Medicago_microbiome		254	Exp4_FigS3_S086_R1.fastq.gz		Exp4_FigS3_S086_R2.fastq.gz
Medicago_603		Illumina	Illumina Miseq	Miseq	METAGENOMIC	PCR	AMPLICON	Medicago_microbiome		254	Exp4_FigS3_S087_R1.fastq.gz		Exp4_FigS3_S087_R2.fastq.gz
Medicago_604		Illumina	Illumina Miseq	Miseq	METAGENOMIC	PCR	AMPLICON	Medicago_microbiome		254	Exp4_FigS3_S088_R1.fastq.gz		Exp4_FigS3_S088_R2.fastq.gz
Medicago_605		Illumina	Illumina Miseq	Miseq	METAGENOMIC	PCR	AMPLICON	Medicago_microbiome		254	Exp4_FigS3_S089_R1.fastq.gz		Exp4_FigS3_S089_R2.fastq.gz
Medicago_606		Illumina	Illumina Miseq	Miseq	METAGENOMIC	PCR	AMPLICON	Medicago_microbiome		254	Exp4_FigS3_S090_R1.fastq.gz		Exp4_FigS3_S090_R2.fastq.gz
Medicago_607		Illumina	Illumina Miseq	Miseq	METAGENOMIC	PCR	AMPLICON	Medicago_microbiome		254	Exp4_FigS3_S091_R1.fastq.gz		Exp4_FigS3_S091_R2.fastq.gz
Medicago_608		Illumina	Illumina Miseq	Miseq	METAGENOMIC	PCR	AMPLICON	Medicago_microbiome		254	Exp4_FigS3_S092_R1.fastq.gz		Exp4_FigS3_S092_R2.fastq.gz
Medicago_609		Illumina	Illumina Miseq	Miseq	METAGENOMIC	PCR	AMPLICON	Medicago_microbiome		254	Exp4_FigS3_S093_R1.fastq.gz		Exp4_FigS3_S093_R2.fastq.gz
Medicago_610		Illumina	Illumina Miseq	Miseq	METAGENOMIC	PCR	AMPLICON	Medicago_microbiome		254	Exp4_FigS3_S094_R1.fastq.gz		Exp4_FigS3_S094_R2.fastq.gz
Medicago_611		Illumina	Illumina Miseq	Miseq	METAGENOMIC	PCR	AMPLICON	Medicago_microbiome		254	Exp4_FigS3_S095_R1.fastq.gz		Exp4_FigS3_S095_R2.fastq.gz
Medicago_612		Illumina	Illumina Miseq	Miseq	METAGENOMIC	PCR	AMPLICON	Medicago_microbiome		254	Exp4_FigS3_S096_R1.fastq.gz		Exp4_FigS3_S096_R2.fastq.gz
Medicago_613		Illumina	Illumina Miseq	Miseq	METAGENOMIC	PCR	AMPLICON	Medicago_microbiome		254	Exp4_FigS3_S097_R1.fastq.gz		Exp4_FigS3_S097_R2.fastq.gz
Medicago_614		Illumina	Illumina Miseq	Miseq	METAGENOMIC	PCR	AMPLICON	Medicago_microbiome		254	Exp4_FigS3_S098_R1.fastq.gz		Exp4_FigS3_S098_R2.fastq.gz
Medicago_615		Illumina	Illumina Miseq	Miseq	METAGENOMIC	PCR	AMPLICON	Medicago_microbiome		254	Exp4_FigS3_S099_R1.fastq.gz		Exp4_FigS3_S099_R2.fastq.gz
Medicago_616		Illumina	Illumina Miseq	Miseq	METAGENOMIC	PCR	AMPLICON	Medicago_microbiome		254	Exp4_FigS3_S100_R1.fastq.gz		Exp4_FigS3_S100_R2.fastq.gz
Medicago_617		Illumina	Illumina Miseq	Miseq	METAGENOMIC	PCR	AMPLICON	Medicago_microbiome		254	Exp4_FigS3_S101_R1.fastq.gz		Exp4_FigS3_S101_R2.fastq.gz
Medicago_618		Illumina	Illumina Miseq	Miseq	METAGENOMIC	PCR	AMPLICON	Medicago_microbiome		254	Exp4_FigS3_S102_R1.fastq.gz		Exp4_FigS3_S102_R2.fastq.gz
Medicago_619		Illumina	Illumina Miseq	Miseq	METAGENOMIC	PCR	AMPLICON	Medicago_microbiome		254	Exp4_FigS3_S103_R1.fastq.gz		Exp4_FigS3_S103_R2.fastq.gz
Medicago_620		Illumina	Illumina Miseq	Miseq	METAGENOMIC	PCR	AMPLICON	Medicago_microbiome		254	Exp4_FigS3_S104_R1.fastq.gz		Exp4_FigS3_S104_R2.fastq.gz
Medicago_621		Illumina	Illumina Miseq	Miseq	METAGENOMIC	PCR	AMPLICON	Medicago_microbiome		254	Exp4_FigS3_S105_R1.fastq.gz		Exp4_FigS3_S105_R2.fastq.gz
Medicago_622		Illumina	Illumina Miseq	Miseq	METAGENOMIC	PCR	AMPLICON	Medicago_microbiome		254	Exp4_FigS3_S106_R1.fastq.gz		Exp4_FigS3_S106_R2.fastq.gz
Medicago_623		Illumina	Illumina Miseq	Miseq	METAGENOMIC	PCR	AMPLICON	Medicago_microbiome		254	Exp4_FigS3_S107_R1.fastq.gz		Exp4_FigS3_S107_R2.fastq.gz
Medicago_624		Illumina	Illumina Miseq	Miseq	METAGENOMIC	PCR	AMPLICON	Medicago_microbiome		254	Exp4_FigS3_S108_R1.fastq.gz		Exp4_FigS3_S108_R2.fastq.gz
Medicago_625		Illumina	Illumina Miseq	Miseq	METAGENOMIC	PCR	AMPLICON	Medicago_microbiome		254	Exp4_FigS3_S109_R1.fastq.gz		Exp4_FigS3_S109_R2.fastq.gz
Medicago_626		Illumina	Illumina Miseq	Miseq	METAGENOMIC	PCR	AMPLICON	Medicago_microbiome		254	Exp4_FigS3_S110_R1.fastq.gz		Exp4_FigS3_S110_R2.fastq.gz
Medicago_627		Illumina	Illumina Miseq	Miseq	METAGENOMIC	PCR	AMPLICON	Medicago_microbiome		254	Exp4_FigS3_S111_R1.fastq.gz		Exp4_FigS3_S111_R2.fastq.gz
Medicago_628		Illumina	Illumina Miseq	Miseq	METAGENOMIC	PCR	AMPLICON	Medicago_microbiome		254	Exp4_FigS3_S112_R1.fastq.gz		Exp4_FigS3_S112_R2.fastq.gz
Medicago_629		Illumina	Illumina Miseq	Miseq	METAGENOMIC	PCR	AMPLICON	Medicago_microbiome		254	Exp4_FigS3_S113_R1.fastq.gz		Exp4_FigS3_S113_R2.fastq.gz
Medicago_630		Illumina	Illumina Miseq	Miseq	METAGENOMIC	PCR	AMPLICON	Medicago_microbiome		254	Exp4_FigS3_S114_R1.fastq.gz		Exp4_FigS3_S114_R2.fastq.gz
Medicago_631		Illumina	Illumina Miseq	Miseq	METAGENOMIC	PCR	AMPLICON	Medicago_microbiome		254	Exp4_FigS3_S115_R1.fastq.gz		Exp4_FigS3_S115_R2.fastq.gz
Medicago_632		Illumina	Illumina Miseq	Miseq	METAGENOMIC	PCR	AMPLICON	Medicago_microbiome		254	Exp4_FigS3_S116_R1.fastq.gz		Exp4_FigS3_S116_R2.fastq.gz
Medicago_633		Illumina	Illumina Miseq	Miseq	METAGENOMIC	PCR	AMPLICON	Medicago_microbiome		254	Exp4_FigS3_S117_R1.fastq.gz		Exp4_FigS3_S117_R2.fastq.gz
Medicago_634		Illumina	Illumina Miseq	Miseq	METAGENOMIC	PCR	AMPLICON	Medicago_microbiome		254	Exp4_FigS3_S118_R1.fastq.gz		Exp4_FigS3_S118_R2.fastq.gz
Medicago_635		Illumina	Illumina Miseq	Miseq	METAGENOMIC	PCR	AMPLICON	Medicago_microbiome		254	Exp4_FigS3_S119_R1.fastq.gz		Exp4_FigS3_S119_R2.fastq.gz
Medicago_636		Illumina	Illumina Miseq	Miseq	METAGENOMIC	PCR	AMPLICON	Medicago_microbiome		254	Exp4_FigS3_S120_R1.fastq.gz		Exp4_FigS3_S120_R2.fastq.gz
Medicago_637		Illumina	Illumina Miseq	Miseq	METAGENOMIC	PCR	AMPLICON	Medicago_microbiome		254	Exp4_FigS3_S121_R1.fastq.gz		Exp4_FigS3_S121_R2.fastq.gz
Medicago_638		Illumina	Illumina Miseq	Miseq	METAGENOMIC	PCR	AMPLICON	Medicago_microbiome		254	Exp4_FigS3_S122_R1.fastq.gz		Exp4_FigS3_S122_R2.fastq.gz
Medicago_639		Illumina	Illumina Miseq	Miseq	METAGENOMIC	PCR	AMPLICON	Medicago_microbiome		254	Exp4_FigS3_S123_R1.fastq.gz		Exp4_FigS3_S123_R2.fastq.gz
Medicago_640		Illumina	Illumina Miseq	Miseq	METAGENOMIC	PCR	AMPLICON	Medicago_microbiome		254	Exp4_FigS3_S124_R1.fastq.gz		Exp4_FigS3_S124_R2.fastq.gz
Medicago_641		Illumina	Illumina Miseq	Miseq	METAGENOMIC	PCR	AMPLICON	Medicago_microbiome		254	Exp4_FigS3_S125_R1.fastq.gz		Exp4_FigS3_S125_R2.fastq.gz
Medicago_642		Illumina	Illumina Miseq	Miseq	METAGENOMIC	PCR	AMPLICON	Medicago_microbiome		254	Exp4_FigS3_S126_R1.fastq.gz		Exp4_FigS3_S126_R2.fastq.gz
Medicago_643		Illumina	Illumina Miseq	Miseq	METAGENOMIC	PCR	AMPLICON	Medicago_microbiome		254	Exp4_FigS3_S127_R1.fastq.gz		Exp4_FigS3_S127_R2.fastq.gz
Medicago_644		Illumina	Illumina Miseq	Miseq	METAGENOMIC	PCR	AMPLICON	Medicago_microbiome		254	Exp4_FigS3_S128_R1.fastq.gz		Exp4_FigS3_S128_R2.fastq.gz
Medicago_645		Illumina	Illumina Miseq	Miseq	METAGENOMIC	PCR	AMPLICON	Medicago_microbiome		254	Exp4_FigS3_S129_R1.fastq.gz		Exp4_FigS3_S129_R2.fastq.gz
Medicago_646		Illumina	Illumina Miseq	Miseq	METAGENOMIC	PCR	AMPLICON	Medicago_microbiome		254	Exp4_FigS3_S130_R1.fastq.gz		Exp4_FigS3_S130_R2.fastq.gz
Medicago_647		Illumina	Illumina Miseq	Miseq	METAGENOMIC	PCR	AMPLICON	Medicago_microbiome		254	Exp4_FigS3_S131_R1.fastq.gz		Exp4_FigS3_S131_R2.fastq.gz
Medicago_648		Illumina	Illumina Miseq	Miseq	METAGENOMIC	PCR	AMPLICON	Medicago_microbiome		254	Exp4_FigS3_S132_R1.fastq.gz		Exp4_FigS3_S132_R2.fastq.gz
Medicago_649		Illumina	Illumina Miseq	Miseq	METAGENOMIC	PCR	AMPLICON	Medicago_microbiome		254	Exp4_FigS3_S133_R1.fastq.gz		Exp4_FigS3_S133_R2.fastq.gz
Medicago_650		Illumina	Illumina Miseq	Miseq	METAGENOMIC	PCR	AMPLICON	Medicago_microbiome		254	Exp4_FigS3_S134_R1.fastq.gz		Exp4_FigS3_S134_R2.fastq.gz
Medicago_651		Illumina	Illumina Miseq	Miseq	METAGENOMIC	PCR	AMPLICON	Medicago_microbiome		254	Exp4_FigS3_S135_R1.fastq.gz		Exp4_FigS3_S135_R2.fastq.gz
Medicago_652		Illumina	Illumina Miseq	Miseq	METAGENOMIC	PCR	AMPLICON	Medicago_microbiome		254	Exp4_FigS3_S136_R1.fastq.gz		Exp4_FigS3_S136_R2.fastq.gz
Medicago_653		Illumina	Illumina Miseq	Miseq	METAGENOMIC	PCR	AMPLICON	Medicago_microbiome		254	Exp4_FigS3_S137_R1.fastq.gz		Exp4_FigS3_S137_R2.fastq.gz
Medicago_654		Illumina	Illumina Miseq	Miseq	METAGENOMIC	PCR	AMPLICON	Medicago_microbiome		254	Exp4_FigS3_S138_R1.fastq.gz		Exp4_FigS3_S138_R2.fastq.gz
Medicago_655		Illumina	Illumina Miseq	Miseq	METAGENOMIC	PCR	AMPLICON	Medicago_microbiome		254	Exp4_FigS3_S139_R1.fastq.gz		Exp4_FigS3_S139_R2.fastq.gz
Medicago_656		Illumina	Illumina Miseq	Miseq	METAGENOMIC	PCR	AMPLICON	Medicago_microbiome		254	Exp5_Fig4AB_S001_R1.fastq.gz		Exp5_Fig4AB_S001_R2.fastq.gz
Medicago_657		Illumina	Illumina Miseq	Miseq	METAGENOMIC	PCR	AMPLICON	Medicago_microbiome		254	Exp5_Fig4AB_S002_R1.fastq.gz		Exp5_Fig4AB_S002_R2.fastq.gz
Medicago_658		Illumina	Illumina Miseq	Miseq	METAGENOMIC	PCR	AMPLICON	Medicago_microbiome		254	Exp5_Fig4AB_S003_R1.fastq.gz		Exp5_Fig4AB_S003_R2.fastq.gz
Medicago_659		Illumina	Illumina Miseq	Miseq	METAGENOMIC	PCR	AMPLICON	Medicago_microbiome		254	Exp5_Fig4AB_S004_R1.fastq.gz		Exp5_Fig4AB_S004_R2.fastq.gz
Medicago_660		Illumina	Illumina Miseq	Miseq	METAGENOMIC	PCR	AMPLICON	Medicago_microbiome		254	Exp5_Fig4AB_S005_R1.fastq.gz		Exp5_Fig4AB_S005_R2.fastq.gz
Medicago_661		Illumina	Illumina Miseq	Miseq	METAGENOMIC	PCR	AMPLICON	Medicago_microbiome		254	Exp5_Fig4AB_S006_R1.fastq.gz		Exp5_Fig4AB_S006_R2.fastq.gz
Medicago_662		Illumina	Illumina Miseq	Miseq	METAGENOMIC	PCR	AMPLICON	Medicago_microbiome		254	Exp5_Fig4AB_S007_R1.fastq.gz		Exp5_Fig4AB_S007_R2.fastq.gz
Medicago_663		Illumina	Illumina Miseq	Miseq	METAGENOMIC	PCR	AMPLICON	Medicago_microbiome		254	Exp5_Fig4AB_S008_R1.fastq.gz		Exp5_Fig4AB_S008_R2.fastq.gz
Medicago_664		Illumina	Illumina Miseq	Miseq	METAGENOMIC	PCR	AMPLICON	Medicago_microbiome		254	Exp5_Fig4AB_S009_R1.fastq.gz		Exp5_Fig4AB_S009_R2.fastq.gz
Medicago_665		Illumina	Illumina Miseq	Miseq	METAGENOMIC	PCR	AMPLICON	Medicago_microbiome		254	Exp5_Fig4AB_S010_R1.fastq.gz		Exp5_Fig4AB_S010_R2.fastq.gz
Medicago_666		Illumina	Illumina Miseq	Miseq	METAGENOMIC	PCR	AMPLICON	Medicago_microbiome		254	Exp5_Fig4AB_S011_R1.fastq.gz		Exp5_Fig4AB_S011_R2.fastq.gz
Medicago_667		Illumina	Illumina Miseq	Miseq	METAGENOMIC	PCR	AMPLICON	Medicago_microbiome		254	Exp5_Fig4AB_S012_R1.fastq.gz		Exp5_Fig4AB_S012_R2.fastq.gz
Medicago_668		Illumina	Illumina Miseq	Miseq	METAGENOMIC	PCR	AMPLICON	Medicago_microbiome		254	Exp5_Fig4AB_S013_R1.fastq.gz		Exp5_Fig4AB_S013_R2.fastq.gz
Medicago_669		Illumina	Illumina Miseq	Miseq	METAGENOMIC	PCR	AMPLICON	Medicago_microbiome		254	Exp5_Fig4AB_S014_R1.fastq.gz		Exp5_Fig4AB_S014_R2.fastq.gz
Medicago_670		Illumina	Illumina Miseq	Miseq	METAGENOMIC	PCR	AMPLICON	Medicago_microbiome		254	Exp5_Fig4AB_S015_R1.fastq.gz		Exp5_Fig4AB_S015_R2.fastq.gz
Medicago_671		Illumina	Illumina Miseq	Miseq	METAGENOMIC	PCR	AMPLICON	Medicago_microbiome		254	Exp5_Fig4AB_S016_R1.fastq.gz		Exp5_Fig4AB_S016_R2.fastq.gz
Medicago_672		Illumina	Illumina Miseq	Miseq	METAGENOMIC	PCR	AMPLICON	Medicago_microbiome		254	Exp5_Fig4AB_S017_R1.fastq.gz		Exp5_Fig4AB_S017_R2.fastq.gz
Medicago_673		Illumina	Illumina Miseq	Miseq	METAGENOMIC	PCR	AMPLICON	Medicago_microbiome		254	Exp5_Fig4AB_S018_R1.fastq.gz		Exp5_Fig4AB_S018_R2.fastq.gz
Medicago_674		Illumina	Illumina Miseq	Miseq	METAGENOMIC	PCR	AMPLICON	Medicago_microbiome		254	Exp5_Fig4AB_S019_R1.fastq.gz		Exp5_Fig4AB_S019_R2.fastq.gz
Medicago_675		Illumina	Illumina Miseq	Miseq	METAGENOMIC	PCR	AMPLICON	Medicago_microbiome		254	Exp5_Fig4AB_S020_R1.fastq.gz		Exp5_Fig4AB_S020_R2.fastq.gz
Medicago_676		Illumina	Illumina Miseq	Miseq	METAGENOMIC	PCR	AMPLICON	Medicago_microbiome		254	Exp5_Fig4AB_S021_R1.fastq.gz		Exp5_Fig4AB_S021_R2.fastq.gz
Medicago_677		Illumina	Illumina Miseq	Miseq	METAGENOMIC	PCR	AMPLICON	Medicago_microbiome		254	Exp5_Fig4AB_S022_R1.fastq.gz		Exp5_Fig4AB_S022_R2.fastq.gz
Medicago_678		Illumina	Illumina Miseq	Miseq	METAGENOMIC	PCR	AMPLICON	Medicago_microbiome		254	Exp5_Fig4AB_S023_R1.fastq.gz		Exp5_Fig4AB_S023_R2.fastq.gz
Medicago_679		Illumina	Illumina Miseq	Miseq	METAGENOMIC	PCR	AMPLICON	Medicago_microbiome		254	Exp5_Fig4AB_S024_R1.fastq.gz		Exp5_Fig4AB_S024_R2.fastq.gz
Medicago_680		Illumina	Illumina Miseq	Miseq	METAGENOMIC	PCR	AMPLICON	Medicago_microbiome		254	Exp5_Fig4AB_S025_R1.fastq.gz		Exp5_Fig4AB_S025_R2.fastq.gz
Medicago_681		Illumina	Illumina Miseq	Miseq	METAGENOMIC	PCR	AMPLICON	Medicago_microbiome		254	Exp5_Fig4AB_S026_R1.fastq.gz		Exp5_Fig4AB_S026_R2.fastq.gz
Medicago_682		Illumina	Illumina Miseq	Miseq	METAGENOMIC	PCR	AMPLICON	Medicago_microbiome		254	Exp5_Fig4AB_S027_R1.fastq.gz		Exp5_Fig4AB_S027_R2.fastq.gz
Medicago_683		Illumina	Illumina Miseq	Miseq	METAGENOMIC	PCR	AMPLICON	Medicago_microbiome		254	Exp5_Fig4AB_S028_R1.fastq.gz		Exp5_Fig4AB_S028_R2.fastq.gz
Medicago_684		Illumina	Illumina Miseq	Miseq	METAGENOMIC	PCR	AMPLICON	Medicago_microbiome		254	Exp5_Fig4AB_S029_R1.fastq.gz		Exp5_Fig4AB_S029_R2.fastq.gz
Medicago_685		Illumina	Illumina Miseq	Miseq	METAGENOMIC	PCR	AMPLICON	Medicago_microbiome		254	Exp5_Fig4AB_S030_R1.fastq.gz		Exp5_Fig4AB_S030_R2.fastq.gz
Medicago_686		Illumina	Illumina Miseq	Miseq	METAGENOMIC	PCR	AMPLICON	Medicago_microbiome		254	Exp5_Fig4AB_S031_R1.fastq.gz		Exp5_Fig4AB_S031_R2.fastq.gz
Medicago_687		Illumina	Illumina Miseq	Miseq	METAGENOMIC	PCR	AMPLICON	Medicago_microbiome		254	Exp5_Fig4AB_S032_R1.fastq.gz		Exp5_Fig4AB_S032_R2.fastq.gz
Medicago_688		Illumina	Illumina Miseq	Miseq	METAGENOMIC	PCR	AMPLICON	Medicago_microbiome		254	Exp5_Fig4AB_S033_R1.fastq.gz		Exp5_Fig4AB_S033_R2.fastq.gz
Medicago_689		Illumina	Illumina Miseq	Miseq	METAGENOMIC	PCR	AMPLICON	Medicago_microbiome		254	Exp5_Fig4AB_S034_R1.fastq.gz		Exp5_Fig4AB_S034_R2.fastq.gz
Medicago_690		Illumina	Illumina Miseq	Miseq	METAGENOMIC	PCR	AMPLICON	Medicago_microbiome		254	Exp6_Fig4C-F_S001_R1.fastq.gz		Exp6_Fig4C-F_S001_R2.fastq.gz
Medicago_691		Illumina	Illumina Miseq	Miseq	METAGENOMIC	PCR	AMPLICON	Medicago_microbiome		254	Exp6_Fig4C-F_S002_R1.fastq.gz		Exp6_Fig4C-F_S002_R2.fastq.gz
Medicago_692		Illumina	Illumina Miseq	Miseq	METAGENOMIC	PCR	AMPLICON	Medicago_microbiome		254	Exp6_Fig4C-F_S003_R1.fastq.gz		Exp6_Fig4C-F_S003_R2.fastq.gz
Medicago_693		Illumina	Illumina Miseq	Miseq	METAGENOMIC	PCR	AMPLICON	Medicago_microbiome		254	Exp6_Fig4C-F_S004_R1.fastq.gz		Exp6_Fig4C-F_S004_R2.fastq.gz
Medicago_694		Illumina	Illumina Miseq	Miseq	METAGENOMIC	PCR	AMPLICON	Medicago_microbiome		254	Exp6_Fig4C-F_S005_R1.fastq.gz		Exp6_Fig4C-F_S005_R2.fastq.gz
Medicago_695		Illumina	Illumina Miseq	Miseq	METAGENOMIC	PCR	AMPLICON	Medicago_microbiome		254	Exp6_Fig4C-F_S006_R1.fastq.gz		Exp6_Fig4C-F_S006_R2.fastq.gz
Medicago_696		Illumina	Illumina Miseq	Miseq	METAGENOMIC	PCR	AMPLICON	Medicago_microbiome		254	Exp6_Fig4C-F_S007_R1.fastq.gz		Exp6_Fig4C-F_S007_R2.fastq.gz
Medicago_697		Illumina	Illumina Miseq	Miseq	METAGENOMIC	PCR	AMPLICON	Medicago_microbiome		254	Exp6_Fig4C-F_S008_R1.fastq.gz		Exp6_Fig4C-F_S008_R2.fastq.gz
Medicago_698		Illumina	Illumina Miseq	Miseq	METAGENOMIC	PCR	AMPLICON	Medicago_microbiome		254	Exp6_Fig4C-F_S009_R1.fastq.gz		Exp6_Fig4C-F_S009_R2.fastq.gz
Medicago_699		Illumina	Illumina Miseq	Miseq	METAGENOMIC	PCR	AMPLICON	Medicago_microbiome		254	Exp6_Fig4C-F_S010_R1.fastq.gz		Exp6_Fig4C-F_S010_R2.fastq.gz
Medicago_700		Illumina	Illumina Miseq	Miseq	METAGENOMIC	PCR	AMPLICON	Medicago_microbiome		254	Exp6_Fig4C-F_S011_R1.fastq.gz		Exp6_Fig4C-F_S011_R2.fastq.gz
Medicago_701		Illumina	Illumina Miseq	Miseq	METAGENOMIC	PCR	AMPLICON	Medicago_microbiome		254	Exp6_Fig4C-F_S012_R1.fastq.gz		Exp6_Fig4C-F_S012_R2.fastq.gz
Medicago_702		Illumina	Illumina Miseq	Miseq	METAGENOMIC	PCR	AMPLICON	Medicago_microbiome		254	Exp6_Fig4C-F_S013_R1.fastq.gz		Exp6_Fig4C-F_S013_R2.fastq.gz
Medicago_703		Illumina	Illumina Miseq	Miseq	METAGENOMIC	PCR	AMPLICON	Medicago_microbiome		254	Exp6_Fig4C-F_S014_R1.fastq.gz		Exp6_Fig4C-F_S014_R2.fastq.gz
Medicago_704		Illumina	Illumina Miseq	Miseq	METAGENOMIC	PCR	AMPLICON	Medicago_microbiome		254	Exp6_Fig4C-F_S015_R1.fastq.gz		Exp6_Fig4C-F_S015_R2.fastq.gz
Medicago_705		Illumina	Illumina Miseq	Miseq	METAGENOMIC	PCR	AMPLICON	Medicago_microbiome		254	Exp6_Fig4C-F_S016_R1.fastq.gz		Exp6_Fig4C-F_S016_R2.fastq.gz
Medicago_706		Illumina	Illumina Miseq	Miseq	METAGENOMIC	PCR	AMPLICON	Medicago_microbiome		254	Exp6_Fig4C-F_S017_R1.fastq.gz		Exp6_Fig4C-F_S017_R2.fastq.gz
Medicago_707		Illumina	Illumina Miseq	Miseq	METAGENOMIC	PCR	AMPLICON	Medicago_microbiome		254	Exp6_Fig4C-F_S018_R1.fastq.gz		Exp6_Fig4C-F_S018_R2.fastq.gz
Medicago_708		Illumina	Illumina Miseq	Miseq	METAGENOMIC	PCR	AMPLICON	Medicago_microbiome		254	Exp6_Fig4C-F_S019_R1.fastq.gz		Exp6_Fig4C-F_S019_R2.fastq.gz
Medicago_709		Illumina	Illumina Miseq	Miseq	METAGENOMIC	PCR	AMPLICON	Medicago_microbiome		254	Exp6_Fig4C-F_S020_R1.fastq.gz		Exp6_Fig4C-F_S020_R2.fastq.gz
Medicago_710		Illumina	Illumina Miseq	Miseq	METAGENOMIC	PCR	AMPLICON	Medicago_microbiome		254	Exp6_Fig4C-F_S021_R1.fastq.gz		Exp6_Fig4C-F_S021_R2.fastq.gz
Medicago_711		Illumina	Illumina Miseq	Miseq	METAGENOMIC	PCR	AMPLICON	Medicago_microbiome		254	Exp6_Fig4C-F_S022_R1.fastq.gz		Exp6_Fig4C-F_S022_R2.fastq.gz
Medicago_712		Illumina	Illumina Miseq	Miseq	METAGENOMIC	PCR	AMPLICON	Medicago_microbiome		254	Exp6_Fig4C-F_S023_R1.fastq.gz		Exp6_Fig4C-F_S023_R2.fastq.gz
Medicago_713		Illumina	Illumina Miseq	Miseq	METAGENOMIC	PCR	AMPLICON	Medicago_microbiome		254	Exp6_Fig4C-F_S024_R1.fastq.gz		Exp6_Fig4C-F_S024_R2.fastq.gz
Medicago_714		Illumina	Illumina Miseq	Miseq	METAGENOMIC	PCR	AMPLICON	Medicago_microbiome		254	Exp6_Fig4C-F_S025_R1.fastq.gz		Exp6_Fig4C-F_S025_R2.fastq.gz
Medicago_715		Illumina	Illumina Miseq	Miseq	METAGENOMIC	PCR	AMPLICON	Medicago_microbiome		254	Exp6_Fig4C-F_S026_R1.fastq.gz		Exp6_Fig4C-F_S026_R2.fastq.gz
Medicago_716		Illumina	Illumina Miseq	Miseq	METAGENOMIC	PCR	AMPLICON	Medicago_microbiome		254	Exp6_Fig4C-F_S027_R1.fastq.gz		Exp6_Fig4C-F_S027_R2.fastq.gz
Medicago_717		Illumina	Illumina Miseq	Miseq	METAGENOMIC	PCR	AMPLICON	Medicago_microbiome		254	Exp6_Fig4C-F_S028_R1.fastq.gz		Exp6_Fig4C-F_S028_R2.fastq.gz
Medicago_718		Illumina	Illumina Miseq	Miseq	METAGENOMIC	PCR	AMPLICON	Medicago_microbiome		254	Exp6_Fig4C-F_S029_R1.fastq.gz		Exp6_Fig4C-F_S029_R2.fastq.gz
Medicago_719		Illumina	Illumina Miseq	Miseq	METAGENOMIC	PCR	AMPLICON	Medicago_microbiome		254	Exp6_Fig4C-F_S030_R1.fastq.gz		Exp6_Fig4C-F_S030_R2.fastq.gz
Medicago_720		Illumina	Illumina Miseq	Miseq	METAGENOMIC	PCR	AMPLICON	Medicago_microbiome		254	Exp6_Fig4C-F_S031_R1.fastq.gz		Exp6_Fig4C-F_S031_R2.fastq.gz
Medicago_721		Illumina	Illumina Miseq	Miseq	METAGENOMIC	PCR	AMPLICON	Medicago_microbiome		254	Exp6_Fig4C-F_S032_R1.fastq.gz		Exp6_Fig4C-F_S032_R2.fastq.gz
Medicago_722		Illumina	Illumina Miseq	Miseq	METAGENOMIC	PCR	AMPLICON	Medicago_microbiome		254	Exp6_Fig4C-F_S033_R1.fastq.gz		Exp6_Fig4C-F_S033_R2.fastq.gz
Medicago_723		Illumina	Illumina Miseq	Miseq	METAGENOMIC	PCR	AMPLICON	Medicago_microbiome		254	Exp6_Fig4C-F_S034_R1.fastq.gz		Exp6_Fig4C-F_S034_R2.fastq.gz
Medicago_724		Illumina	Illumina Miseq	Miseq	METAGENOMIC	PCR	AMPLICON	Medicago_microbiome		254	Exp6_Fig4C-F_S035_R1.fastq.gz		Exp6_Fig4C-F_S035_R2.fastq.gz
Medicago_725		Illumina	Illumina Miseq	Miseq	METAGENOMIC	PCR	AMPLICON	Medicago_microbiome		254	Exp6_Fig4C-F_S036_R1.fastq.gz		Exp6_Fig4C-F_S036_R2.fastq.gz
Medicago_726		Illumina	Illumina Miseq	Miseq	METAGENOMIC	PCR	AMPLICON	Medicago_microbiome		254	Exp6_Fig4C-F_S037_R1.fastq.gz		Exp6_Fig4C-F_S037_R2.fastq.gz
Medicago_727		Illumina	Illumina Miseq	Miseq	METAGENOMIC	PCR	AMPLICON	Medicago_microbiome		254	Exp6_Fig4C-F_S038_R1.fastq.gz		Exp6_Fig4C-F_S038_R2.fastq.gz
Medicago_728		Illumina	Illumina Miseq	Miseq	METAGENOMIC	PCR	AMPLICON	Medicago_microbiome		254	Exp6_Fig4C-F_S039_R1.fastq.gz		Exp6_Fig4C-F_S039_R2.fastq.gz
Medicago_729		Illumina	Illumina Miseq	Miseq	METAGENOMIC	PCR	AMPLICON	Medicago_microbiome		254	Exp6_Fig4C-F_S040_R1.fastq.gz		Exp6_Fig4C-F_S040_R2.fastq.gz
Medicago_730		Illumina	Illumina Miseq	Miseq	METAGENOMIC	PCR	AMPLICON	Medicago_microbiome		254	Exp6_Fig4C-F_S041_R1.fastq.gz		Exp6_Fig4C-F_S041_R2.fastq.gz
Medicago_731		Illumina	Illumina Miseq	Miseq	METAGENOMIC	PCR	AMPLICON	Medicago_microbiome		254	Exp6_Fig4C-F_S042_R1.fastq.gz		Exp6_Fig4C-F_S042_R2.fastq.gz
Medicago_732		Illumina	Illumina Miseq	Miseq	METAGENOMIC	PCR	AMPLICON	Medicago_microbiome		254	Exp6_Fig4C-F_S043_R1.fastq.gz		Exp6_Fig4C-F_S043_R2.fastq.gz
Medicago_733		Illumina	Illumina Miseq	Miseq	METAGENOMIC	PCR	AMPLICON	Medicago_microbiome		254	Exp6_Fig4C-F_S044_R1.fastq.gz		Exp6_Fig4C-F_S044_R2.fastq.gz
Medicago_734		Illumina	Illumina Miseq	Miseq	METAGENOMIC	PCR	AMPLICON	Medicago_microbiome		254	Exp6_Fig4C-F_S045_R1.fastq.gz		Exp6_Fig4C-F_S045_R2.fastq.gz
Medicago_735		Illumina	Illumina Miseq	Miseq	METAGENOMIC	PCR	AMPLICON	Medicago_microbiome		254	Exp6_Fig4C-F_S046_R1.fastq.gz		Exp6_Fig4C-F_S046_R2.fastq.gz
Medicago_736		Illumina	Illumina Miseq	Miseq	METAGENOMIC	PCR	AMPLICON	Medicago_microbiome		254	Exp6_Fig4C-F_S047_R1.fastq.gz		Exp6_Fig4C-F_S047_R2.fastq.gz
Medicago_737		Illumina	Illumina Miseq	Miseq	METAGENOMIC	PCR	AMPLICON	Medicago_microbiome		254	Exp6_Fig4C-F_S048_R1.fastq.gz		Exp6_Fig4C-F_S048_R2.fastq.gz
Medicago_738		Illumina	Illumina Miseq	Miseq	METAGENOMIC	PCR	AMPLICON	Medicago_microbiome		254	Exp6_Fig4C-F_S049_R1.fastq.gz		Exp6_Fig4C-F_S049_R2.fastq.gz
Medicago_739		Illumina	Illumina Miseq	Miseq	METAGENOMIC	PCR	AMPLICON	Medicago_microbiome		254	Exp6_Fig4C-F_S050_R1.fastq.gz		Exp6_Fig4C-F_S050_R2.fastq.gz
Medicago_740		Illumina	Illumina Miseq	Miseq	METAGENOMIC	PCR	AMPLICON	Medicago_microbiome		254	Exp6_Fig4C-F_S051_R1.fastq.gz		Exp6_Fig4C-F_S051_R2.fastq.gz
Medicago_741		Illumina	Illumina Miseq	Miseq	METAGENOMIC	PCR	AMPLICON	Medicago_microbiome		254	Exp6_Fig4C-F_S052_R1.fastq.gz		Exp6_Fig4C-F_S052_R2.fastq.gz
Medicago_742		Illumina	Illumina Miseq	Miseq	METAGENOMIC	PCR	AMPLICON	Medicago_microbiome		254	Exp6_Fig4C-F_S053_R1.fastq.gz		Exp6_Fig4C-F_S053_R2.fastq.gz
Medicago_743		Illumina	Illumina Miseq	Miseq	METAGENOMIC	PCR	AMPLICON	Medicago_microbiome		254	Exp6_Fig4C-F_S054_R1.fastq.gz		Exp6_Fig4C-F_S054_R2.fastq.gz
Medicago_744		Illumina	Illumina Miseq	Miseq	METAGENOMIC	PCR	AMPLICON	Medicago_microbiome		254	Exp6_Fig4C-F_S055_R1.fastq.gz		Exp6_Fig4C-F_S055_R2.fastq.gz
Medicago_745		Illumina	Illumina Miseq	Miseq	METAGENOMIC	PCR	AMPLICON	Medicago_microbiome		254	Exp6_Fig4C-F_S056_R1.fastq.gz		Exp6_Fig4C-F_S056_R2.fastq.gz
Medicago_746		Illumina	Illumina Miseq	Miseq	METAGENOMIC	PCR	AMPLICON	Medicago_microbiome		254	Exp6_Fig4C-F_S057_R1.fastq.gz		Exp6_Fig4C-F_S057_R2.fastq.gz
Medicago_747		Illumina	Illumina Miseq	Miseq	METAGENOMIC	PCR	AMPLICON	Medicago_microbiome		254	Exp6_Fig4C-F_S058_R1.fastq.gz		Exp6_Fig4C-F_S058_R2.fastq.gz
Medicago_748		Illumina	Illumina Miseq	Miseq	METAGENOMIC	PCR	AMPLICON	Medicago_microbiome		254	Exp6_Fig4C-F_S059_R1.fastq.gz		Exp6_Fig4C-F_S059_R2.fastq.gz
Medicago_749		Illumina	Illumina Miseq	Miseq	METAGENOMIC	PCR	AMPLICON	Medicago_microbiome		254	Exp6_Fig4C-F_S060_R1.fastq.gz		Exp6_Fig4C-F_S060_R2.fastq.gz
Medicago_750		Illumina	Illumina Miseq	Miseq	METAGENOMIC	PCR	AMPLICON	Medicago_microbiome		254	Exp6_Fig4C-F_S061_R1.fastq.gz		Exp6_Fig4C-F_S061_R2.fastq.gz
Medicago_751		Illumina	Illumina Miseq	Miseq	METAGENOMIC	PCR	AMPLICON	Medicago_microbiome		254	Exp6_Fig4C-F_S062_R1.fastq.gz		Exp6_Fig4C-F_S062_R2.fastq.gz
Medicago_752		Illumina	Illumina Miseq	Miseq	METAGENOMIC	PCR	AMPLICON	Medicago_microbiome		254	Exp6_Fig4C-F_S063_R1.fastq.gz		Exp6_Fig4C-F_S063_R2.fastq.gz
Medicago_753		Illumina	Illumina Miseq	Miseq	METAGENOMIC	PCR	AMPLICON	Medicago_microbiome		254	Exp6_Fig4C-F_S064_R1.fastq.gz		Exp6_Fig4C-F_S064_R2.fastq.gz
Medicago_754		Illumina	Illumina Miseq	Miseq	METAGENOMIC	PCR	AMPLICON	Medicago_microbiome		254	Exp6_Fig4C-F_S065_R1.fastq.gz		Exp6_Fig4C-F_S065_R2.fastq.gz
Medicago_755		Illumina	Illumina Miseq	Miseq	METAGENOMIC	PCR	AMPLICON	Medicago_microbiome		254	Exp6_Fig4C-F_S066_R1.fastq.gz		Exp6_Fig4C-F_S066_R2.fastq.gz
Medicago_756		Illumina	Illumina Miseq	Miseq	METAGENOMIC	PCR	AMPLICON	Medicago_microbiome		254	Exp6_Fig4C-F_S067_R1.fastq.gz		Exp6_Fig4C-F_S067_R2.fastq.gz
Medicago_757		Illumina	Illumina Miseq	Miseq	METAGENOMIC	PCR	AMPLICON	Medicago_microbiome		254	Exp6_Fig4C-F_S068_R1.fastq.gz		Exp6_Fig4C-F_S068_R2.fastq.gz
Medicago_758		Illumina	Illumina Miseq	Miseq	METAGENOMIC	PCR	AMPLICON	Medicago_microbiome		254	Exp6_Fig4C-F_S069_R1.fastq.gz		Exp6_Fig4C-F_S069_R2.fastq.gz
Medicago_759		Illumina	Illumina Miseq	Miseq	METAGENOMIC	PCR	AMPLICON	Medicago_microbiome		254	Exp6_Fig4C-F_S070_R1.fastq.gz		Exp6_Fig4C-F_S070_R2.fastq.gz
Medicago_760		Illumina	Illumina Miseq	Miseq	METAGENOMIC	PCR	AMPLICON	Medicago_microbiome		254	Exp6_Fig4C-F_S071_R1.fastq.gz		Exp6_Fig4C-F_S071_R2.fastq.gz
Medicago_761		Illumina	Illumina Miseq	Miseq	METAGENOMIC	PCR	AMPLICON	Medicago_microbiome		254	Exp6_Fig4C-F_S072_R1.fastq.gz		Exp6_Fig4C-F_S072_R2.fastq.gz
Medicago_762		Illumina	Illumina Miseq	Miseq	METAGENOMIC	PCR	AMPLICON	Medicago_microbiome		254	Exp6_Fig4C-F_S073_R1.fastq.gz		Exp6_Fig4C-F_S073_R2.fastq.gz
Medicago_763		Illumina	Illumina Miseq	Miseq	METAGENOMIC	PCR	AMPLICON	Medicago_microbiome		254	Exp6_Fig4C-F_S074_R1.fastq.gz		Exp6_Fig4C-F_S074_R2.fastq.gz
Medicago_764		Illumina	Illumina Miseq	Miseq	METAGENOMIC	PCR	AMPLICON	Medicago_microbiome		254	Exp6_Fig4C-F_S075_R1.fastq.gz		Exp6_Fig4C-F_S075_R2.fastq.gz
Medicago_765		Illumina	Illumina Miseq	Miseq	METAGENOMIC	PCR	AMPLICON	Medicago_microbiome		254	Exp6_Fig4C-F_S076_R1.fastq.gz		Exp6_Fig4C-F_S076_R2.fastq.gz
Medicago_766		Illumina	Illumina Miseq	Miseq	METAGENOMIC	PCR	AMPLICON	Medicago_microbiome		254	Exp6_Fig4C-F_S077_R1.fastq.gz		Exp6_Fig4C-F_S077_R2.fastq.gz
Medicago_767		Illumina	Illumina Miseq	Miseq	METAGENOMIC	PCR	AMPLICON	Medicago_microbiome		254	Exp6_Fig4C-F_S078_R1.fastq.gz		Exp6_Fig4C-F_S078_R2.fastq.gz
Medicago_768		Illumina	Illumina Miseq	Miseq	METAGENOMIC	PCR	AMPLICON	Medicago_microbiome		254	Exp6_Fig4C-F_S079_R1.fastq.gz		Exp6_Fig4C-F_S079_R2.fastq.gz
Medicago_769		Illumina	Illumina Miseq	Miseq	METAGENOMIC	PCR	AMPLICON	Medicago_microbiome		254	Exp6_Fig4C-F_S080_R1.fastq.gz		Exp6_Fig4C-F_S080_R2.fastq.gz
Medicago_770		Illumina	Illumina Miseq	Miseq	METAGENOMIC	PCR	AMPLICON	Medicago_microbiome		254	Exp6_Fig4C-F_S081_R1.fastq.gz		Exp6_Fig4C-F_S081_R2.fastq.gz
Medicago_771		Illumina	Illumina Miseq	Miseq	METAGENOMIC	PCR	AMPLICON	Medicago_microbiome		254	Exp6_Fig4C-F_S082_R1.fastq.gz		Exp6_Fig4C-F_S082_R2.fastq.gz
Medicago_772		Illumina	Illumina Miseq	Miseq	METAGENOMIC	PCR	AMPLICON	Medicago_microbiome		254	Exp6_Fig4C-F_S083_R1.fastq.gz		Exp6_Fig4C-F_S083_R2.fastq.gz
Medicago_773		Illumina	Illumina Miseq	Miseq	METAGENOMIC	PCR	AMPLICON	Medicago_microbiome		254	Exp6_Fig4C-F_S084_R1.fastq.gz		Exp6_Fig4C-F_S084_R2.fastq.gz
Medicago_774		Illumina	Illumina Miseq	Miseq	METAGENOMIC	PCR	AMPLICON	Medicago_microbiome		254	Exp6_Fig4C-F_S085_R1.fastq.gz		Exp6_Fig4C-F_S085_R2.fastq.gz
Medicago_775		Illumina	Illumina Miseq	Miseq	METAGENOMIC	PCR	AMPLICON	Medicago_microbiome		254	Exp6_Fig4C-F_S086_R1.fastq.gz		Exp6_Fig4C-F_S086_R2.fastq.gz
Medicago_776		Illumina	Illumina Miseq	Miseq	METAGENOMIC	PCR	AMPLICON	Medicago_microbiome		254	Exp6_Fig4C-F_S087_R1.fastq.gz		Exp6_Fig4C-F_S087_R2.fastq.gz
Medicago_777		Illumina	Illumina Miseq	Miseq	METAGENOMIC	PCR	AMPLICON	Medicago_microbiome		254	Exp6_Fig4C-F_S088_R1.fastq.gz		Exp6_Fig4C-F_S088_R2.fastq.gz
Medicago_778		Illumina	Illumina Miseq	Miseq	METAGENOMIC	PCR	AMPLICON	Medicago_microbiome		254	Exp6_Fig4C-F_S089_R1.fastq.gz		Exp6_Fig4C-F_S089_R2.fastq.gz
Medicago_779		Illumina	Illumina Miseq	Miseq	METAGENOMIC	PCR	AMPLICON	Medicago_microbiome		254	Exp6_Fig4C-F_S090_R1.fastq.gz		Exp6_Fig4C-F_S090_R2.fastq.gz
Medicago_780		Illumina	Illumina Miseq	Miseq	METAGENOMIC	PCR	AMPLICON	Medicago_microbiome		254	Exp6_Fig4C-F_S091_R1.fastq.gz		Exp6_Fig4C-F_S091_R2.fastq.gz
Medicago_781		Illumina	Illumina Miseq	Miseq	METAGENOMIC	PCR	AMPLICON	Medicago_microbiome		254	Exp6_Fig4C-F_S092_R1.fastq.gz		Exp6_Fig4C-F_S092_R2.fastq.gz
Medicago_782		Illumina	Illumina Miseq	Miseq	METAGENOMIC	PCR	AMPLICON	Medicago_microbiome		254	Exp6_Fig4C-F_S093_R1.fastq.gz		Exp6_Fig4C-F_S093_R2.fastq.gz
Medicago_783		Illumina	Illumina Miseq	Miseq	METAGENOMIC	PCR	AMPLICON	Medicago_microbiome		254	Exp6_Fig4C-F_S094_R1.fastq.gz		Exp6_Fig4C-F_S094_R2.fastq.gz
Medicago_784		Illumina	Illumina Miseq	Miseq	METAGENOMIC	PCR	AMPLICON	Medicago_microbiome		254	Exp6_Fig4C-F_S095_R1.fastq.gz		Exp6_Fig4C-F_S095_R2.fastq.gz
Medicago_785		Illumina	Illumina Miseq	Miseq	METAGENOMIC	PCR	AMPLICON	Medicago_microbiome		254	Exp6_Fig4C-F_S096_R1.fastq.gz		Exp6_Fig4C-F_S096_R2.fastq.gz
Medicago_786		Illumina	Illumina Miseq	Miseq	METAGENOMIC	PCR	AMPLICON	Medicago_microbiome		254	Exp6_Fig4C-F_S097_R1.fastq.gz		Exp6_Fig4C-F_S097_R2.fastq.gz
Medicago_787		Illumina	Illumina Miseq	Miseq	METAGENOMIC	PCR	AMPLICON	Medicago_microbiome		254	Exp6_Fig4C-F_S098_R1.fastq.gz		Exp6_Fig4C-F_S098_R2.fastq.gz
Medicago_788		Illumina	Illumina Miseq	Miseq	METAGENOMIC	PCR	AMPLICON	Medicago_microbiome		254	Exp6_Fig4C-F_S099_R1.fastq.gz		Exp6_Fig4C-F_S099_R2.fastq.gz
Medicago_789		Illumina	Illumina Miseq	Miseq	METAGENOMIC	PCR	AMPLICON	Medicago_microbiome		254	Exp6_Fig4C-F_S100_R1.fastq.gz		Exp6_Fig4C-F_S100_R2.fastq.gz
Medicago_790		Illumina	Illumina Miseq	Miseq	METAGENOMIC	PCR	AMPLICON	Medicago_microbiome		254	Exp6_Fig4C-F_S101_R1.fastq.gz		Exp6_Fig4C-F_S101_R2.fastq.gz
Medicago_791		Illumina	Illumina Miseq	Miseq	METAGENOMIC	PCR	AMPLICON	Medicago_microbiome		254	Exp6_Fig4C-F_S102_R1.fastq.gz		Exp6_Fig4C-F_S102_R2.fastq.gz
Medicago_792		Illumina	Illumina Miseq	Miseq	METAGENOMIC	PCR	AMPLICON	Medicago_microbiome		254	Exp6_Fig4C-F_S103_R1.fastq.gz		Exp6_Fig4C-F_S103_R2.fastq.gz
Medicago_793		Illumina	Illumina Miseq	Miseq	METAGENOMIC	PCR	AMPLICON	Medicago_microbiome		254	Exp6_Fig4C-F_S104_R1.fastq.gz		Exp6_Fig4C-F_S104_R2.fastq.gz
Medicago_794		Illumina	Illumina Miseq	Miseq	METAGENOMIC	PCR	AMPLICON	Medicago_microbiome		254	Exp6_Fig4C-F_S105_R1.fastq.gz		Exp6_Fig4C-F_S105_R2.fastq.gz
Medicago_795		Illumina	Illumina Miseq	Miseq	METAGENOMIC	PCR	AMPLICON	Medicago_microbiome		254	Exp6_Fig4C-F_S106_R1.fastq.gz		Exp6_Fig4C-F_S106_R2.fastq.gz
Medicago_796		Illumina	Illumina Miseq	Miseq	METAGENOMIC	PCR	AMPLICON	Medicago_microbiome		254	Exp6_Fig4C-F_S107_R1.fastq.gz		Exp6_Fig4C-F_S107_R2.fastq.gz
Medicago_797		Illumina	Illumina Miseq	Miseq	METAGENOMIC	PCR	AMPLICON	Medicago_microbiome		254	Exp6_Fig4C-F_S108_R1.fastq.gz		Exp6_Fig4C-F_S108_R2.fastq.gz
Medicago_798		Illumina	Illumina Miseq	Miseq	METAGENOMIC	PCR	AMPLICON	Medicago_microbiome		254	Exp6_Fig4C-F_S109_R1.fastq.gz		Exp6_Fig4C-F_S109_R2.fastq.gz
Medicago_799		Illumina	Illumina Miseq	Miseq	METAGENOMIC	PCR	AMPLICON	Medicago_microbiome		254	Exp6_Fig4C-F_S110_R1.fastq.gz		Exp6_Fig4C-F_S110_R2.fastq.gz
Medicago_800		Illumina	Illumina Miseq	Miseq	METAGENOMIC	PCR	AMPLICON	Medicago_microbiome		254	Exp6_Fig4C-F_S111_R1.fastq.gz		Exp6_Fig4C-F_S111_R2.fastq.gz
Medicago_801		Illumina	Illumina Miseq	Miseq	METAGENOMIC	PCR	AMPLICON	Medicago_microbiome		254	Exp6_Fig4C-F_S112_R1.fastq.gz		Exp6_Fig4C-F_S112_R2.fastq.gz
Medicago_802		Illumina	Illumina Miseq	Miseq	METAGENOMIC	PCR	AMPLICON	Medicago_microbiome		254	Exp6_Fig4C-F_S113_R1.fastq.gz		Exp6_Fig4C-F_S113_R2.fastq.gz
Medicago_803		Illumina	Illumina Miseq	Miseq	METAGENOMIC	PCR	AMPLICON	Medicago_microbiome		254	Exp6_Fig4C-F_S114_R1.fastq.gz		Exp6_Fig4C-F_S114_R2.fastq.gz
Medicago_804		Illumina	Illumina Miseq	Miseq	METAGENOMIC	PCR	AMPLICON	Medicago_microbiome		254	Exp6_Fig4C-F_S115_R1.fastq.gz		Exp6_Fig4C-F_S115_R2.fastq.gz
Medicago_805		Illumina	Illumina Miseq	Miseq	METAGENOMIC	PCR	AMPLICON	Medicago_microbiome		254	Exp6_Fig4C-F_S116_R1.fastq.gz		Exp6_Fig4C-F_S116_R2.fastq.gz
Medicago_806		Illumina	Illumina Miseq	Miseq	METAGENOMIC	PCR	AMPLICON	Medicago_microbiome		254	Exp6_Fig4C-F_S117_R1.fastq.gz		Exp6_Fig4C-F_S117_R2.fastq.gz
Medicago_807		Illumina	Illumina Miseq	Miseq	METAGENOMIC	PCR	AMPLICON	Medicago_microbiome		254	Exp6_Fig4C-F_S118_R1.fastq.gz		Exp6_Fig4C-F_S118_R2.fastq.gz
Medicago_808		Illumina	Illumina Miseq	Miseq	METAGENOMIC	PCR	AMPLICON	Medicago_microbiome		254	Exp6_Fig4C-F_S119_R1.fastq.gz		Exp6_Fig4C-F_S119_R2.fastq.gz
Medicago_809		Illumina	Illumina Miseq	Miseq	METAGENOMIC	PCR	AMPLICON	Medicago_microbiome		254	Exp6_Fig4C-F_S120_R1.fastq.gz		Exp6_Fig4C-F_S120_R2.fastq.gz
Medicago_810		Illumina	Illumina Miseq	Miseq	METAGENOMIC	PCR	AMPLICON	Medicago_microbiome		254	Exp6_Fig4C-F_S121_R1.fastq.gz		Exp6_Fig4C-F_S121_R2.fastq.gz
Medicago_811		Illumina	Illumina Miseq	Miseq	METAGENOMIC	PCR	AMPLICON	Medicago_microbiome		254	Exp6_Fig4C-F_S122_R1.fastq.gz		Exp6_Fig4C-F_S122_R2.fastq.gz
Medicago_812		Illumina	Illumina Miseq	Miseq	METAGENOMIC	PCR	AMPLICON	Medicago_microbiome		254	Exp6_Fig4C-F_S123_R1.fastq.gz		Exp6_Fig4C-F_S123_R2.fastq.gz
Medicago_813		Illumina	Illumina Miseq	Miseq	METAGENOMIC	PCR	AMPLICON	Medicago_microbiome		254	Exp6_Fig4C-F_S124_R1.fastq.gz		Exp6_Fig4C-F_S124_R2.fastq.gz
Medicago_814		Illumina	Illumina Miseq	Miseq	METAGENOMIC	PCR	AMPLICON	Medicago_microbiome		254	Exp6_Fig4C-F_S125_R1.fastq.gz		Exp6_Fig4C-F_S125_R2.fastq.gz
Medicago_815		Illumina	Illumina Miseq	Miseq	METAGENOMIC	PCR	AMPLICON	Medicago_microbiome		254	Exp6_Fig4C-F_S126_R1.fastq.gz		Exp6_Fig4C-F_S126_R2.fastq.gz
Medicago_816		Illumina	Illumina Miseq	Miseq	METAGENOMIC	PCR	AMPLICON	Medicago_microbiome		254	Exp6_Fig4C-F_S127_R1.fastq.gz		Exp6_Fig4C-F_S127_R2.fastq.gz
Medicago_817		Illumina	Illumina Miseq	Miseq	METAGENOMIC	PCR	AMPLICON	Medicago_microbiome		254	Exp6_Fig4C-F_S128_R1.fastq.gz		Exp6_Fig4C-F_S128_R2.fastq.gz
Medicago_818		Illumina	Illumina Miseq	Miseq	METAGENOMIC	PCR	AMPLICON	Medicago_microbiome		254	Exp6_Fig4C-F_S129_R1.fastq.gz		Exp6_Fig4C-F_S129_R2.fastq.gz
Medicago_819		Illumina	Illumina Miseq	Miseq	METAGENOMIC	PCR	AMPLICON	Medicago_microbiome		254	Exp6_Fig4C-F_S130_R1.fastq.gz		Exp6_Fig4C-F_S130_R2.fastq.gz
Medicago_820		Illumina	Illumina Miseq	Miseq	METAGENOMIC	PCR	AMPLICON	Medicago_microbiome		254	Exp6_Fig4C-F_S131_R1.fastq.gz		Exp6_Fig4C-F_S131_R2.fastq.gz
Medicago_821		Illumina	Illumina Miseq	Miseq	METAGENOMIC	PCR	AMPLICON	Medicago_microbiome		254	Exp6_Fig4C-F_S132_R1.fastq.gz		Exp6_Fig4C-F_S132_R2.fastq.gz
Medicago_822		Illumina	Illumina Miseq	Miseq	METAGENOMIC	PCR	AMPLICON	Medicago_microbiome		254	Exp6_Fig4C-F_S133_R1.fastq.gz		Exp6_Fig4C-F_S133_R2.fastq.gz
Medicago_823		Illumina	Illumina Miseq	Miseq	METAGENOMIC	PCR	AMPLICON	Medicago_microbiome		254	Exp6_Fig4C-F_S134_R1.fastq.gz		Exp6_Fig4C-F_S134_R2.fastq.gz
Medicago_824		Illumina	Illumina Miseq	Miseq	METAGENOMIC	PCR	AMPLICON	Medicago_microbiome		254	Exp6_Fig4C-F_S135_R1.fastq.gz		Exp6_Fig4C-F_S135_R2.fastq.gz
Medicago_825		Illumina	Illumina Miseq	Miseq	METAGENOMIC	PCR	AMPLICON	Medicago_microbiome		254	Exp6_Fig4C-F_S136_R1.fastq.gz		Exp6_Fig4C-F_S136_R2.fastq.gz
Medicago_826		Illumina	Illumina Miseq	Miseq	METAGENOMIC	PCR	AMPLICON	Medicago_microbiome		254	Exp6_Fig4C-F_S137_R1.fastq.gz		Exp6_Fig4C-F_S137_R2.fastq.gz
Medicago_827		Illumina	Illumina Miseq	Miseq	METAGENOMIC	PCR	AMPLICON	Medicago_microbiome		254	Exp6_Fig4C-F_S138_R1.fastq.gz		Exp6_Fig4C-F_S138_R2.fastq.gz
Medicago_828		Illumina	Illumina Miseq	Miseq	METAGENOMIC	PCR	AMPLICON	Medicago_microbiome		254	Exp6_Fig4C-F_S139_R1.fastq.gz		Exp6_Fig4C-F_S139_R2.fastq.gz
Medicago_829		Illumina	Illumina Miseq	Miseq	METAGENOMIC	PCR	AMPLICON	Medicago_microbiome		254	Exp6_Fig4C-F_S140_R1.fastq.gz		Exp6_Fig4C-F_S140_R2.fastq.gz
Medicago_830		Illumina	Illumina Miseq	Miseq	METAGENOMIC	PCR	AMPLICON	Medicago_microbiome		254	Exp6_Fig4C-F_S141_R1.fastq.gz		Exp6_Fig4C-F_S141_R2.fastq.gz
Medicago_831		Illumina	Illumina Miseq	Miseq	METAGENOMIC	PCR	AMPLICON	Medicago_microbiome		254	Exp6_Fig4C-F_S142_R1.fastq.gz		Exp6_Fig4C-F_S142_R2.fastq.gz
Medicago_832		Illumina	Illumina Miseq	Miseq	METAGENOMIC	PCR	AMPLICON	Medicago_microbiome		254	Exp6_Fig4C-F_S143_R1.fastq.gz		Exp6_Fig4C-F_S143_R2.fastq.gz
Medicago_833		Illumina	Illumina Miseq	Miseq	METAGENOMIC	PCR	AMPLICON	Medicago_microbiome		254	Exp6_Fig4C-F_S144_R1.fastq.gz		Exp6_Fig4C-F_S144_R2.fastq.gz
Medicago_834		Illumina	Illumina Miseq	Miseq	METAGENOMIC	PCR	AMPLICON	Medicago_microbiome		254	Exp6_Fig4C-F_S145_R1.fastq.gz		Exp6_Fig4C-F_S145_R2.fastq.gz
Medicago_835		Illumina	Illumina Miseq	Miseq	METAGENOMIC	PCR	AMPLICON	Medicago_microbiome		254	Exp6_Fig4C-F_S146_R1.fastq.gz		Exp6_Fig4C-F_S146_R2.fastq.gz
Medicago_836		Illumina	Illumina Miseq	Miseq	METAGENOMIC	PCR	AMPLICON	Medicago_microbiome		254	Exp6_Fig4C-F_S147_R1.fastq.gz		Exp6_Fig4C-F_S147_R2.fastq.gz
Medicago_837		Illumina	Illumina Miseq	Miseq	METAGENOMIC	PCR	AMPLICON	Medicago_microbiome		254	Exp6_Fig4C-F_S148_R1.fastq.gz		Exp6_Fig4C-F_S148_R2.fastq.gz
Medicago_838		Illumina	Illumina Miseq	Miseq	METAGENOMIC	PCR	AMPLICON	Medicago_microbiome		254	Exp6_Fig4C-F_S149_R1.fastq.gz		Exp6_Fig4C-F_S149_R2.fastq.gz
Medicago_839		Illumina	Illumina Miseq	Miseq	METAGENOMIC	PCR	AMPLICON	Medicago_microbiome		254	Exp6_Fig4C-F_S150_R1.fastq.gz		Exp6_Fig4C-F_S150_R2.fastq.gz
Medicago_840		Illumina	Illumina Miseq	Miseq	METAGENOMIC	PCR	AMPLICON	Medicago_microbiome		254	Exp6_Fig4C-F_S151_R1.fastq.gz		Exp6_Fig4C-F_S151_R2.fastq.gz
Medicago_841		Illumina	Illumina Miseq	Miseq	METAGENOMIC	PCR	AMPLICON	Medicago_microbiome		254	Exp6_Fig4C-F_S152_R1.fastq.gz		Exp6_Fig4C-F_S152_R2.fastq.gz
Medicago_842		Illumina	Illumina Miseq	Miseq	METAGENOMIC	PCR	AMPLICON	Medicago_microbiome		254	Exp6_Fig4C-F_S153_R1.fastq.gz		Exp6_Fig4C-F_S153_R2.fastq.gz
Medicago_843		Illumina	Illumina Miseq	Miseq	METAGENOMIC	PCR	AMPLICON	Medicago_microbiome		254	Exp6_Fig4C-F_S154_R1.fastq.gz		Exp6_Fig4C-F_S154_R2.fastq.gz
Medicago_844		Illumina	Illumina Miseq	Miseq	METAGENOMIC	PCR	AMPLICON	Medicago_microbiome		254	Exp6_Fig4C-F_S155_R1.fastq.gz		Exp6_Fig4C-F_S155_R2.fastq.gz
Medicago_845		Illumina	Illumina Miseq	Miseq	METAGENOMIC	PCR	AMPLICON	Medicago_microbiome		254	Exp6_Fig4C-F_S156_R1.fastq.gz		Exp6_Fig4C-F_S156_R2.fastq.gz
Medicago_846		Illumina	Illumina Miseq	Miseq	METAGENOMIC	PCR	AMPLICON	Medicago_microbiome		254	Exp6_Fig4C-F_S157_R1.fastq.gz		Exp6_Fig4C-F_S157_R2.fastq.gz
Medicago_847		Illumina	Illumina Miseq	Miseq	METAGENOMIC	PCR	AMPLICON	Medicago_microbiome		254	Exp6_Fig4C-F_S158_R1.fastq.gz		Exp6_Fig4C-F_S158_R2.fastq.gz
Medicago_848		Illumina	Illumina Miseq	Miseq	METAGENOMIC	PCR	AMPLICON	Medicago_microbiome		254	Exp6_Fig4C-F_S159_R1.fastq.gz		Exp6_Fig4C-F_S159_R2.fastq.gz
Medicago_849		Illumina	Illumina Miseq	Miseq	METAGENOMIC	PCR	AMPLICON	Medicago_microbiome		254	Exp6_Fig4C-F_S160_R1.fastq.gz		Exp6_Fig4C-F_S160_R2.fastq.gz
Medicago_850		Illumina	Illumina Miseq	Miseq	METAGENOMIC	PCR	AMPLICON	Medicago_microbiome		254	Exp6_Fig4C-F_S161_R1.fastq.gz		Exp6_Fig4C-F_S161_R2.fastq.gz
Medicago_851		Illumina	Illumina Miseq	Miseq	METAGENOMIC	PCR	AMPLICON	Medicago_microbiome		254	Exp6_Fig4C-F_S162_R1.fastq.gz		Exp6_Fig4C-F_S162_R2.fastq.gz
Medicago_852		Illumina	Illumina Miseq	Miseq	METAGENOMIC	PCR	AMPLICON	Medicago_microbiome		254	Exp6_Fig4C-F_S163_R1.fastq.gz		Exp6_Fig4C-F_S163_R2.fastq.gz
Medicago_853		Illumina	Illumina Miseq	Miseq	METAGENOMIC	PCR	AMPLICON	Medicago_microbiome		254	Exp6_Fig4C-F_S164_R1.fastq.gz		Exp6_Fig4C-F_S164_R2.fastq.gz
Medicago_854		Illumina	Illumina Miseq	Miseq	METAGENOMIC	PCR	AMPLICON	Medicago_microbiome		254	Exp6_Fig4C-F_S165_R1.fastq.gz		Exp6_Fig4C-F_S165_R2.fastq.gz
Medicago_855		Illumina	Illumina Miseq	Miseq	METAGENOMIC	PCR	AMPLICON	Medicago_microbiome		254	Exp6_Fig4C-F_S166_R1.fastq.gz		Exp6_Fig4C-F_S166_R2.fastq.gz
Medicago_856		Illumina	Illumina Miseq	Miseq	METAGENOMIC	PCR	AMPLICON	Medicago_microbiome		254	Exp6_Fig4C-F_S167_R1.fastq.gz		Exp6_Fig4C-F_S167_R2.fastq.gz
Medicago_857		Illumina	Illumina Miseq	Miseq	METAGENOMIC	PCR	AMPLICON	Medicago_microbiome		254	Exp6_Fig4C-F_S168_R1.fastq.gz		Exp6_Fig4C-F_S168_R2.fastq.gz
Medicago_858		Illumina	Illumina Miseq	Miseq	METAGENOMIC	PCR	AMPLICON	Medicago_microbiome		254	Exp6_Fig4C-F_S169_R1.fastq.gz		Exp6_Fig4C-F_S169_R2.fastq.gz
Medicago_859		Illumina	Illumina Miseq	Miseq	METAGENOMIC	PCR	AMPLICON	Medicago_microbiome		254	Exp6_Fig4C-F_S170_R1.fastq.gz		Exp6_Fig4C-F_S170_R2.fastq.gz
Medicago_860		Illumina	Illumina Miseq	Miseq	METAGENOMIC	PCR	AMPLICON	Medicago_microbiome		254	Exp6_Fig4C-F_S171_R1.fastq.gz		Exp6_Fig4C-F_S171_R2.fastq.gz
Medicago_861		Illumina	Illumina Miseq	Miseq	METAGENOMIC	PCR	AMPLICON	Medicago_microbiome		254	Exp6_Fig4C-F_S172_R1.fastq.gz		Exp6_Fig4C-F_S172_R2.fastq.gz
Medicago_862		Illumina	Illumina Miseq	Miseq	METAGENOMIC	PCR	AMPLICON	Medicago_microbiome		254	Exp6_Fig4C-F_S173_R1.fastq.gz		Exp6_Fig4C-F_S173_R2.fastq.gz
Medicago_863		Illumina	Illumina Miseq	Miseq	METAGENOMIC	PCR	AMPLICON	Medicago_microbiome		254	Exp6_Fig4C-F_S174_R1.fastq.gz		Exp6_Fig4C-F_S174_R2.fastq.gz
Medicago_864		Illumina	Illumina Miseq	Miseq	METAGENOMIC	PCR	AMPLICON	Medicago_microbiome		254	Exp6_Fig4C-F_S175_R1.fastq.gz		Exp6_Fig4C-F_S175_R2.fastq.gz
Medicago_865		Illumina	Illumina Miseq	Miseq	METAGENOMIC	PCR	AMPLICON	Medicago_microbiome		254	Exp6_Fig4C-F_S176_R1.fastq.gz		Exp6_Fig4C-F_S176_R2.fastq.gz
Medicago_866		Illumina	Illumina Miseq	Miseq	METAGENOMIC	PCR	AMPLICON	Medicago_microbiome		254	Exp6_Fig4C-F_S177_R1.fastq.gz		Exp6_Fig4C-F_S177_R2.fastq.gz
Medicago_867		Illumina	Illumina Miseq	Miseq	METAGENOMIC	PCR	AMPLICON	Medicago_microbiome		254	Exp6_Fig4C-F_S178_R1.fastq.gz		Exp6_Fig4C-F_S178_R2.fastq.gz
Medicago_868		Illumina	Illumina Miseq	Miseq	METAGENOMIC	PCR	AMPLICON	Medicago_microbiome		254	Exp6_Fig4C-F_S179_R1.fastq.gz		Exp6_Fig4C-F_S179_R2.fastq.gz
Medicago_869		Illumina	Illumina Miseq	Miseq	METAGENOMIC	PCR	AMPLICON	Medicago_microbiome		254	Exp6_Fig4C-F_S180_R1.fastq.gz		Exp6_Fig4C-F_S180_R2.fastq.gz
Medicago_870		Illumina	Illumina Miseq	Miseq	METAGENOMIC	PCR	AMPLICON	Medicago_microbiome		254	Exp6_Fig4C-F_S181_R1.fastq.gz		Exp6_Fig4C-F_S181_R2.fastq.gz
Medicago_871		Illumina	Illumina Miseq	Miseq	METAGENOMIC	PCR	AMPLICON	Medicago_microbiome		254	Exp6_Fig4C-F_S182_R1.fastq.gz		Exp6_Fig4C-F_S182_R2.fastq.gz
Medicago_872		Illumina	Illumina Miseq	Miseq	METAGENOMIC	PCR	AMPLICON	Medicago_microbiome		254	Exp6_Fig4C-F_S183_R1.fastq.gz		Exp6_Fig4C-F_S183_R2.fastq.gz
Medicago_873		Illumina	Illumina Miseq	Miseq	METAGENOMIC	PCR	AMPLICON	Medicago_microbiome		254	Exp6_Fig4C-F_S184_R1.fastq.gz		Exp6_Fig4C-F_S184_R2.fastq.gz
Medicago_874		Illumina	Illumina Miseq	Miseq	METAGENOMIC	PCR	AMPLICON	Medicago_microbiome		254	Exp6_Fig4C-F_S185_R1.fastq.gz		Exp6_Fig4C-F_S185_R2.fastq.gz
Medicago_875		Illumina	Illumina Miseq	Miseq	METAGENOMIC	PCR	AMPLICON	Medicago_microbiome		254	Exp6_Fig4C-F_S186_R1.fastq.gz		Exp6_Fig4C-F_S186_R2.fastq.gz
Medicago_876		Illumina	Illumina Miseq	Miseq	METAGENOMIC	PCR	AMPLICON	Medicago_microbiome		254	Exp6_Fig4C-F_S187_R1.fastq.gz		Exp6_Fig4C-F_S187_R2.fastq.gz
Medicago_877		Illumina	Illumina Miseq	Miseq	METAGENOMIC	PCR	AMPLICON	Medicago_microbiome		254	Exp6_Fig4C-F_S188_R1.fastq.gz		Exp6_Fig4C-F_S188_R2.fastq.gz
Medicago_878		Illumina	Illumina Miseq	Miseq	METAGENOMIC	PCR	AMPLICON	Medicago_microbiome		254	Exp6_Fig4C-F_S189_R1.fastq.gz		Exp6_Fig4C-F_S189_R2.fastq.gz
Medicago_879		Illumina	Illumina Miseq	Miseq	METAGENOMIC	PCR	AMPLICON	Medicago_microbiome		254	Exp6_Fig4C-F_S190_R1.fastq.gz		Exp6_Fig4C-F_S190_R2.fastq.gz
Medicago_880		Illumina	Illumina Miseq	Miseq	METAGENOMIC	PCR	AMPLICON	Medicago_microbiome		254	Exp6_Fig4C-F_S191_R1.fastq.gz		Exp6_Fig4C-F_S191_R2.fastq.gz
Medicago_881		Illumina	Illumina Miseq	Miseq	METAGENOMIC	PCR	AMPLICON	Medicago_microbiome		254	Exp6_Fig4C-F_S192_R1.fastq.gz		Exp6_Fig4C-F_S192_R2.fastq.gz
Medicago_882		Illumina	Illumina Miseq	Miseq	METAGENOMIC	PCR	AMPLICON	Medicago_microbiome		254	Exp6_Fig4C-F_S193_R1.fastq.gz		Exp6_Fig4C-F_S193_R2.fastq.gz
Medicago_883		Illumina	Illumina Miseq	Miseq	METAGENOMIC	PCR	AMPLICON	Medicago_microbiome		254	Exp6_Fig4C-F_S194_R1.fastq.gz		Exp6_Fig4C-F_S194_R2.fastq.gz
Medicago_884		Illumina	Illumina Miseq	Miseq	METAGENOMIC	PCR	AMPLICON	Medicago_microbiome		254	Exp6_Fig4C-F_S195_R1.fastq.gz		Exp6_Fig4C-F_S195_R2.fastq.gz
Medicago_885		Illumina	Illumina Miseq	Miseq	METAGENOMIC	PCR	AMPLICON	Medicago_microbiome		254	Exp6_Fig4C-F_S196_R1.fastq.gz		Exp6_Fig4C-F_S196_R2.fastq.gz
Medicago_886		Illumina	Illumina Miseq	Miseq	METAGENOMIC	PCR	AMPLICON	Medicago_microbiome		254	Exp6_Fig4C-F_S197_R1.fastq.gz		Exp6_Fig4C-F_S197_R2.fastq.gz
Medicago_887		Illumina	Illumina Miseq	Miseq	METAGENOMIC	PCR	AMPLICON	Medicago_microbiome		254	Exp6_Fig4C-F_S198_R1.fastq.gz		Exp6_Fig4C-F_S198_R2.fastq.gz
Medicago_888		Illumina	Illumina Miseq	Miseq	METAGENOMIC	PCR	AMPLICON	Medicago_microbiome		254	Exp6_Fig4C-F_S199_R1.fastq.gz		Exp6_Fig4C-F_S199_R2.fastq.gz
Medicago_889		Illumina	Illumina Miseq	Miseq	METAGENOMIC	PCR	AMPLICON	Medicago_microbiome		254	Exp6_Fig4C-F_S200_R1.fastq.gz		Exp6_Fig4C-F_S200_R2.fastq.gz
Medicago_890		Illumina	Illumina Miseq	Miseq	METAGENOMIC	PCR	AMPLICON	Medicago_microbiome		254	Exp6_Fig4C-F_S201_R1.fastq.gz		Exp6_Fig4C-F_S201_R2.fastq.gz
Medicago_891		Illumina	Illumina Miseq	Miseq	METAGENOMIC	PCR	AMPLICON	Medicago_microbiome		254	Exp6_Fig4C-F_S202_R1.fastq.gz		Exp6_Fig4C-F_S202_R2.fastq.gz
Medicago_892		Illumina	Illumina Miseq	Miseq	METAGENOMIC	PCR	AMPLICON	Medicago_microbiome		254	Exp6_Fig4C-F_S203_R1.fastq.gz		Exp6_Fig4C-F_S203_R2.fastq.gz
Medicago_893		Illumina	Illumina Miseq	Miseq	METAGENOMIC	PCR	AMPLICON	Medicago_microbiome		254	Exp6_Fig4C-F_S204_R1.fastq.gz		Exp6_Fig4C-F_S204_R2.fastq.gz
Medicago_894		Illumina	Illumina Miseq	Miseq	METAGENOMIC	PCR	AMPLICON	Medicago_microbiome		254	Exp6_Fig4C-F_S205_R1.fastq.gz		Exp6_Fig4C-F_S205_R2.fastq.gz
Medicago_895		Illumina	Illumina Miseq	Miseq	METAGENOMIC	PCR	AMPLICON	Medicago_microbiome		254	Exp6_Fig4C-F_S206_R1.fastq.gz		Exp6_Fig4C-F_S206_R2.fastq.gz
Medicago_896		Illumina	Illumina Miseq	Miseq	METAGENOMIC	PCR	AMPLICON	Medicago_microbiome		254	Exp6_Fig4C-F_S207_R1.fastq.gz		Exp6_Fig4C-F_S207_R2.fastq.gz

## Sheet: Fig1A and S1
dry weight at 60C for 7 days - shoot mass in grams
for Fig S1
WT			WT +W			nfp			nsp			dmi3			ram1			ram2			api			dnf
0.2739	0.3706	0.2017	0.3838	0.3121	0.0918	0.0703	0.029	0.0746	0.084	0.0379	0.0476	0.08	0.0926	0.1372	0.4882	0.1403	0.0344	0.1787	0.0738	0.0401	0.1654	0.0766	0.222	0.1637	0.0075	0.0947
0.1623	0.157	0.1754	0.487	0.3259	0.0789	0.1292	0.063	0.0919	0.1278	0.0184	0.0543	0.09	0.0332	0.0173	0.1747	0.0212	0.1626	0.0983	0.1356	0.0226	0.2754	0.0433	0.0154	0.1187	0.0243	0.0218
0.473	0.04	0.1129	0.1562	0.0388	0.2049	0.1314	0.0202	0.1261	0.066	0.0678	0.0866	0.0884	0.0527	0.101	0.4932	0.3319	0.3064	0.0926	0.3018	0.1682	0.0577	0.0079	0.0446	0.0192	0.0658	0.077
0.1328	0.4925	0.0546	0.1995	0.0833	0.221	0.3941	0.0128	0.0323	0.0849	0.0884	0.1118	0.1604	0.0296	0.0597	0.2066	0.3098	0.253		0.1441	0.1603	0.098	0.0558	0.106	0.058	0.0344	0.0904
0.7213	0.4363	0.0937	0.7562	0.0674	0.2191	0.0705	0.0635	0.0488	0.0691	0.05	0.0527	0.1095	0.0168	0.0975	0.325	0.1693	0.1147		0.2281		0.0214	0.0779	0.0393	0.1299	0.0392	0.1982
0.2067	0.1963	0.0806	0.01	0.16	0.1303	0.0535	0.0313	0.0218	0.1512	0.0299	0.081	0.1165	0.023	0.0181	0.0256	0.4202	0.1653		0.2875		0.1945	0.1885	0.0434	0.1	0.112	0.0503
0.374	0.2256	0.1125	0.0397	0.2596		0.0517	0.0645	0.0266	0.0654	0.0561	0.041	0.1379	0.0691	0.0438	0.3463	0.0688					0.1711	0.1046	0.198	0.1308	0.0698	0.179
0.3955	0.1291	0.1458	0.0804	0.3847	0.0414	0.1435	0.0463	0.0345	0.064	0.0985	0.2352	0.0648	0.038	0.1852	0.3674		0.2363				0.0622	0.068	0.1813	0.1266	0.08	0.0747
0.2255	0.0321	0.3203	0.049	0.0922	0.1432	0.1342	0.0428	0.0457	0.0604	0.0229	0.1114	0.0907	0.0288	0.0236	0.1505		0.176				0.1338	0.1244	0.1576	0.0914	0.0991	0.0653
0.1239	0.0333	0.1639	0.0594	0.0414	0.1088	0.0287	0.0474	0.0886	0.0602			0.1912	0.0362	0.0945	0.1938	0.3336	0.1006	0.0741	0.2178	0.3053	0.077	0.07	0.072	0.02	0.1286	0.2521
_+N +P	_-N +P	_+N -P	_+N +P	_-N +P	_+N -P	_+N +P	_-N +P	_+N -P	_+N +P	_-N +P	_+N -P	_+N +P	_-N +P	_+N -P	_+N +P	_-N +P	_+N -P	_+N +P	_-N +P	_+N -P	_+N +P	_-N +P	_+N -P	_+N +P	_-N +P	_+N -P
if represented as % againt NP - Fig1A
WT			WT +W			nfp			nsp			dmi3			ram1			ram2			api			dnf
	_-N	_-P
	1.2741	0.273627		0.255206	0.82961		0.486497	0.373875		0.561482	0.591802		0.158584	0.920354		0.558055	0.37808		0.751875	0		0.595964	0.30066		0.370292	1.87224
	0.573243	0.235371		0.605831	0.638804		0.239801	0.167018		0.335766	0.909601		0.217109	0.170855		1.38508	0.54487		0.947672	0		1.4421	0.332026		1.05798	0.475145
	0.658806	0.328527		0.982961	0		0.494158	0.203792		0.629983	0.460415		0.652271	0.413451		0.226782	0		0	0		0.80023	1.51477		0.659346	1.69087
	0.377003	0.425771		1.45665	0.202966		0.354721	0.264317		1.10612	2.64121		0.358702	1.7482		0	0.778904		0	0		0.520226	1.38701		0.755697	0.705632
	0.0937397	0.935353		0.34911	0.702047		0.327907	0.350124		0.257159	1.25098		0.271858	0.222773		0	0.58014		0			0.951707	1.2057		0.93612	0.616838
	0.097244	0.478627		0.156759	0.533399		0.363149	0.678797		0	0		0.341711	0.892035		1.09963	0.331603		0.717923			0.535526	0.550827		1.21478	2.38139
	0	0		0	0		0	0		0	0		0	0		0						0	0		0	0
	#VALUE!	#VALUE!		#VALUE!	#VALUE!		#VALUE!	#VALUE!		#VALUE!	#VALUE!		#VALUE!	#VALUE!			#VALUE!					#VALUE!	#VALUE!		#VALUE!	#VALUE!
	0	0		0	0		0	0		0	0		0	0			0					0	0		0	0
	0	0		0	0		0	0					0	0		0	0		0	0		0	0		0	0
	0.154584	0.0876221		0.989551	0.771119		0.174002	0.138064		0.206105	0.522619		0.00379126	0.218941		0.895688	0.246313		#DIV/0!	#DIV/0!		0.897175	0.898362		0.603732	0.36837

## Sheet: Fig1BC spiking and EBI
genot	fract	nutr	inoculation with WSM419	weeks of growth	soil type	sample order in PRJEB48524 - please also see sheet - Medicago_EBI submission file	order for EBI submission	final paper figure location	calculated number of microbial 16 rRNA gene copies per sample (per sample - not corrected for the sample weight)	calculated number of microbial 16 rRNA gene copies per 1 gram of soil/roots
bulk soil	Bulk	not added	no	6	Bawburgh	Medicago_001	Exp1_Fig1A_S001	Fig1C - bulk soil	3.97225e+08	1.32807e+09
bulk soil	Bulk	not added	no	6	Bawburgh	Medicago_002	Exp1_Fig1A_S002	Fig1C - bulk soil	1.55588e+09	5.0979e+09
bulk soil	Bulk	not added	no	6	Bawburgh	Medicago_003	Exp1_Fig1A_S003	Fig1C - bulk soil	1.36724e+08	4.47103e+08
bulk soil	Bulk	not added	no	6	Bawburgh	Medicago_004	Exp1_Fig1A_S004	Fig1C - bulk soil	4.67868e+08	1.52549e+09
bulk soil	Bulk	not added	no	6	Wytham	Medicago_005	Exp1_Fig1A_S005	Fig1C - bulk soil	2.19691e+09	7.2866e+09
bulk soil	Bulk	not added	no	6	Wytham	Medicago_006	Exp1_Fig1A_S006	Fig1C - bulk soil	9.5997e+08	3.2344e+09
bulk soil	Bulk	not added	no	6	Wytham	Medicago_007	Exp1_Fig1A_S007	Fig1C - bulk soil	2.35383e+08	7.85396e+08
bulk soil	Bulk	not added	no	6	Wytham	Medicago_008	Exp1_Fig1A_S008	Fig1C - bulk soil	4.08561e+08	1.3578e+09
WT	root	not added	no	6	Bawburgh	Medicago_009	Exp1_Fig1B_S009	Fig1C - roots	7.72699e+07	2.63271e+08
WT	root	not added	no	6	Bawburgh	Medicago_010	Exp1_Fig1B_S010	Fig1C - roots	2.82771e+07	9.27117e+07
WT	root	not added	no	6	Bawburgh	Medicago_011	Exp1_Fig1B_S011	Fig1C - roots	5.5104e+07	1.82827e+08
WT	root	not added	no	6	Bawburgh	Medicago_012	Exp1_Fig1B_S012	Fig1C - roots	4.97068e+07	1.68213e+08
WT	root	not added	no	6	Bawburgh	Medicago_013	Exp1_Fig1B_S013	Fig1C - roots	1.83779e+07	6.13823e+07
WT	root	not added	no	6	Bawburgh	Medicago_014	Exp1_Fig1B_S014	Fig1C - roots	1.54125e+08	5.11875e+08
WT	root	not added	no	6	Bawburgh	Medicago_015	Exp1_Fig1B_S015	Fig1C - roots	5.22038e+07	1.75711e+08
WT	root	not added	no	6	Bawburgh	Medicago_016	Exp1_Fig1B_S016	Fig1C - roots	1.35556e+08	4.56263e+08
WT	root	not added	no	6	Bawburgh	Medicago_017	Exp1_Fig1B_S017	Fig1C - roots	5.94686e+07	1.92955e+08
WT	root	not added	no	6	Wytham	Medicago_018	Exp1_Fig1B_S018	Fig1C - roots	2.48941e+08	8.33972e+08
WT	root	not added	no	6	Wytham	Medicago_019	Exp1_Fig1B_S019	Fig1C - roots	1.80242e+08	5.89605e+08
WT	root	not added	no	6	Wytham	Medicago_020	Exp1_Fig1B_S020	Fig1C - roots	2.41704e+07	8.16291e+07
WT	root	not added	no	6	Wytham	Medicago_021	Exp1_Fig1B_S021	Fig1C - roots	1.26257e+08	4.17794e+08
WT	root	not added	no	6	Wytham	Medicago_022	Exp1_Fig1B_S022	Fig1C - roots	1.62493e+08	5.31024e+08
WT	root	not added	no	6	Wytham	Medicago_023	Exp1_Fig1B_S023	Fig1C - roots	6.26414e+07	2.02723e+08
WT	root	not added	no	6	Wytham	Medicago_024	Exp1_Fig1B_S024	Fig1C - roots	3.32161e+07	1.0862e+08
WT	root	not added	no	6	Wytham	Medicago_025	Exp1_Fig1B_S025	Fig1C - roots	3.58492e+07	1.17116e+08
genot	fract	nutr	inoculation with WSM419		soil type		order for EBI submission		calculated number of microbial 16 rRNA gene copies per sample (per sample - not corrected for the sample weight)	calculated number of microbial 16 rRNA gene copies per 1 gram of soil/roots	Ensifer%	calculated number of microbial 16 rRNA gene copies per sample (per sample - not corrected for the sample weight) - Ensifer	calculated number of microbial 16 rRNA gene copies per 1 gram of soil/roots - Ensifer	per gram Ensifer	calculated number of microbial 16 rRNA gene copies per 1 gram of soil/roots - Ensifer	per gram Ensifer
WT	root	NP	no	6	Wytham 1:10 sand	Medicago_026	Exp2_Fig1CD_S001	Fig1B - roots	6.59717e+07	2.18449e+08	2.79601	6.41271e+07	2.12342e+08	6.10787e+06	2.12342e+08	6.10787e+06
WT	root	NP	no	6	Wytham 1:10 sand	Medicago_027	Exp2_Fig1CD_S002	Fig1B - roots	1.20761e+08	3.68174e+08	5.0617	1.14648e+08	3.49538e+08	1.86358e+07	3.49538e+08	1.86358e+07
WT	root	NP	no	6	Wytham 1:10 sand	Medicago_028	Exp2_Fig1CD_S003	Fig1B - roots	1.89601e+07	5.81598e+07	5.94524	1.78329e+07	5.47021e+07	3.45774e+06	5.47021e+07	3.45774e+06
WT	root	NP	no	6	Wytham 1:10 sand	Medicago_029	Exp2_Fig1CD_S004	Fig1B - roots	4.8075e+06	1.23905e+07	5.62827	4.53692e+06	1.16931e+07	697369	1.16931e+07	697369
WT	root	NP	no	6	Wytham 1:10 sand	Medicago_030	Exp2_Fig1CD_S005	Fig1B - roots	4.5066e+07	1.58126e+08	2.48431	4.39464e+07	1.54198e+08	3.92835e+06	1.54198e+08	3.92835e+06
WT	root	NP	no	6	Wytham 1:10 sand	Medicago_031	Exp2_Fig1CD_S006	Fig1B - roots	4.15505e+07	1.53891e+08	2.76723	4.04008e+07	1.49632e+08	4.25851e+06	1.49632e+08	4.25851e+06
WT	root	NP	no	6	Wytham 1:10 sand	Medicago_032	Exp2_Fig1CD_S007	Fig1B - roots	3.30003e+07	1.01853e+08	2.79827	3.20768e+07	9.90025e+07	2.85011e+06	9.90025e+07	2.85011e+06
WT	root	NP	no	6	Wytham 1:10 sand	Medicago_033	Exp2_Fig1CD_S008	Fig1B - roots	2.24504e+08	7.36078e+08	2.21932	2.19521e+08	7.19742e+08	1.63359e+07	7.19742e+08	2.85011e+06
WT	root	NP	no	6	Wytham 1:10 sand	Medicago_034	Exp2_Fig1CD_S009	Fig1B - roots	4.83587e+07	1.50182e+08	6.62021	4.51573e+07	1.4024e+08	9.94238e+06	1.4024e+08	9.94238e+06
WT	root	NP	no	6	Wytham 1:10 sand	Medicago_035	Exp2_Fig1CD_S010	Fig1B - roots	1.03218e+08	4.52709e+08	2.60184	1.00532e+08	4.4093e+08	1.17788e+07	4.4093e+08	1.17788e+07
WT	root	NP	no	6	Wytham 1:10 sand	Medicago_036	Exp2_Fig1CD_S011	Fig1B - roots	2.17177e+07	5.48426e+07	17.5731	1.79012e+07	4.52051e+07	9.63752e+06	4.52051e+07	9.63752e+06
WT	root	NP	no	6	Wytham 1:10 sand	Medicago_037	Exp2_Fig1CD_S012	Fig1B - roots	2.47607e+07	1.13581e+08	4.96557	2.35312e+07	1.07941e+08	5.63995e+06	1.07941e+08	5.63995e+06
WT	root	NP	no	6	Wytham 1:10 sand	Medicago_038	Exp2_Fig1CD_S013	Fig1B - roots	5.23703e+07	1.82475e+08	4.67711	4.99209e+07	1.7394e+08	8.53455e+06	1.7394e+08	8.53455e+06
WT	root	NP	no	6	Wytham 1:10 sand	Medicago_039	Exp2_Fig1CD_S014	Fig1B - roots	3.00463e+07	8.50688e+07	5.76598	2.83138e+07	8.01638e+07	4.90506e+06	8.01638e+07	4.90506e+06
WT	root	NP	no	6	Wytham 1:10 sand	Medicago_040	Exp2_Fig1CD_S015	Fig1B - roots	2.3269e+07	7.48199e+07	4.9006	2.21287e+07	7.11533e+07	3.66663e+06	7.11533e+07	3.66663e+06
WT	root	NP	no	6	Wytham 1:10 sand	Medicago_041	Exp2_Fig1CD_S016	Fig1B - roots	2.29959e+07	6.92648e+07	7.39394	2.12956e+07	6.41434e+07	5.1214e+06	6.41434e+07	5.1214e+06
WT	root	NP	no	6	Wytham 1:10 sand	Medicago_042	Exp2_Fig1CD_S017	Fig1B - roots	2.03373e+08	5.71272e+08	9.51959	1.84012e+08	5.16889e+08	5.43827e+07	5.16889e+08	5.43827e+07
WT	root	NP	no	6	Wytham 1:10 sand	Medicago_043	Exp2_Fig1CD_S018	Fig1B - roots	1.93988e+08	6.17795e+08	5.96059	1.82425e+08	5.80971e+08	3.68242e+07	5.80971e+08	3.68242e+07
WT	root	NP	no	6	Wytham 1:10 sand	Medicago_044	Exp2_Fig1CD_S019	Fig1B - roots	1.84205e+07	5.49867e+07	7.34597	1.70674e+07	5.09474e+07	4.03931e+06	5.09474e+07	4.03931e+06
WT	root	NP	no	6	Wytham 1:10 sand	Medicago_045	Exp2_Fig1CD_S020	Fig1B - roots	6.13214e+07	2.04405e+08	4.66175	5.84628e+07	1.94876e+08	9.52885e+06	1.94876e+08	9.52885e+06
WT	root	NP	no	6	Wytham 1:10 sand	Medicago_046	Exp2_Fig1CD_S021	Fig1B - roots	1.39892e+08	5.97829e+08	3.65572	1.34778e+08	5.75974e+08	2.1855e+07	5.75974e+08	2.1855e+07
WT	root	NP	no	6	Wytham 1:10 sand	Medicago_047	Exp2_Fig1CD_S022	Fig1B - roots	5.83789e+07	1.32679e+08	2.02925	5.71942e+07	1.29987e+08	2.69239e+06	1.29987e+08	2.69239e+06
WT	root	NP	no	6	Wytham 1:10 sand	Medicago_048	Exp2_Fig1CD_S023	Fig1B - roots	5.1604e+07	1.69194e+08	3.10924	4.99995e+07	1.63933e+08	5.26064e+06	1.63933e+08	5.26064e+06
WT	root	NP	no	6	Wytham 1:10 sand	Medicago_049	Exp2_Fig1CD_S024	Fig1B - roots	5.68484e+07	2.70707e+08	2.14223	5.56306e+07	2.64908e+08	5.79915e+06	2.64908e+08	5.79915e+06
WT	root	NP	no	6	Wytham 1:10 sand	Medicago_050	Exp2_Fig1CD_S025	Fig1B - roots	5.38611e+07	2.26879e+08	0.476289	5.36046e+07	2.25799e+08	1.0806e+06	2.25799e+08	1.0806e+06
WT	root	NP	no	6	Wytham 1:10 sand	Medicago_051	Exp2_Fig1CD_S026	Fig1B - roots	2.04804e+08	8.23498e+08	2.87022	1.98926e+08	7.99862e+08	2.36362e+07	7.99862e+08	2.36362e+07
WT	root	NP	no	6	Wytham 1:10 sand	Medicago_052	Exp2_Fig1CD_S027	Fig1B - roots	6.32656e+07	3.19685e+08	1.62332	6.22386e+07	3.14495e+08	5.18951e+06	3.14495e+08	5.18951e+06
WT	root	NP	no	6	Wytham 1:10 sand	Medicago_053	Exp2_Fig1CD_S028	Fig1B - roots	4.2698e+08	2.20206e+09	4.25083	4.0883e+08	2.10846e+09	9.3606e+07	2.10846e+09	5.18951e+06
WT	root	NP	no	6	Wytham 1:10 sand	Medicago_054	Exp2_Fig1CD_S029	Fig1B - roots	1.03097e+08	3.49481e+08	2.13437	1.00897e+08	3.42022e+08	7.45924e+06	3.42022e+08	7.45924e+06
WT	root	NP	no	6	Wytham 1:10 sand	Medicago_055	Exp2_Fig1CD_S030	Fig1B - roots	3.12428e+07	1.15714e+08	3.30504	3.02102e+07	1.1189e+08	3.82439e+06	1.1189e+08	3.82439e+06
WT	root	NP	no	6	Wytham 1:10 sand	Medicago_056	Exp2_Fig1CD_S031	Fig1B - roots	1.34196e+07	4.68562e+07	4.91678	1.27598e+07	4.45523e+07	2.30381e+06	4.45523e+07	2.30381e+06
WT	root	NP	no	6	Wytham 1:10 sand	Medicago_057	Exp2_Fig1CD_S032	Fig1B - roots	3.0058e+07	1.7059e+08	2.72496	2.9239e+07	1.65942e+08	4.64852e+06	1.65942e+08	4.64852e+06
WT	root	NP	no	6	Wytham 1:10 sand	Medicago_058	Exp2_Fig1CD_S033	Fig1B - roots	4.69886e+07	1.58211e+08	1.17713	4.64355e+07	1.56348e+08	1.86235e+06	1.56348e+08	1.86235e+06
WT	root	NP	no	6	Wytham 1:10 sand	Medicago_059	Exp2_Fig1CD_S034	Fig1B - roots	7.9704e+07	3.11344e+08	0.528063	7.92831e+07	3.097e+08	1.64409e+06	3.097e+08	1.64409e+06
WT	root	NP	no	6	Wytham 1:10 sand	Medicago_060	Exp2_Fig1CD_S035	Fig1B - roots	2.9828e+07	9.39169e+07	2.49567	2.90836e+07	9.1573e+07	2.34386e+06	9.1573e+07	2.34386e+06
WT	root	NP	no	6	Wytham 1:10 sand	Medicago_061	Exp2_Fig1CD_S036	Fig1B - roots	4.03508e+07	1.23021e+08	0.895663	3.99894e+07	1.21919e+08	1.10185e+06	1.21919e+08	1.10185e+06
WT	root	NP	no	6	Wytham 1:10 sand	Medicago_062	Exp2_Fig1CD_S037	Fig1B - roots	2.17632e+07	8.74024e+07	1.03571	2.15378e+07	8.64972e+07	905235	8.64972e+07	905235
WT	root	NP	no	6	Wytham 1:10 sand	Medicago_063	Exp2_Fig1CD_S038	Fig1B - roots	1.34691e+08	3.74141e+08	1.01752	1.3332e+08	3.70334e+08	3.80697e+06	3.70334e+08	3.80697e+06
WT	root	NP	no	6	Wytham 1:10 sand	Medicago_064	Exp2_Fig1CD_S039	Fig1B - roots	4.53301e+07	1.26585e+08	1.81136	4.4509e+07	1.24292e+08	2.29291e+06	1.24292e+08	2.29291e+06
WT	root	NP	no	6	Wytham 1:10 sand	Medicago_065	Exp2_Fig1CD_S040	Fig1B - roots	1.71401e+08	6.45577e+08	1.10795	1.69502e+08	6.38424e+08	7.1527e+06	6.38424e+08	7.1527e+06
dmi3	root	NP	no	6	Wytham 1:10 sand	Medicago_066	Exp2_Fig1CD_S041	Fig1B - roots	3.88156e+07	1.27223e+08	0.121188	3.87686e+07	1.27068e+08	154178	1.27068e+08	154178
dmi3	root	NP	no	6	Wytham 1:10 sand	Medicago_067	Exp2_Fig1CD_S042	Fig1B - roots	1.12248e+08	3.90837e+08	0.515844	1.11669e+08	3.88821e+08	2.01611e+06	3.88821e+08	2.01611e+06
dmi3	root	NP	no	6	Wytham 1:10 sand	Medicago_068	Exp2_Fig1CD_S043	Fig1B - roots	6.34356e+07	2.02734e+08	0.505495	6.31149e+07	2.01709e+08	1.02481e+06	2.01709e+08	1.02481e+06
dmi3	root	NP	no	6	Wytham 1:10 sand	Medicago_069	Exp2_Fig1CD_S044	Fig1B - roots	3.51733e+07	1.00495e+08	0.699774	3.49271e+07	9.97918e+07	703238	9.97918e+07	703238
dmi3	root	NP	no	6	Wytham 1:10 sand	Medicago_070	Exp2_Fig1CD_S045	Fig1B - roots	2.05544e+08	4.63878e+08	0.669536	2.04168e+08	4.60772e+08	3.10583e+06	4.60772e+08	3.10583e+06
dmi3	root	NP	no	6	Wytham 1:10 sand	Medicago_071	Exp2_Fig1CD_S046	Fig1B - roots	5.40622e+07	2.29954e+08	0.0525624	5.40338e+07	2.29833e+08	120869	2.29833e+08	120869
dmi3	root	NP	no	6	Wytham 1:10 sand	Medicago_072	Exp2_Fig1CD_S047	Fig1B - roots	7.18852e+07	2.90915e+08	0.0556406	7.18452e+07	2.90754e+08	161867	2.90754e+08	161867
dmi3	root	NP	no	6	Wytham 1:10 sand	Medicago_073	Exp2_Fig1CD_S048	Fig1B - roots	1.09189e+08	4.94066e+08	0.196243	1.08974e+08	4.93096e+08	969571	4.93096e+08	969571
bulk soil	bulk	NP	no	6	Wytham 1:10 sand	Medicago_074	Exp2_Fig1CD_S049	Fig1B - bulk soil	9.60623e+07	2.69082e+08	0.181752	9.58877e+07	2.68593e+08	489062	2.68593e+08	489062
bulk soil	bulk	NP	no	6	Wytham 1:10 sand	Medicago_075	Exp2_Fig1CD_S050	Fig1B - bulk soil	5.86e+07	1.56267e+08	0.396539	5.83676e+07	1.55647e+08	619659	1.55647e+08	619659
bulk soil	bulk	NP	no	6	Wytham 1:10 sand	Medicago_076	Exp2_Fig1CD_S051	Fig1B - bulk soil	6.98198e+07	1.64282e+08	0.347373	6.95773e+07	1.63711e+08	570671	1.63711e+08	570671
bulk soil	bulk	NP	no	6	Wytham 1:10 sand	Medicago_077	Exp2_Fig1CD_S052	Fig1B - bulk soil	3.84811e+07	1.32238e+08	0.379687	3.8335e+07	1.31735e+08	502088	1.31735e+08	502088
bulk soil	bulk	NP	no	6	Wytham 1:10 sand	Medicago_078	Exp2_Fig1CD_S053	Fig1B - bulk soil	1.60988e+07	4.65283e+07	0.23622	1.60608e+07	4.64184e+07	109909	4.64184e+07	109909
bulk soil	bulk	NP	no	6	Wytham 1:10 sand	Medicago_079	Exp2_Fig1CD_S054	Fig1B - bulk soil	1.75462e+07	5.042e+07	0.108421	1.75271e+07	5.03653e+07	54665.7	5.03653e+07	54665.7
bulk soil	bulk	NP	no	6	Wytham 1:10 sand	Medicago_080	Exp2_Fig1CD_S055	Fig1B - bulk soil	2.3477e+07	5.76122e+07	0.030349	2.34699e+07	5.75948e+07	17484.7	5.75948e+07	17484.7
bulk soil	bulk	NP	no	6	Wytham 1:10 sand	Medicago_081	Exp2_Fig1CD_S056	Fig1B - bulk soil	1.96617e+07	4.44333e+07	0.183993	1.96256e+07	4.43515e+07	81754	4.43515e+07	81754
bulk soil	bulk	NP	no	6	Wytham 1:10 sand	Medicago_082	Exp2_Fig1CD_S057	Fig1B - bulk soil	6.60415e+06	1.47843e+07	0.159915	6.59359e+06	1.47607e+07	23642.3	1.47607e+07	23642.3
bulk soil	bulk	NP	no	6	Wytham 1:10 sand	Medicago_083	Exp2_Fig1CD_S058	Fig1B - bulk soil	1.78144e+07	5.70242e+07	0.192988	1.778e+07	5.69142e+07	110050	5.69142e+07	110050
bulk soil	bulk	NP	no	6	Wytham 1:10 sand	Medicago_084	Exp2_Fig1CD_S059	Fig1B - bulk soil	4.3162e+07	1.13345e+08	0.240964	4.3058e+07	1.13072e+08	273122	1.13072e+08	273122
bulk soil	bulk	NP	no	6	Wytham 1:10 sand	Medicago_085	Exp2_Fig1CD_S060	Fig1B - bulk soil	4.46639e+07	1.20746e+08	0.191424	4.45784e+07	1.20515e+08	231137	1.20515e+08	231137
WT	root	P	no	6	Wytham 1:10 sand	Medicago_086	Exp2_Fig1CD_S061	Fig1B - roots	4.99495e+07	1.63769e+08	3.54685	4.81779e+07	1.5796e+08	5.80864e+06	1.5796e+08	5.80864e+06
WT	root	P	no	6	Wytham 1:10 sand	Medicago_087	Exp2_Fig1CD_S062	Fig1B - roots	7.99864e+07	3.57082e+08	2.43046	7.80424e+07	3.48403e+08	8.67875e+06	3.48403e+08	8.67875e+06
WT	root	P	no	6	Wytham 1:10 sand	Medicago_088	Exp2_Fig1CD_S063	Fig1B - roots	5.39622e+07	2.03631e+08	2.52422	5.26001e+07	1.98491e+08	5.1401e+06	1.98491e+08	5.1401e+06
WT	root	P	no	6	Wytham 1:10 sand	Medicago_089	Exp2_Fig1CD_S064	Fig1B - roots	1.64765e+08	7.25839e+08	1.48048	1.62326e+08	7.15093e+08	1.07459e+07	7.15093e+08	1.07459e+07
WT	root	P	no	6	Wytham 1:10 sand	Medicago_090	Exp2_Fig1CD_S065	Fig1B - roots	3.86415e+07	1.20005e+08	5.78313	3.64068e+07	1.13065e+08	6.94003e+06	1.13065e+08	6.94003e+06
WT	root	P	no	6	Wytham 1:10 sand	Medicago_091	Exp2_Fig1CD_S066	Fig1B - roots	1.08542e+08	4.93374e+08	2.36057	1.0598e+08	4.81727e+08	1.16464e+07	4.81727e+08	1.16464e+07
WT	root	P	no	6	Wytham 1:10 sand	Medicago_092	Exp2_Fig1CD_S067	Fig1B - roots	1.68533e+08	5.35025e+08	1.80156	1.65497e+08	5.25386e+08	9.63879e+06	5.25386e+08	9.63879e+06
WT	root	P	no	6	Wytham 1:10 sand	Medicago_093	Exp2_Fig1CD_S068	Fig1B - roots	8.44473e+07	2.31363e+08	1.99203	8.27651e+07	2.26754e+08	4.60882e+06	2.26754e+08	4.60882e+06
WT	root	P	no	6	Wytham 1:10 sand	Medicago_094	Exp2_Fig1CD_S069	Fig1B - roots	4.05203e+07	1.35068e+08	2.1705	3.96408e+07	1.32136e+08	2.93165e+06	1.32136e+08	2.93165e+06
WT	root	P	no	6	Wytham 1:10 sand	Medicago_095	Exp2_Fig1CD_S070	Fig1B - roots	8.47133e+07	2.30826e+08	5.83637	7.97691e+07	2.17354e+08	1.34719e+07	2.17354e+08	1.34719e+07
WT	root	P	no	6	Wytham 1:10 sand	Medicago_096	Exp2_Fig1CD_S071	Fig1B - roots	1.91268e+08	7.65071e+08	5.90396	1.79975e+08	7.19901e+08	4.51695e+07	7.19901e+08	4.51695e+07
WT	root	P	no	6	Wytham 1:10 sand	Medicago_097	Exp2_Fig1CD_S072	Fig1B - roots	5.95445e+07	1.92079e+08	3.88122	5.72334e+07	1.84624e+08	7.45501e+06	1.84624e+08	7.45501e+06
WT	root	P	no	6	Wytham 1:10 sand	Medicago_098	Exp2_Fig1CD_S073	Fig1B - roots	3.76856e+07	1.1317e+08	7.10824	3.50069e+07	1.05126e+08	8.0444e+06	1.05126e+08	8.0444e+06
WT	root	P	no	6	Wytham 1:10 sand	Medicago_099	Exp2_Fig1CD_S074	Fig1B - roots	1.0459e+08	4.30411e+08	6.88533	9.73886e+07	4.00776e+08	2.96352e+07	4.00776e+08	2.96352e+07
WT	root	P	no	6	Wytham 1:10 sand	Medicago_100	Exp2_Fig1CD_S075	Fig1B - roots	8.30874e+07	2.83575e+08	10.9962	7.39509e+07	2.52392e+08	3.11825e+07	2.52392e+08	3.11825e+07
WT	root	P	no	6	Wytham 1:10 sand	Medicago_101	Exp2_Fig1CD_S076	Fig1B - roots	9.48914e+07	2.96536e+08	10.4588	8.49669e+07	2.65521e+08	3.10141e+07	2.65521e+08	3.10141e+07
WT	root	P	no	6	Wytham 1:10 sand	Medicago_102	Exp2_Fig1CD_S077	Fig1B - roots	5.3108e+07	2.30905e+08	3.27381	5.13694e+07	2.23345e+08	7.55937e+06	2.23345e+08	7.55937e+06
WT	root	P	no	6	Wytham 1:10 sand	Medicago_103	Exp2_Fig1CD_S078	Fig1B - roots	7.02942e+07	2.70362e+08	7.49629	6.50247e+07	2.50095e+08	2.02671e+07	2.50095e+08	2.02671e+07
WT	root	P	no	6	Wytham 1:10 sand	Medicago_104	Exp2_Fig1CD_S079	Fig1B - roots	6.54905e+07	1.81918e+08	15.1993	5.55365e+07	1.54268e+08	2.76502e+07	1.54268e+08	2.76502e+07
WT	root	P	no	6	Wytham 1:10 sand	Medicago_105	Exp2_Fig1CD_S080	Fig1B - roots	1.26227e+08	4.9971e+08	6.06549	1.18571e+08	4.694e+08	3.03099e+07	4.694e+08	3.03099e+07
WT	root	P	no	6	Wytham 1:10 sand	Medicago_106	Exp2_Fig1CD_S081	Fig1B - roots	1.89835e+08	8.50517e+08	1.08331	1.87779e+08	8.41303e+08	9.21372e+06	8.41303e+08	9.21372e+06
WT	root	P	no	6	Wytham 1:10 sand	Medicago_107	Exp2_Fig1CD_S082	Fig1B - roots	9.54326e+07	2.72353e+08	1.39052	9.41056e+07	2.68566e+08	3.78711e+06	2.68566e+08	3.78711e+06
WT	root	P	no	6	Wytham 1:10 sand	Medicago_108	Exp2_Fig1CD_S083	Fig1B - roots	7.70925e+07	3.27356e+08	2.37133	7.52643e+07	3.19594e+08	7.76271e+06	3.19594e+08	7.76271e+06
WT	root	P	no	6	Wytham 1:10 sand	Medicago_109	Exp2_Fig1CD_S084	Fig1B - roots	8.77123e+07	3.94212e+08	3.47734	8.46622e+07	3.80504e+08	1.37081e+07	3.80504e+08	1.37081e+07
WT	root	P	no	6	Wytham 1:10 sand	Medicago_110	Exp2_Fig1CD_S085	Fig1B - roots	1.57741e+08	6.3554e+08	5.14691	1.49622e+08	6.02829e+08	3.27107e+07	6.02829e+08	3.27107e+07
WT	root	P	no	6	Wytham 1:10 sand	Medicago_111	Exp2_Fig1CD_S086	Fig1B - roots	4.56016e+07	1.52005e+08	4.36627	4.36105e+07	1.45368e+08	6.63696e+06	1.45368e+08	6.63696e+06
WT	root	P	no	6	Wytham 1:10 sand	Medicago_112	Exp2_Fig1CD_S087	Fig1B - roots	6.57538e+07	1.90591e+08	2.01673	6.44277e+07	1.86747e+08	3.84371e+06	1.86747e+08	3.84371e+06
WT	root	P	no	6	Wytham 1:10 sand	Medicago_113	Exp2_Fig1CD_S088	Fig1B - roots	1.77906e+07	4.36794e+07	2.15571	1.74071e+07	4.27378e+07	941600	4.27378e+07	941600
WT	root	P	no	6	Wytham 1:10 sand	Medicago_114	Exp2_Fig1CD_S089	Fig1B - roots	4.18837e+07	1.83379e+08	3.70649	4.03313e+07	1.76582e+08	6.79692e+06	1.76582e+08	6.79692e+06
WT	root	P	no	6	Wytham 1:10 sand	Medicago_115	Exp2_Fig1CD_S090	Fig1B - roots	1.95399e+08	6.5133e+08	4.9542	1.85719e+08	6.19062e+08	3.22682e+07	6.19062e+08	3.22682e+07
WT	root	P	no	6	Wytham 1:10 sand	Medicago_116	Exp2_Fig1CD_S091	Fig1B - roots	5.55922e+07	1.37946e+08	1.81119	5.45854e+07	1.35448e+08	2.49846e+06	1.35448e+08	2.49846e+06
WT	root	P	no	6	Wytham 1:10 sand	Medicago_117	Exp2_Fig1CD_S092	Fig1B - roots	4.15662e+07	1.53664e+08	1.39149	4.09878e+07	1.51526e+08	2.13823e+06	1.51526e+08	2.13823e+06
WT	root	P	no	6	Wytham 1:10 sand	Medicago_118	Exp2_Fig1CD_S093	Fig1B - roots	6.91719e+07	2.3212e+08	5.47362	6.53857e+07	2.19415e+08	1.27054e+07	2.19415e+08	1.27054e+07
WT	root	P	no	6	Wytham 1:10 sand	Medicago_119	Exp2_Fig1CD_S094	Fig1B - roots	7.11171e+06	3.09205e+07	2.54683	6.93059e+06	3.0133e+07	787493	3.0133e+07	787493
WT	root	P	no	6	Wytham 1:10 sand	Medicago_120	Exp2_Fig1CD_S095	Fig1B - roots	3.97177e+07	1.25451e+08	0.493827	3.95215e+07	1.24831e+08	619509	1.24831e+08	619509
WT	root	P	no	6	Wytham 1:10 sand	Medicago_121	Exp2_Fig1CD_S096	Fig1B - roots	5.3998e+07	2.52681e+08	1.39478	5.32449e+07	2.49157e+08	3.52436e+06	2.49157e+08	3.52436e+06
dmi3	root	P	no	6	Wytham 1:10 sand	Medicago_122	Exp2_Fig1CD_S097	Fig1B - roots	4.6627e+07	1.2988e+08	0.771067	4.62675e+07	1.28879e+08	1.00146e+06	1.28879e+08	1.00146e+06
dmi3	root	P	no	6	Wytham 1:10 sand	Medicago_123	Exp2_Fig1CD_S098	Fig1B - roots	2.93241e+07	6.98194e+07	0.655738	2.91319e+07	6.93616e+07	457832	6.93616e+07	457832
dmi3	root	P	no	6	Wytham 1:10 sand	Medicago_124	Exp2_Fig1CD_S099	Fig1B - roots	3.35589e+07	9.424e+07	0.657149	3.33383e+07	9.36207e+07	619298	9.36207e+07	619298
dmi3	root	P	no	6	Wytham 1:10 sand	Medicago_125	Exp2_Fig1CD_S100	Fig1B - roots	1.38115e+07	4.63473e+07	0.669804	1.3719e+07	4.60369e+07	310436	4.60369e+07	310436
dmi3	root	P	no	6	Wytham 1:10 sand	Medicago_126	Exp2_Fig1CD_S101	Fig1B - roots	9.56942e+07	4.20264e+08	0.158946	9.55421e+07	4.19596e+08	667995	4.19596e+08	667995
dmi3	root	P	no	6	Wytham 1:10 sand	Medicago_127	Exp2_Fig1CD_S102	Fig1B - roots	3.37152e+07	1.35784e+08	0.0667668	3.36927e+07	1.35694e+08	90658.8	1.35694e+08	90658.8
dmi3	root	P	no	6	Wytham 1:10 sand	Medicago_128	Exp2_Fig1CD_S103	Fig1B - roots	3.33827e+07	1.27221e+08	0.16518	3.33276e+07	1.27011e+08	210143	1.27011e+08	210143
dmi3	root	P	no	6	Wytham 1:10 sand	Medicago_129	Exp2_Fig1CD_S104	Fig1B - roots	6.08213e+07	2.02602e+08	0.173968	6.07155e+07	2.0225e+08	352464	2.0225e+08	352464
dmi3	root	P	no	6	Wytham 1:10 sand	Medicago_130	Exp2_Fig1CD_S105	Fig1B - roots	1.51459e+07	6.79799e+07	0.138961	1.51249e+07	6.78855e+07	94465.8	6.78855e+07	94465.8
dmi3	root	P	no	6	Wytham 1:10 sand	Medicago_131	Exp2_Fig1CD_S106	Fig1B - roots	1.36512e+07	5.33248e+07	0.306402	1.36093e+07	5.31614e+07	163388	5.31614e+07	163388
dmi3	root	P	no	6	Wytham 1:10 sand	Medicago_132	Exp2_Fig1CD_S107	Fig1B - roots	1.70462e+07	5.27582e+07	0.140179	1.70223e+07	5.26842e+07	73955.7	5.26842e+07	73955.7
dmi3	root	P	no	6	Wytham 1:10 sand	Medicago_133	Exp2_Fig1CD_S108	Fig1B - roots	2.24235e+07	7.40783e+07	0.139836	2.23921e+07	7.39747e+07	103588	7.39747e+07	103588
bulk soil	bulk	P	no	6	Wytham 1:10 sand	Medicago_134	Exp2_Fig1CD_S109	Fig1B - bulk soil	9.8266e+06	2.18806e+07	0.145985	9.81225e+06	2.18487e+07	31942.5	2.18487e+07	31942.5
bulk soil	bulk	P	no	6	Wytham 1:10 sand	Medicago_135	Exp2_Fig1CD_S110	Fig1B - bulk soil	4.70727e+07	1.36285e+08	0.282144	4.69399e+07	1.359e+08	384519	1.359e+08	384519
bulk soil	bulk	P	no	6	Wytham 1:10 sand	Medicago_136	Exp2_Fig1CD_S111	Fig1B - bulk soil	1.55718e+07	6.39238e+07	0.23678	1.5535e+07	6.37724e+07	151359	6.37724e+07	151359
bulk soil	bulk	P	no	6	Wytham 1:10 sand	Medicago_137	Exp2_Fig1CD_S112	Fig1B - bulk soil	6.71042e+07	2.12422e+08	0.157667	6.69984e+07	2.12087e+08	334919	2.12087e+08	334919
bulk soil	bulk	P	no	6	Wytham 1:10 sand	Medicago_138	Exp2_Fig1CD_S113	Fig1B - bulk soil	3.3754e+07	9.85518e+07	0.457424	3.35996e+07	9.8101e+07	450800	9.8101e+07	450800
bulk soil	bulk	P	no	6	Wytham 1:10 sand	Medicago_139	Exp2_Fig1CD_S114	Fig1B - bulk soil	8.59869e+06	1.95336e+07	0.198413	8.58163e+06	1.94949e+07	38757.2	1.94949e+07	38757.2
bulk soil	bulk	P	no	6	Wytham 1:10 sand	Medicago_140	Exp2_Fig1CD_S115	Fig1B - bulk soil	1.12818e+07	2.41063e+07	0.257467	1.12527e+07	2.40443e+07	62065.8	2.40443e+07	62065.8
bulk soil	bulk	P	no	6	Wytham 1:10 sand	Medicago_141	Exp2_Fig1CD_S116	Fig1B - bulk soil	1.76102e+07	4.98166e+07	0.161708	1.75817e+07	4.9736e+07	80557.2	4.9736e+07	80557.2
bulk soil	bulk	P	no	6	Wytham 1:10 sand	Medicago_142	Exp2_Fig1CD_S117	Fig1B - bulk soil	5.66565e+07	1.26494e+08	0.297177	5.64881e+07	1.26118e+08	375910	1.26118e+08	375910
bulk soil	bulk	P	no	6	Wytham 1:10 sand	Medicago_143	Exp2_Fig1CD_S118	Fig1B - bulk soil	3.24629e+07	8.76191e+07	0.234926	3.23866e+07	8.74132e+07	205840	8.74132e+07	205840
bulk soil	bulk	P	no	6	Wytham 1:10 sand	Medicago_144	Exp2_Fig1CD_S119	Fig1B - bulk soil	5.65358e+07	2.08235e+08	0.194175	5.64261e+07	2.07831e+08	404340	2.07831e+08	404340
bulk soil	bulk	P	no	6	Wytham 1:10 sand	Medicago_145	Exp2_Fig1CD_S120	Fig1B - bulk soil	1.21107e+07	2.92882e+07	0.105208	1.20979e+07	2.92574e+07	30813.5	2.92574e+07	30813.5
bulk soil	bulk	P	no	6	Wytham 1:10 sand	Medicago_146	Exp2_Fig1CD_S121	Fig1B - bulk soil	1.04011e+07	3.06909e+07	0.350467	1.03647e+07	3.05833e+07	107561	3.05833e+07	107561
bulk soil	bulk	P	no	6	Wytham 1:10 sand	Medicago_147	Exp2_Fig1CD_S122	Fig1B - bulk soil	2.13913e+07	8.30731e+07	0	2.13913e+07	8.30731e+07	0	8.30731e+07	0
bulk soil	bulk	P	no	6	Wytham 1:10 sand	Medicago_148	Exp2_Fig1CD_S123	Fig1B - bulk soil	8.9333e+07	2.65083e+08	0.0417537	8.92957e+07	2.64972e+08	110682	2.64972e+08	110682
bulk soil	bulk	P	no	6	Wytham 1:10 sand	Medicago_149	Exp2_Fig1CD_S124	Fig1B - bulk soil	5.3151e+07	1.29542e+08	0.21164	5.30385e+07	1.29268e+08	274162	1.29268e+08	274162
bulk soil	bulk	P	no	6	Wytham 1:10 sand	Medicago_150	Exp2_Fig1CD_S125	Fig1B - bulk soil	6.29943e+07	2.29906e+08	0.0426985	6.29674e+07	2.29808e+08	98166.6	2.29808e+08	98166.6
bulk soil	bulk	P	no	6	Wytham 1:10 sand	Medicago_151	Exp2_Fig1CD_S126	Fig1B - bulk soil	5.07095e+07	1.33376e+08	0.116369	5.06505e+07	1.33221e+08	155209	1.33221e+08	155209
bulk soil	bulk	P	no	6	Wytham 1:10 sand	Medicago_152	Exp2_Fig1CD_S127	Fig1B - bulk soil	9.42424e+07	2.56093e+08	0.185805	9.40673e+07	2.55618e+08	475833	2.55618e+08	475833
WT	root	N	no	6	Wytham 1:10 sand	Medicago_153	Exp2_Fig1CD_S128	Fig1B - roots	4.18827e+07	1.2887e+08	1.75815	4.11463e+07	1.26604e+08	2.26572e+06	1.26604e+08	2.26572e+06
WT	root	N	no	6	Wytham 1:10 sand	Medicago_154	Exp2_Fig1CD_S129	Fig1B - roots	1.90209e+08	7.2599e+08	1.39348	1.87559e+08	7.15873e+08	1.01165e+07	7.15873e+08	1.01165e+07
WT	root	N	no	6	Wytham 1:10 sand	Medicago_155	Exp2_Fig1CD_S130	Fig1B - roots	8.56263e+07	4.00123e+08	1.36277	8.44594e+07	3.9467e+08	5.45275e+06	3.9467e+08	5.45275e+06
WT	root	N	no	6	Wytham 1:10 sand	Medicago_156	Exp2_Fig1CD_S131	Fig1B - roots	1.06352e+08	4.99303e+08	1.04322	1.05242e+08	4.94094e+08	5.20882e+06	4.94094e+08	5.20882e+06
WT	root	N	no	6	Wytham 1:10 sand	Medicago_157	Exp2_Fig1CD_S132	Fig1B - roots	4.97746e+07	1.82324e+08	1.33823	4.91085e+07	1.79884e+08	2.43992e+06	1.79884e+08	2.43992e+06
WT	root	N	no	6	Wytham 1:10 sand	Medicago_158	Exp2_Fig1CD_S133	Fig1B - roots	4.2567e+07	1.48836e+08	2.52668	4.14915e+07	1.45075e+08	3.76061e+06	1.45075e+08	3.76061e+06
WT	root	N	no	6	Wytham 1:10 sand	Medicago_159	Exp2_Fig1CD_S134	Fig1B - roots	2.53517e+07	1.05632e+08	5.33649	2.39988e+07	9.99949e+07	5.63704e+06	9.99949e+07	5.63704e+06
WT	root	N	no	6	Wytham 1:10 sand	Medicago_160	Exp2_Fig1CD_S135	Fig1B - roots	9.7132e+07	3.51927e+08	1.75439	9.54279e+07	3.45753e+08	6.17417e+06	3.45753e+08	6.17417e+06
WT	root	N	no	6	Wytham 1:10 sand	Medicago_161	Exp2_Fig1CD_S136	Fig1B - roots	3.78086e+07	1.2437e+08	3.29787	3.65617e+07	1.20269e+08	4.10158e+06	1.20269e+08	4.10158e+06
WT	root	N	no	6	Wytham 1:10 sand	Medicago_162	Exp2_Fig1CD_S137	Fig1B - roots	2.09724e+07	8.56016e+07	1.70705	2.06144e+07	8.41403e+07	1.46126e+06	8.41403e+07	1.46126e+06
WT	root	N	no	6	Wytham 1:10 sand	Medicago_163	Exp2_Fig1CD_S138	Fig1B - roots	1.29802e+08	4.87978e+08	4.00792	1.246e+08	4.6842e+08	1.95577e+07	4.6842e+08	1.95577e+07
WT	root	N	no	6	Wytham 1:10 sand	Medicago_164	Exp2_Fig1CD_S139	Fig1B - roots	1.93634e+08	5.88553e+08	1.85467	1.90043e+08	5.77637e+08	1.09157e+07	5.77637e+08	1.09157e+07
WT	root	N	no	6	Wytham 1:10 sand	Medicago_165	Exp2_Fig1CD_S140	Fig1B - roots	5.06775e+07	2.21203e+08	2.53807	4.93913e+07	2.15588e+08	5.61428e+06	2.15588e+08	5.61428e+06
WT	root	N	no	6	Wytham 1:10 sand	Medicago_166	Exp2_Fig1CD_S141	Fig1B - roots	2.736e+07	7.37069e+07	2.23805	2.67477e+07	7.20573e+07	1.64959e+06	7.20573e+07	1.64959e+06
WT	root	N	no	6	Wytham 1:10 sand	Medicago_167	Exp2_Fig1CD_S142	Fig1B - roots	2.93557e+07	8.89566e+07	3.57668	2.83057e+07	8.57749e+07	3.18169e+06	8.57749e+07	3.18169e+06
WT	root	N	no	6	Wytham 1:10 sand	Medicago_168	Exp2_Fig1CD_S143	Fig1B - roots	1.18455e+08	3.47377e+08	15.1222	1.00542e+08	2.94846e+08	5.2531e+07	2.94846e+08	5.2531e+07
WT	root	N	no	6	Wytham 1:10 sand	Medicago_169	Exp2_Fig1CD_S144	Fig1B - roots	7.72611e+07	2.0938e+08	6.78265	7.20207e+07	1.95178e+08	1.42015e+07	1.95178e+08	1.42015e+07
WT	root	N	no	6	Wytham 1:10 sand	Medicago_170	Exp2_Fig1CD_S145	Fig1B - roots	7.66959e+06	2.73914e+07	2.218	7.49948e+06	2.67838e+07	607540	2.67838e+07	607540
WT	root	N	no	6	Wytham 1:10 sand	Medicago_171	Exp2_Fig1CD_S146	Fig1B - roots	1.45564e+07	7.18835e+07	1.95675	1.42716e+07	7.04769e+07	1.40658e+06	7.04769e+07	1.40658e+06
WT	root	N	no	6	Wytham 1:10 sand	Medicago_172	Exp2_Fig1CD_S147	Fig1B - roots	3.14128e+07	1.23721e+08	3.07465	3.04469e+07	1.19917e+08	3.80398e+06	1.19917e+08	3.80398e+06
WT	root	N	no	6	Wytham 1:10 sand	Medicago_173	Exp2_Fig1CD_S148	Fig1B - roots	6.16949e+07	2.03815e+08	2.89445	5.99092e+07	1.97916e+08	5.89933e+06	1.97916e+08	5.89933e+06
WT	root	N	no	6	Wytham 1:10 sand	Medicago_174	Exp2_Fig1CD_S149	Fig1B - roots	2.65506e+07	1.06458e+08	3.58306	2.55993e+07	1.02644e+08	3.81446e+06	1.02644e+08	3.81446e+06
WT	root	N	no	6	Wytham 1:10 sand	Medicago_175	Exp2_Fig1CD_S150	Fig1B - roots	2.55439e+07	9.54557e+07	0.479283	2.54215e+07	9.49982e+07	457503	9.49982e+07	457503
WT	root	N	no	6	Wytham 1:10 sand	Medicago_176	Exp2_Fig1CD_S151	Fig1B - roots	8.57476e+06	2.16863e+07	2.06677	8.39754e+06	2.12381e+07	448206	2.12381e+07	448206
WT	root	N	no	6	Wytham 1:10 sand	Medicago_177	Exp2_Fig1CD_S152	Fig1B - roots	1.4475e+07	4.09708e+07	3.84442	1.39185e+07	3.93957e+07	1.57509e+06	3.93957e+07	1.57509e+06
WT	root	N	no	6	Wytham 1:10 sand	Medicago_178	Exp2_Fig1CD_S153	Fig1B - roots	2.69763e+07	1.53449e+08	1.3596	2.66095e+07	1.51362e+08	2.08628e+06	1.51362e+08	2.08628e+06
WT	root	N	no	6	Wytham 1:10 sand	Medicago_179	Exp2_Fig1CD_S154	Fig1B - roots	1.9246e+07	5.42904e+07	3.74332	1.85255e+07	5.22582e+07	2.03226e+06	5.22582e+07	2.03226e+06
WT	root	N	no	6	Wytham 1:10 sand	Medicago_180	Exp2_Fig1CD_S155	Fig1B - roots	7.66409e+07	2.90637e+08	2.18321	7.49676e+07	2.84291e+08	6.3452e+06	2.84291e+08	6.3452e+06
WT	root	N	no	6	Wytham 1:10 sand	Medicago_181	Exp2_Fig1CD_S156	Fig1B - roots	8.55934e+07	3.29205e+08	0.377715	8.52701e+07	3.27962e+08	1.24346e+06	3.27962e+08	1.24346e+06
WT	root	N	no	6	Wytham 1:10 sand	Medicago_182	Exp2_Fig1CD_S157	Fig1B - roots	1.46191e+08	5.27194e+08	11.2364	1.29764e+08	4.67957e+08	5.92376e+07	4.67957e+08	5.92376e+07
WT	root	N	no	6	Wytham 1:10 sand	Medicago_183	Exp2_Fig1CD_S158	Fig1B - roots	3.22756e+08	8.45797e+08	1.91626	3.16571e+08	8.29589e+08	1.62077e+07	8.29589e+08	1.62077e+07
WT	root	N	no	6	Wytham 1:10 sand	Medicago_184	Exp2_Fig1CD_S159	Fig1B - roots	1.54144e+07	8.49277e+07	1.77493	1.51408e+07	8.34203e+07	1.50741e+06	8.34203e+07	1.50741e+06
WT	root	N	no	6	Wytham 1:10 sand	Medicago_185	Exp2_Fig1CD_S160	Fig1B - roots	3.65701e+07	3.42416e+08	1.35635	3.60741e+07	3.37772e+08	4.64437e+06	3.37772e+08	4.64437e+06
WT	root	N	no	6	Wytham 1:10 sand	Medicago_186	Exp2_Fig1CD_S161	Fig1B - roots	2.67509e+07	1.19477e+08	2.12602	2.61821e+07	1.16937e+08	2.5401e+06	1.16937e+08	2.5401e+06
WT	root	N	no	6	Wytham 1:10 sand	Medicago_187	Exp2_Fig1CD_S162	Fig1B - roots	1.50538e+08	4.47496e+08	1.03641	1.48978e+08	4.42858e+08	4.6379e+06	4.42858e+08	4.6379e+06
WT	root	N	no	6	Wytham 1:10 sand	Medicago_188	Exp2_Fig1CD_S163	Fig1B - roots	8.79075e+07	2.80586e+08	22.7698	6.78911e+07	2.16697e+08	6.38889e+07	2.16697e+08	6.38889e+07
dmi3	root	N	no	6	Wytham 1:10 sand	Medicago_189	Exp2_Fig1CD_S164	Fig1B - roots	6.02354e+07	1.91406e+08	0.123244	6.01612e+07	1.9117e+08	235896	1.9117e+08	235896
dmi3	root	N	no	6	Wytham 1:10 sand	Medicago_190	Exp2_Fig1CD_S165	Fig1B - roots	7.33945e+07	3.37291e+08	0.179372	7.32629e+07	3.36686e+08	605006	3.36686e+08	605006
dmi3	root	N	no	6	Wytham 1:10 sand	Medicago_191	Exp2_Fig1CD_S166	Fig1B - roots	2.09919e+07	1.61228e+08	0.253807	2.09386e+07	1.60819e+08	409209	1.60819e+08	409209
dmi3	root	N	no	6	Wytham 1:10 sand	Medicago_192	Exp2_Fig1CD_S167	Fig1B - roots	4.13342e+07	1.26792e+08	0.195531	4.12534e+07	1.26544e+08	247917	1.26544e+08	247917
dmi3	root	N	no	6	Wytham 1:10 sand	Medicago_193	Exp2_Fig1CD_S168	Fig1B - roots	6.52057e+07	3.62254e+08	0.23166	6.50547e+07	3.61415e+08	839199	3.61415e+08	839199
dmi3	root	N	no	6	Wytham 1:10 sand	Medicago_194	Exp2_Fig1CD_S169	Fig1B - roots	1.0239e+08	3.41299e+08	0.12282	1.02264e+08	3.4088e+08	419183	3.4088e+08	419183
dmi3	root	N	no	6	Wytham 1:10 sand	Medicago_195	Exp2_Fig1CD_S170	Fig1B - roots	1.14891e+07	3.16942e+07	0.0796178	1.148e+07	3.16689e+07	25234.2	3.16689e+07	25234.2
dmi3	root	N	no	6	Wytham 1:10 sand	Medicago_196	Exp2_Fig1CD_S171	Fig1B - roots	1.55624e+07	6.22497e+07	0.265957	1.5521e+07	6.20842e+07	165558	6.20842e+07	165558
dmi3	root	N	no	6	Wytham 1:10 sand	Medicago_197	Exp2_Fig1CD_S172	Fig1B - roots	3.12208e+07	1.19758e+08	0.117076	3.11843e+07	1.19617e+08	140208	1.19617e+08	140208
dmi3	root	N	no	6	Wytham 1:10 sand	Medicago_198	Exp2_Fig1CD_S173	Fig1B - roots	4.25842e+07	1.37368e+08	0.198708	4.24996e+07	1.37095e+08	272963	1.37095e+08	272963
bulk soil	bulk	N	no	6	Wytham 1:10 sand	Medicago_199	Exp2_Fig1CD_S174	Fig1B - bulk soil	3.46485e+07	1.18012e+08	0.231392	3.45683e+07	1.17739e+08	273072	1.17739e+08	273072
bulk soil	bulk	N	no	6	Wytham 1:10 sand	Medicago_200	Exp2_Fig1CD_S175	Fig1B - bulk soil	2.95061e+07	7.54439e+07	0.154369	2.94606e+07	7.53274e+07	116462	7.53274e+07	116462
bulk soil	bulk	N	no	6	Wytham 1:10 sand	Medicago_201	Exp2_Fig1CD_S176	Fig1B - bulk soil	4.12568e+07	1.06607e+08	0.175901	4.11842e+07	1.06419e+08	187523	1.06419e+08	187523
bulk soil	bulk	N	no	6	Wytham 1:10 sand	Medicago_202	Exp2_Fig1CD_S177	Fig1B - bulk soil	2.43307e+07	6.24986e+07	0.134469	2.4298e+07	6.24145e+07	84041.1	6.24145e+07	84041.1
bulk soil	bulk	N	no	6	Wytham 1:10 sand	Medicago_203	Exp2_Fig1CD_S178	Fig1B - bulk soil	1.31606e+07	4.42671e+07	0.51619	1.30927e+07	4.40386e+07	228502	4.40386e+07	228502
bulk soil	bulk	N	no	6	Wytham 1:10 sand	Medicago_204	Exp2_Fig1CD_S179	Fig1B - bulk soil	2.49743e+07	6.98974e+07	0.147059	2.49376e+07	6.97946e+07	102790	6.97946e+07	102790
bulk soil	bulk	N	no	6	Wytham 1:10 sand	Medicago_205	Exp2_Fig1CD_S180	Fig1B - bulk soil	2.31561e+07	5.4678e+07	0.163199	2.31183e+07	5.45887e+07	89233.7	5.45887e+07	89233.7
bulk soil	bulk	N	no	6	Wytham 1:10 sand	Medicago_206	Exp2_Fig1CD_S181	Fig1B - bulk soil	3.07081e+07	1.08433e+08	0.0721501	3.0686e+07	1.08354e+08	78234.2	1.08354e+08	78234.2
bulk soil	bulk	N	no	6	Wytham 1:10 sand	Medicago_207	Exp2_Fig1CD_S182	Fig1B - bulk soil	2.47567e+07	8.18675e+07	0.0936505	2.47336e+07	8.17909e+07	76669.4	8.17909e+07	76669.4
bulk soil	bulk	N	no	6	Wytham 1:10 sand	Medicago_208	Exp2_Fig1CD_S183	Fig1B - bulk soil	9.00516e+07	2.55321e+08	0.249273	8.98271e+07	2.54684e+08	636445	2.54684e+08	636445
bulk soil	bulk	N	no	6	Wytham 1:10 sand	Medicago_209	Exp2_Fig1CD_S184	Fig1B - bulk soil	2.36504e+07	7.46305e+07	0.292719	2.35812e+07	7.44121e+07	218457	7.44121e+07	218457
bulk soil	bulk	N	no	6	Wytham 1:10 sand	Medicago_210	Exp2_Fig1CD_S185	Fig1B - bulk soil	1.4121e+07	3.41582e+07	0.138889	1.41014e+07	3.41107e+07	47441.9	3.41107e+07	47441.9
bulk soil	bulk	N	no	6	Wytham 1:10 sand	Medicago_211	Exp2_Fig1CD_S186	Fig1B - bulk soil	3.26457e+07	1.29752e+08	0	3.26457e+07	1.29752e+08	0	1.29752e+08	0
bulk soil	bulk	N	no	6	Wytham 1:10 sand	Medicago_212	Exp2_Fig1CD_S187	Fig1B - bulk soil	1.86215e+07	4.72626e+07	0.366032	1.85533e+07	4.70896e+07	172996	4.70896e+07	172996
bulk soil	bulk	N	no	6	Wytham 1:10 sand	Medicago_213	Exp2_Fig1CD_S188	Fig1B - bulk soil	7.32439e+07	2.08613e+08	0.170213	7.31192e+07	2.08258e+08	355085	2.08258e+08	355085
bulk soil	bulk	N	no	6	Wytham 1:10 sand	Medicago_214	Exp2_Fig1CD_S189	Fig1B - bulk soil	1.2349e+08	3.05897e+08	0.0818666	1.23389e+08	3.05646e+08	250427	3.05646e+08	250427
bulk soil	bulk	N	no	6	Wytham 1:10 sand	Medicago_215	Exp2_Fig1CD_S190	Fig1B - bulk soil	2.37838e+07	6.23103e+07	0.176445	2.37419e+07	6.22003e+07	109943	6.22003e+07	109943
bulk soil	bulk	N	no	6	Wytham 1:10 sand	Medicago_216	Exp2_Fig1CD_S191	Fig1B - bulk soil	4.15985e+07	9.36061e+07	0.152905	4.15349e+07	9.34629e+07	143129	9.34629e+07	143129
genot	fract	nutr	inoculation with WSM419	weeks of growth	soil type		order for EBI submission
WT	root	NP	yes	6	Wytham 1:10 sand	Medicago_217	Exp3_Fig2and3_S001	Fig2ABCDE, FigS2B and Fig3	no spikes added !!! - microbiota structure only
WT	root	NP	yes	6	Wytham 1:10 sand	Medicago_218	Exp3_Fig2and3_S002	Fig2ABCDE, FigS2B and Fig3
WT	root	NP	yes	6	Wytham 1:10 sand	Medicago_219	Exp3_Fig2and3_S003	Fig2ABCDE, FigS2B and Fig3
WT	root	NP	yes	6	Wytham 1:10 sand	Medicago_220	Exp3_Fig2and3_S004	Fig2ABCDE, FigS2B and Fig3
WT	root	NP	yes	6	Wytham 1:10 sand	Medicago_221	Exp3_Fig2and3_S005	Fig2ABCDE, FigS2B and Fig3
WT	root	NP	yes	6	Wytham 1:10 sand	Medicago_222	Exp3_Fig2and3_S006	Fig2ABCDE, FigS2B and Fig3
WT	root	NP	yes	6	Wytham 1:10 sand	Medicago_223	Exp3_Fig2and3_S007	Fig2ABCDE, FigS2B and Fig3
WT	root	NP	yes	6	Wytham 1:10 sand	Medicago_224	Exp3_Fig2and3_S008	Fig2ABCDE, FigS2B and Fig3
WT	root	NP	yes	6	Wytham 1:10 sand	Medicago_225	Exp3_Fig2and3_S009	Fig2ABCDE, FigS2B and Fig3
WT	root	NP	yes	6	Wytham 1:10 sand	Medicago_226	Exp3_Fig2and3_S010	Fig2ABCDE, FigS2B and Fig3
WT	root	P	yes	6	Wytham 1:10 sand	Medicago_227	Exp3_Fig2and3_S011	Fig2ABCDE, FigS2B and Fig3
WT	root	P	yes	6	Wytham 1:10 sand	Medicago_228	Exp3_Fig2and3_S012	Fig2ABCDE, FigS2B and Fig3
WT	root	P	yes	6	Wytham 1:10 sand	Medicago_229	Exp3_Fig2and3_S013	Fig2ABCDE, FigS2B and Fig3
WT	root	P	yes	6	Wytham 1:10 sand	Medicago_230	Exp3_Fig2and3_S014	Fig2ABCDE, FigS2B and Fig3
WT	root	P	yes	6	Wytham 1:10 sand	Medicago_231	Exp3_Fig2and3_S015	Fig2ABCDE, FigS2B and Fig3
WT	root	P	yes	6	Wytham 1:10 sand	Medicago_232	Exp3_Fig2and3_S016	Fig2ABCDE, FigS2B and Fig3
WT	root	P	yes	6	Wytham 1:10 sand	Medicago_233	Exp3_Fig2and3_S017	Fig2ABCDE, FigS2B and Fig3
WT	root	P	yes	6	Wytham 1:10 sand	Medicago_234	Exp3_Fig2and3_S018	Fig2ABCDE, FigS2B and Fig3
WT	root	P	yes	6	Wytham 1:10 sand	Medicago_235	Exp3_Fig2and3_S019	Fig2ABCDE, FigS2B and Fig3
WT	root	P	yes	6	Wytham 1:10 sand	Medicago_236	Exp3_Fig2and3_S020	Fig2ABCDE, FigS2B and Fig3
WT	root	N	yes	6	Wytham 1:10 sand	Medicago_237	Exp3_Fig2and3_S021	Fig2ABCDE, FigS2B and Fig3
WT	root	N	yes	6	Wytham 1:10 sand	Medicago_238	Exp3_Fig2and3_S022	Fig2ABCDE, FigS2B and Fig3
WT	root	N	yes	6	Wytham 1:10 sand	Medicago_239	Exp3_Fig2and3_S023	Fig2ABCDE, FigS2B and Fig3
WT	root	N	yes	6	Wytham 1:10 sand	Medicago_240	Exp3_Fig2and3_S024	Fig2ABCDE, FigS2B and Fig3
WT	root	N	yes	6	Wytham 1:10 sand	Medicago_241	Exp3_Fig2and3_S025	Fig2ABCDE, FigS2B and Fig3
WT	root	N	yes	6	Wytham 1:10 sand	Medicago_242	Exp3_Fig2and3_S026	Fig2ABCDE, FigS2B and Fig3
WT	root	N	yes	6	Wytham 1:10 sand	Medicago_243	Exp3_Fig2and3_S027	Fig2ABCDE, FigS2B and Fig3
WT	root	N	yes	6	Wytham 1:10 sand	Medicago_244	Exp3_Fig2and3_S028	Fig2ABCDE, FigS2B and Fig3
WT	root	N	yes	6	Wytham 1:10 sand	Medicago_245	Exp3_Fig2and3_S029	Fig2ABCDE, FigS2B and Fig3
WT	root	N	yes	6	Wytham 1:10 sand	Medicago_246	Exp3_Fig2and3_S030	Fig2ABCDE, FigS2B and Fig3
WT	root	NP	no	6	Wytham 1:10 sand	Medicago_247	Exp3_Fig2and3_S031	Fig2ABCDE, FigS2B and Fig3
WT	root	NP	no	6	Wytham 1:10 sand	Medicago_248	Exp3_Fig2and3_S032	Fig2ABCDE, FigS2B and Fig3
WT	root	NP	no	6	Wytham 1:10 sand	Medicago_249	Exp3_Fig2and3_S033	Fig2ABCDE, FigS2B and Fig3
WT	root	NP	no	6	Wytham 1:10 sand	Medicago_250	Exp3_Fig2and3_S034	Fig2ABCDE, FigS2B and Fig3
WT	root	NP	no	6	Wytham 1:10 sand	Medicago_251	Exp3_Fig2and3_S035	Fig2ABCDE, FigS2B and Fig3
WT	root	NP	no	6	Wytham 1:10 sand	Medicago_252	Exp3_Fig2and3_S036	Fig2ABCDE, FigS2B and Fig3
WT	root	NP	no	6	Wytham 1:10 sand	Medicago_253	Exp3_Fig2and3_S037	Fig2ABCDE, FigS2B and Fig3
WT	root	NP	no	6	Wytham 1:10 sand	Medicago_254	Exp3_Fig2and3_S038	Fig2ABCDE, FigS2B and Fig3
WT	root	NP	no	6	Wytham 1:10 sand	Medicago_255	Exp3_Fig2and3_S039	Fig2ABCDE, FigS2B and Fig3
WT	root	NP	no	6	Wytham 1:10 sand	Medicago_256	Exp3_Fig2and3_S040	Fig2ABCDE, FigS2B and Fig3
WT	root	P	no	6	Wytham 1:10 sand	Medicago_257	Exp3_Fig2and3_S041	Fig2ABCDE, FigS2B and Fig3
WT	root	P	no	6	Wytham 1:10 sand	Medicago_258	Exp3_Fig2and3_S042	Fig2ABCDE, FigS2B and Fig3
WT	root	P	no	6	Wytham 1:10 sand	Medicago_259	Exp3_Fig2and3_S043	Fig2ABCDE, FigS2B and Fig3
WT	root	P	no	6	Wytham 1:10 sand	Medicago_260	Exp3_Fig2and3_S044	Fig2ABCDE, FigS2B and Fig3
WT	root	P	no	6	Wytham 1:10 sand	Medicago_261	Exp3_Fig2and3_S045	Fig2ABCDE, FigS2B and Fig3
WT	root	P	no	6	Wytham 1:10 sand	Medicago_262	Exp3_Fig2and3_S046	Fig2ABCDE, FigS2B and Fig3
WT	root	P	no	6	Wytham 1:10 sand	Medicago_263	Exp3_Fig2and3_S047	Fig2ABCDE, FigS2B and Fig3
WT	root	P	no	6	Wytham 1:10 sand	Medicago_264	Exp3_Fig2and3_S048	Fig2ABCDE, FigS2B and Fig3
WT	root	P	no	6	Wytham 1:10 sand	Medicago_265	Exp3_Fig2and3_S049	Fig2ABCDE, FigS2B and Fig3
WT	root	P	no	6	Wytham 1:10 sand	Medicago_266	Exp3_Fig2and3_S050	Fig2ABCDE, FigS2B and Fig3
WT	root	N	no	6	Wytham 1:10 sand	Medicago_267	Exp3_Fig2and3_S051	Fig2ABCDE, FigS2B and Fig3
WT	root	N	no	6	Wytham 1:10 sand	Medicago_268	Exp3_Fig2and3_S052	Fig2ABCDE, FigS2B and Fig3
WT	root	N	no	6	Wytham 1:10 sand	Medicago_269	Exp3_Fig2and3_S053	Fig2ABCDE, FigS2B and Fig3
WT	root	N	no	6	Wytham 1:10 sand	Medicago_270	Exp3_Fig2and3_S054	Fig2ABCDE, FigS2B and Fig3
WT	root	N	no	6	Wytham 1:10 sand	Medicago_271	Exp3_Fig2and3_S055	Fig2ABCDE, FigS2B and Fig3
WT	root	N	no	6	Wytham 1:10 sand	Medicago_272	Exp3_Fig2and3_S056	Fig2ABCDE, FigS2B and Fig3
WT	root	N	no	6	Wytham 1:10 sand	Medicago_273	Exp3_Fig2and3_S057	Fig2ABCDE, FigS2B and Fig3
WT	root	N	no	6	Wytham 1:10 sand	Medicago_274	Exp3_Fig2and3_S058	Fig2ABCDE, FigS2B and Fig3
WT	root	N	no	6	Wytham 1:10 sand	Medicago_275	Exp3_Fig2and3_S059	Fig2ABCDE, FigS2B and Fig3
WT	root	N	no	6	Wytham 1:10 sand	Medicago_276	Exp3_Fig2and3_S060	Fig2ABCDE, FigS2B and Fig3
nfp	root	NP	no	6	Wytham 1:10 sand	Medicago_277	Exp3_Fig2and3_S061	Fig2ABCDE, FigS2B and Fig3
nfp	root	NP	no	6	Wytham 1:10 sand	Medicago_278	Exp3_Fig2and3_S062	Fig2ABCDE, FigS2B and Fig3
nfp	root	NP	no	6	Wytham 1:10 sand	Medicago_279	Exp3_Fig2and3_S063	Fig2ABCDE, FigS2B and Fig3
nfp	root	NP	no	6	Wytham 1:10 sand	Medicago_280	Exp3_Fig2and3_S064	Fig2ABCDE, FigS2B and Fig3
nfp	root	NP	no	6	Wytham 1:10 sand	Medicago_281	Exp3_Fig2and3_S065	Fig2ABCDE, FigS2B and Fig3
nfp	root	NP	no	6	Wytham 1:10 sand	Medicago_282	Exp3_Fig2and3_S066	Fig2ABCDE, FigS2B and Fig3
nfp	root	NP	no	6	Wytham 1:10 sand	Medicago_283	Exp3_Fig2and3_S067	Fig2ABCDE, FigS2B and Fig3
nfp	root	NP	no	6	Wytham 1:10 sand	Medicago_284	Exp3_Fig2and3_S068	Fig2ABCDE, FigS2B and Fig3
nfp	root	NP	no	6	Wytham 1:10 sand	Medicago_285	Exp3_Fig2and3_S069	Fig2ABCDE, FigS2B and Fig3
nfp	root	NP	no	6	Wytham 1:10 sand	Medicago_286	Exp3_Fig2and3_S070	Fig2ABCDE, FigS2B and Fig3
nfp	root	P	no	6	Wytham 1:10 sand	Medicago_287	Exp3_Fig2and3_S071	Fig2ABCDE, FigS2B and Fig3
nfp	root	P	no	6	Wytham 1:10 sand	Medicago_288	Exp3_Fig2and3_S072	Fig2ABCDE, FigS2B and Fig3
nfp	root	P	no	6	Wytham 1:10 sand	Medicago_289	Exp3_Fig2and3_S073	Fig2ABCDE, FigS2B and Fig3
nfp	root	P	no	6	Wytham 1:10 sand	Medicago_290	Exp3_Fig2and3_S074	Fig2ABCDE, FigS2B and Fig3
nfp	root	P	no	6	Wytham 1:10 sand	Medicago_291	Exp3_Fig2and3_S075	Fig2ABCDE, FigS2B and Fig3
nfp	root	P	no	6	Wytham 1:10 sand	Medicago_292	Exp3_Fig2and3_S076	Fig2ABCDE, FigS2B and Fig3
nfp	root	P	no	6	Wytham 1:10 sand	Medicago_293	Exp3_Fig2and3_S077	Fig2ABCDE, FigS2B and Fig3
nfp	root	P	no	6	Wytham 1:10 sand	Medicago_294	Exp3_Fig2and3_S078	Fig2ABCDE, FigS2B and Fig3
nfp	root	P	no	6	Wytham 1:10 sand	Medicago_295	Exp3_Fig2and3_S079	Fig2ABCDE, FigS2B and Fig3
nfp	root	P	no	6	Wytham 1:10 sand	Medicago_296	Exp3_Fig2and3_S080	Fig2ABCDE, FigS2B and Fig3
nfp	root	N	no	6	Wytham 1:10 sand	Medicago_297	Exp3_Fig2and3_S081	Fig2ABCDE, FigS2B and Fig3
nfp	root	N	no	6	Wytham 1:10 sand	Medicago_298	Exp3_Fig2and3_S082	Fig2ABCDE, FigS2B and Fig3
nfp	root	N	no	6	Wytham 1:10 sand	Medicago_299	Exp3_Fig2and3_S083	Fig2ABCDE, FigS2B and Fig3
nfp	root	N	no	6	Wytham 1:10 sand	Medicago_300	Exp3_Fig2and3_S084	Fig2ABCDE, FigS2B and Fig3
nfp	root	N	no	6	Wytham 1:10 sand	Medicago_301	Exp3_Fig2and3_S085	Fig2ABCDE, FigS2B and Fig3
nfp	root	N	no	6	Wytham 1:10 sand	Medicago_302	Exp3_Fig2and3_S086	Fig2ABCDE, FigS2B and Fig3
nfp	root	N	no	6	Wytham 1:10 sand	Medicago_303	Exp3_Fig2and3_S087	Fig2ABCDE, FigS2B and Fig3
nfp	root	N	no	6	Wytham 1:10 sand	Medicago_304	Exp3_Fig2and3_S088	Fig2ABCDE, FigS2B and Fig3
nfp	root	N	no	6	Wytham 1:10 sand	Medicago_305	Exp3_Fig2and3_S089	Fig2ABCDE, FigS2B and Fig3
nfp	root	N	no	6	Wytham 1:10 sand	Medicago_306	Exp3_Fig2and3_S090	Fig2ABCDE, FigS2B and Fig3
nsp	root	NP	no	6	Wytham 1:10 sand	Medicago_307	Exp3_Fig2and3_S091	Fig2ABCDE, FigS2B and Fig3
nsp	root	NP	no	6	Wytham 1:10 sand	Medicago_308	Exp3_Fig2and3_S092	Fig2ABCDE, FigS2B and Fig3
nsp	root	NP	no	6	Wytham 1:10 sand	Medicago_309	Exp3_Fig2and3_S093	Fig2ABCDE, FigS2B and Fig3
nsp	root	NP	no	6	Wytham 1:10 sand	Medicago_310	Exp3_Fig2and3_S094	Fig2ABCDE, FigS2B and Fig3
nsp	root	NP	no	6	Wytham 1:10 sand	Medicago_311	Exp3_Fig2and3_S095	Fig2ABCDE, FigS2B and Fig3
nsp	root	NP	no	6	Wytham 1:10 sand	Medicago_312	Exp3_Fig2and3_S096	Fig2ABCDE, FigS2B and Fig3
nsp	root	NP	no	6	Wytham 1:10 sand	Medicago_313	Exp3_Fig2and3_S097	Fig2ABCDE, FigS2B and Fig3
nsp	root	NP	no	6	Wytham 1:10 sand	Medicago_314	Exp3_Fig2and3_S098	Fig2ABCDE, FigS2B and Fig3
nsp	root	NP	no	6	Wytham 1:10 sand	Medicago_315	Exp3_Fig2and3_S099	Fig2ABCDE, FigS2B and Fig3
nsp	root	NP	no	6	Wytham 1:10 sand	Medicago_316	Exp3_Fig2and3_S100	Fig2ABCDE, FigS2B and Fig3
nsp	root	NP	no	6	Wytham 1:10 sand	Medicago_317	Exp3_Fig2and3_S101	Fig2ABCDE, FigS2B and Fig3
nsp	root	P	no	6	Wytham 1:10 sand	Medicago_318	Exp3_Fig2and3_S102	Fig2ABCDE, FigS2B and Fig3
nsp	root	P	no	6	Wytham 1:10 sand	Medicago_319	Exp3_Fig2and3_S103	Fig2ABCDE, FigS2B and Fig3
nsp	root	P	no	6	Wytham 1:10 sand	Medicago_320	Exp3_Fig2and3_S104	Fig2ABCDE, FigS2B and Fig3
nsp	root	P	no	6	Wytham 1:10 sand	Medicago_321	Exp3_Fig2and3_S105	Fig2ABCDE, FigS2B and Fig3
nsp	root	P	no	6	Wytham 1:10 sand	Medicago_322	Exp3_Fig2and3_S106	Fig2ABCDE, FigS2B and Fig3
nsp	root	P	no	6	Wytham 1:10 sand	Medicago_323	Exp3_Fig2and3_S107	Fig2ABCDE, FigS2B and Fig3
nsp	root	P	no	6	Wytham 1:10 sand	Medicago_324	Exp3_Fig2and3_S108	Fig2ABCDE, FigS2B and Fig3
nsp	root	P	no	6	Wytham 1:10 sand	Medicago_325	Exp3_Fig2and3_S109	Fig2ABCDE, FigS2B and Fig3
nsp	root	P	no	6	Wytham 1:10 sand	Medicago_326	Exp3_Fig2and3_S110	Fig2ABCDE, FigS2B and Fig3
nsp	root	P	no	6	Wytham 1:10 sand	Medicago_327	Exp3_Fig2and3_S111	Fig2ABCDE, FigS2B and Fig3
nsp	root	N	no	6	Wytham 1:10 sand	Medicago_328	Exp3_Fig2and3_S112	Fig2ABCDE, FigS2B and Fig3
nsp	root	N	no	6	Wytham 1:10 sand	Medicago_329	Exp3_Fig2and3_S113	Fig2ABCDE, FigS2B and Fig3
nsp	root	N	no	6	Wytham 1:10 sand	Medicago_330	Exp3_Fig2and3_S114	Fig2ABCDE, FigS2B and Fig3
nsp	root	N	no	6	Wytham 1:10 sand	Medicago_331	Exp3_Fig2and3_S115	Fig2ABCDE, FigS2B and Fig3
nsp	root	N	no	6	Wytham 1:10 sand	Medicago_332	Exp3_Fig2and3_S116	Fig2ABCDE, FigS2B and Fig3
nsp	root	N	no	6	Wytham 1:10 sand	Medicago_333	Exp3_Fig2and3_S117	Fig2ABCDE, FigS2B and Fig3
nsp	root	N	no	6	Wytham 1:10 sand	Medicago_334	Exp3_Fig2and3_S118	Fig2ABCDE, FigS2B and Fig3
nsp	root	N	no	6	Wytham 1:10 sand	Medicago_335	Exp3_Fig2and3_S119	Fig2ABCDE, FigS2B and Fig3
nsp	root	N	no	6	Wytham 1:10 sand	Medicago_336	Exp3_Fig2and3_S120	Fig2ABCDE, FigS2B and Fig3
dmi	root	NP	no	6	Wytham 1:10 sand	Medicago_337	Exp3_Fig2and3_S121	Fig2ABCDE, FigS2B and Fig3
dmi	root	NP	no	6	Wytham 1:10 sand	Medicago_338	Exp3_Fig2and3_S122	Fig2ABCDE, FigS2B and Fig3
dmi	root	NP	no	6	Wytham 1:10 sand	Medicago_339	Exp3_Fig2and3_S123	Fig2ABCDE, FigS2B and Fig3
dmi	root	NP	no	6	Wytham 1:10 sand	Medicago_340	Exp3_Fig2and3_S124	Fig2ABCDE, FigS2B and Fig3
dmi	root	NP	no	6	Wytham 1:10 sand	Medicago_341	Exp3_Fig2and3_S125	Fig2ABCDE, FigS2B and Fig3
dmi	root	NP	no	6	Wytham 1:10 sand	Medicago_342	Exp3_Fig2and3_S126	Fig2ABCDE, FigS2B and Fig3
dmi	root	NP	no	6	Wytham 1:10 sand	Medicago_343	Exp3_Fig2and3_S127	Fig2ABCDE, FigS2B and Fig3
dmi	root	NP	no	6	Wytham 1:10 sand	Medicago_344	Exp3_Fig2and3_S128	Fig2ABCDE, FigS2B and Fig3
dmi	root	NP	no	6	Wytham 1:10 sand	Medicago_345	Exp3_Fig2and3_S129	Fig2ABCDE, FigS2B and Fig3
dmi	root	NP	no	6	Wytham 1:10 sand	Medicago_346	Exp3_Fig2and3_S130	Fig2ABCDE, FigS2B and Fig3
dmi	root	P	no	6	Wytham 1:10 sand	Medicago_347	Exp3_Fig2and3_S131	Fig2ABCDE, FigS2B and Fig3
dmi	root	P	no	6	Wytham 1:10 sand	Medicago_348	Exp3_Fig2and3_S132	Fig2ABCDE, FigS2B and Fig3
dmi	root	P	no	6	Wytham 1:10 sand	Medicago_349	Exp3_Fig2and3_S133	Fig2ABCDE, FigS2B and Fig3
dmi	root	P	no	6	Wytham 1:10 sand	Medicago_350	Exp3_Fig2and3_S134	Fig2ABCDE, FigS2B and Fig3
dmi	root	P	no	6	Wytham 1:10 sand	Medicago_351	Exp3_Fig2and3_S135	Fig2ABCDE, FigS2B and Fig3
dmi	root	P	no	6	Wytham 1:10 sand	Medicago_352	Exp3_Fig2and3_S136	Fig2ABCDE, FigS2B and Fig3
dmi	root	P	no	6	Wytham 1:10 sand	Medicago_353	Exp3_Fig2and3_S137	Fig2ABCDE, FigS2B and Fig3
dmi	root	P	no	6	Wytham 1:10 sand	Medicago_354	Exp3_Fig2and3_S138	Fig2ABCDE, FigS2B and Fig3
dmi	root	P	no	6	Wytham 1:10 sand	Medicago_355	Exp3_Fig2and3_S139	Fig2ABCDE, FigS2B and Fig3
dmi	root	P	no	6	Wytham 1:10 sand	Medicago_356	Exp3_Fig2and3_S140	Fig2ABCDE, FigS2B and Fig3
dmi	root	N	no	6	Wytham 1:10 sand	Medicago_357	Exp3_Fig2and3_S141	Fig2ABCDE, FigS2B and Fig3
dmi	root	N	no	6	Wytham 1:10 sand	Medicago_358	Exp3_Fig2and3_S142	Fig2ABCDE, FigS2B and Fig3
dmi	root	N	no	6	Wytham 1:10 sand	Medicago_359	Exp3_Fig2and3_S143	Fig2ABCDE, FigS2B and Fig3
dmi	root	N	no	6	Wytham 1:10 sand	Medicago_360	Exp3_Fig2and3_S144	Fig2ABCDE, FigS2B and Fig3
dmi	root	N	no	6	Wytham 1:10 sand	Medicago_361	Exp3_Fig2and3_S145	Fig2ABCDE, FigS2B and Fig3
dmi	root	N	no	6	Wytham 1:10 sand	Medicago_362	Exp3_Fig2and3_S146	Fig2ABCDE, FigS2B and Fig3
dmi	root	N	no	6	Wytham 1:10 sand	Medicago_363	Exp3_Fig2and3_S147	Fig2ABCDE, FigS2B and Fig3
dmi	root	N	no	6	Wytham 1:10 sand	Medicago_364	Exp3_Fig2and3_S148	Fig2ABCDE, FigS2B and Fig3
dmi	root	N	no	6	Wytham 1:10 sand	Medicago_365	Exp3_Fig2and3_S149	Fig2ABCDE, FigS2B and Fig3
dmi	root	N	no	6	Wytham 1:10 sand	Medicago_366	Exp3_Fig2and3_S150	Fig2ABCDE, FigS2B and Fig3
ram1	root	NP	no	6	Wytham 1:10 sand	Medicago_367	Exp3_Fig2and3_S151	Fig2ABCDE, FigS2B and Fig3
ram1	root	NP	no	6	Wytham 1:10 sand	Medicago_368	Exp3_Fig2and3_S152	Fig2ABCDE, FigS2B and Fig3
ram1	root	NP	no	6	Wytham 1:10 sand	Medicago_369	Exp3_Fig2and3_S153	Fig2ABCDE, FigS2B and Fig3
ram1	root	NP	no	6	Wytham 1:10 sand	Medicago_370	Exp3_Fig2and3_S154	Fig2ABCDE, FigS2B and Fig3
ram1	root	NP	no	6	Wytham 1:10 sand	Medicago_371	Exp3_Fig2and3_S155	Fig2ABCDE, FigS2B and Fig3
ram1	root	NP	no	6	Wytham 1:10 sand	Medicago_372	Exp3_Fig2and3_S156	Fig2ABCDE, FigS2B and Fig3
ram1	root	NP	no	6	Wytham 1:10 sand	Medicago_373	Exp3_Fig2and3_S157	Fig2ABCDE, FigS2B and Fig3
ram1	root	NP	no	6	Wytham 1:10 sand	Medicago_374	Exp3_Fig2and3_S158	Fig2ABCDE, FigS2B and Fig3
ram1	root	NP	no	6	Wytham 1:10 sand	Medicago_375	Exp3_Fig2and3_S159	Fig2ABCDE, FigS2B and Fig3
ram1	root	NP	no	6	Wytham 1:10 sand	Medicago_376	Exp3_Fig2and3_S160	Fig2ABCDE, FigS2B and Fig3
ram1	root	P	no	6	Wytham 1:10 sand	Medicago_377	Exp3_Fig2and3_S161	Fig2ABCDE, FigS2B and Fig3
ram1	root	P	no	6	Wytham 1:10 sand	Medicago_378	Exp3_Fig2and3_S162	Fig2ABCDE, FigS2B and Fig3
ram1	root	P	no	6	Wytham 1:10 sand	Medicago_379	Exp3_Fig2and3_S163	Fig2ABCDE, FigS2B and Fig3
ram1	root	P	no	6	Wytham 1:10 sand	Medicago_380	Exp3_Fig2and3_S164	Fig2ABCDE, FigS2B and Fig3
ram1	root	P	no	6	Wytham 1:10 sand	Medicago_381	Exp3_Fig2and3_S165	Fig2ABCDE, FigS2B and Fig3
ram1	root	P	no	6	Wytham 1:10 sand	Medicago_382	Exp3_Fig2and3_S166	Fig2ABCDE, FigS2B and Fig3
ram1	root	P	no	6	Wytham 1:10 sand	Medicago_383	Exp3_Fig2and3_S167	Fig2ABCDE, FigS2B and Fig3
ram1	root	P	no	6	Wytham 1:10 sand	Medicago_384	Exp3_Fig2and3_S168	Fig2ABCDE, FigS2B and Fig3
ram1	root	P	no	6	Wytham 1:10 sand	Medicago_385	Exp3_Fig2and3_S169	Fig2ABCDE, FigS2B and Fig3
ram1	root	P	no	6	Wytham 1:10 sand	Medicago_386	Exp3_Fig2and3_S170	Fig2ABCDE, FigS2B and Fig3
ram1	root	N	no	6	Wytham 1:10 sand	Medicago_387	Exp3_Fig2and3_S171	Fig2ABCDE, FigS2B and Fig3
ram1	root	N	no	6	Wytham 1:10 sand	Medicago_388	Exp3_Fig2and3_S172	Fig2ABCDE, FigS2B and Fig3
ram1	root	N	no	6	Wytham 1:10 sand	Medicago_389	Exp3_Fig2and3_S173	Fig2ABCDE, FigS2B and Fig3
ram1	root	N	no	6	Wytham 1:10 sand	Medicago_390	Exp3_Fig2and3_S174	Fig2ABCDE, FigS2B and Fig3
ram1	root	N	no	6	Wytham 1:10 sand	Medicago_391	Exp3_Fig2and3_S175	Fig2ABCDE, FigS2B and Fig3
ram1	root	N	no	6	Wytham 1:10 sand	Medicago_392	Exp3_Fig2and3_S176	Fig2ABCDE, FigS2B and Fig3
ram1	root	N	no	6	Wytham 1:10 sand	Medicago_393	Exp3_Fig2and3_S177	Fig2ABCDE, FigS2B and Fig3
ram1	root	N	no	6	Wytham 1:10 sand	Medicago_394	Exp3_Fig2and3_S178	Fig2ABCDE, FigS2B and Fig3
ram1	root	N	no	6	Wytham 1:10 sand	Medicago_395	Exp3_Fig2and3_S179	Fig2ABCDE, FigS2B and Fig3
ram1	root	N	no	6	Wytham 1:10 sand	Medicago_396	Exp3_Fig2and3_S180	Fig2ABCDE, FigS2B and Fig3
ram2	root	NP	no	6	Wytham 1:10 sand	Medicago_397	Exp3_Fig2and3_S181	Fig2ABCDE, FigS2B and Fig3
ram2	root	NP	no	6	Wytham 1:10 sand	Medicago_398	Exp3_Fig2and3_S182	Fig2ABCDE, FigS2B and Fig3
ram2	root	NP	no	6	Wytham 1:10 sand	Medicago_399	Exp3_Fig2and3_S183	Fig2ABCDE, FigS2B and Fig3
ram2	root	NP	no	6	Wytham 1:10 sand	Medicago_400	Exp3_Fig2and3_S184	Fig2ABCDE, FigS2B and Fig3
ram2	root	NP	no	6	Wytham 1:10 sand	Medicago_401	Exp3_Fig2and3_S185	Fig2ABCDE, FigS2B and Fig3
ram2	root	NP	no	6	Wytham 1:10 sand	Medicago_402	Exp3_Fig2and3_S186	Fig2ABCDE, FigS2B and Fig3
ram2	root	NP	no	6	Wytham 1:10 sand	Medicago_403	Exp3_Fig2and3_S187	Fig2ABCDE, FigS2B and Fig3
ram2	root	NP	no	6	Wytham 1:10 sand	Medicago_404	Exp3_Fig2and3_S188	Fig2ABCDE, FigS2B and Fig3
ram2	root	NP	no	6	Wytham 1:10 sand	Medicago_405	Exp3_Fig2and3_S189	Fig2ABCDE, FigS2B and Fig3
ram2	root	NP	no	6	Wytham 1:10 sand	Medicago_406	Exp3_Fig2and3_S190	Fig2ABCDE, FigS2B and Fig3
ram2	root	P	no	6	Wytham 1:10 sand	Medicago_407	Exp3_Fig2and3_S191	Fig2ABCDE, FigS2B and Fig3
ram2	root	P	no	6	Wytham 1:10 sand	Medicago_408	Exp3_Fig2and3_S192	Fig2ABCDE, FigS2B and Fig3
ram2	root	P	no	6	Wytham 1:10 sand	Medicago_409	Exp3_Fig2and3_S193	Fig2ABCDE, FigS2B and Fig3
ram2	root	P	no	6	Wytham 1:10 sand	Medicago_410	Exp3_Fig2and3_S194	Fig2ABCDE, FigS2B and Fig3
ram2	root	P	no	6	Wytham 1:10 sand	Medicago_411	Exp3_Fig2and3_S195	Fig2ABCDE, FigS2B and Fig3
ram2	root	P	no	6	Wytham 1:10 sand	Medicago_412	Exp3_Fig2and3_S196	Fig2ABCDE, FigS2B and Fig3
ram2	root	P	no	6	Wytham 1:10 sand	Medicago_413	Exp3_Fig2and3_S197	Fig2ABCDE, FigS2B and Fig3
ram2	root	P	no	6	Wytham 1:10 sand	Medicago_414	Exp3_Fig2and3_S198	Fig2ABCDE, FigS2B and Fig3
ram2	root	P	no	6	Wytham 1:10 sand	Medicago_415	Exp3_Fig2and3_S199	Fig2ABCDE, FigS2B and Fig3
ram2	root	P	no	6	Wytham 1:10 sand	Medicago_416	Exp3_Fig2and3_S200	Fig2ABCDE, FigS2B and Fig3
ram2	root	N	no	6	Wytham 1:10 sand	Medicago_417	Exp3_Fig2and3_S201	Fig2ABCDE, FigS2B and Fig3
ram2	root	N	no	6	Wytham 1:10 sand	Medicago_418	Exp3_Fig2and3_S202	Fig2ABCDE, FigS2B and Fig3
ram2	root	N	no	6	Wytham 1:10 sand	Medicago_419	Exp3_Fig2and3_S203	Fig2ABCDE, FigS2B and Fig3
ram2	root	N	no	6	Wytham 1:10 sand	Medicago_420	Exp3_Fig2and3_S204	Fig2ABCDE, FigS2B and Fig3
ram2	root	N	no	6	Wytham 1:10 sand	Medicago_421	Exp3_Fig2and3_S205	Fig2ABCDE, FigS2B and Fig3
ram2	root	N	no	6	Wytham 1:10 sand	Medicago_422	Exp3_Fig2and3_S206	Fig2ABCDE, FigS2B and Fig3
ram2	root	N	no	6	Wytham 1:10 sand	Medicago_423	Exp3_Fig2and3_S207	Fig2ABCDE, FigS2B and Fig3
ram2	root	N	no	6	Wytham 1:10 sand	Medicago_424	Exp3_Fig2and3_S208	Fig2ABCDE, FigS2B and Fig3
ram2	root	N	no	6	Wytham 1:10 sand	Medicago_425	Exp3_Fig2and3_S209	Fig2ABCDE, FigS2B and Fig3
ram2	root	N	no	6	Wytham 1:10 sand	Medicago_426	Exp3_Fig2and3_S210	Fig2ABCDE, FigS2B and Fig3
api	root	NP	no	6	Wytham 1:10 sand	Medicago_427	Exp3_Fig2and3_S211	Fig2ABCDE, FigS2B and Fig3
api	root	NP	no	6	Wytham 1:10 sand	Medicago_428	Exp3_Fig2and3_S212	Fig2ABCDE, FigS2B and Fig3
api	root	NP	no	6	Wytham 1:10 sand	Medicago_429	Exp3_Fig2and3_S213	Fig2ABCDE, FigS2B and Fig3
api	root	NP	no	6	Wytham 1:10 sand	Medicago_430	Exp3_Fig2and3_S214	Fig2ABCDE, FigS2B and Fig3
api	root	NP	no	6	Wytham 1:10 sand	Medicago_431	Exp3_Fig2and3_S215	Fig2ABCDE, FigS2B and Fig3
api	root	NP	no	6	Wytham 1:10 sand	Medicago_432	Exp3_Fig2and3_S216	Fig2ABCDE, FigS2B and Fig3
api	root	NP	no	6	Wytham 1:10 sand	Medicago_433	Exp3_Fig2and3_S217	Fig2ABCDE, FigS2B and Fig3
api	root	NP	no	6	Wytham 1:10 sand	Medicago_434	Exp3_Fig2and3_S218	Fig2ABCDE, FigS2B and Fig3
api	root	NP	no	6	Wytham 1:10 sand	Medicago_435	Exp3_Fig2and3_S219	Fig2ABCDE, FigS2B and Fig3
api	root	NP	no	6	Wytham 1:10 sand	Medicago_436	Exp3_Fig2and3_S220	Fig2ABCDE, FigS2B and Fig3
api	root	P	no	6	Wytham 1:10 sand	Medicago_437	Exp3_Fig2and3_S221	Fig2ABCDE, FigS2B and Fig3
api	root	P	no	6	Wytham 1:10 sand	Medicago_438	Exp3_Fig2and3_S222	Fig2ABCDE, FigS2B and Fig3
api	root	P	no	6	Wytham 1:10 sand	Medicago_439	Exp3_Fig2and3_S223	Fig2ABCDE, FigS2B and Fig3
api	root	P	no	6	Wytham 1:10 sand	Medicago_440	Exp3_Fig2and3_S224	Fig2ABCDE, FigS2B and Fig3
api	root	P	no	6	Wytham 1:10 sand	Medicago_441	Exp3_Fig2and3_S225	Fig2ABCDE, FigS2B and Fig3
api	root	P	no	6	Wytham 1:10 sand	Medicago_442	Exp3_Fig2and3_S226	Fig2ABCDE, FigS2B and Fig3
api	root	P	no	6	Wytham 1:10 sand	Medicago_443	Exp3_Fig2and3_S227	Fig2ABCDE, FigS2B and Fig3
api	root	P	no	6	Wytham 1:10 sand	Medicago_444	Exp3_Fig2and3_S228	Fig2ABCDE, FigS2B and Fig3
api	root	P	no	6	Wytham 1:10 sand	Medicago_445	Exp3_Fig2and3_S229	Fig2ABCDE, FigS2B and Fig3
api	root	P	no	6	Wytham 1:10 sand	Medicago_446	Exp3_Fig2and3_S230	Fig2ABCDE, FigS2B and Fig3
api	root	N	no	6	Wytham 1:10 sand	Medicago_447	Exp3_Fig2and3_S231	Fig2ABCDE, FigS2B and Fig3
api	root	N	no	6	Wytham 1:10 sand	Medicago_448	Exp3_Fig2and3_S232	Fig2ABCDE, FigS2B and Fig3
api	root	N	no	6	Wytham 1:10 sand	Medicago_449	Exp3_Fig2and3_S233	Fig2ABCDE, FigS2B and Fig3
api	root	N	no	6	Wytham 1:10 sand	Medicago_450	Exp3_Fig2and3_S234	Fig2ABCDE, FigS2B and Fig3
api	root	N	no	6	Wytham 1:10 sand	Medicago_451	Exp3_Fig2and3_S235	Fig2ABCDE, FigS2B and Fig3
api	root	N	no	6	Wytham 1:10 sand	Medicago_452	Exp3_Fig2and3_S236	Fig2ABCDE, FigS2B and Fig3
api	root	N	no	6	Wytham 1:10 sand	Medicago_453	Exp3_Fig2and3_S237	Fig2ABCDE, FigS2B and Fig3
api	root	N	no	6	Wytham 1:10 sand	Medicago_454	Exp3_Fig2and3_S238	Fig2ABCDE, FigS2B and Fig3
api	root	N	no	6	Wytham 1:10 sand	Medicago_455	Exp3_Fig2and3_S239	Fig2ABCDE, FigS2B and Fig3
api	root	N	no	6	Wytham 1:10 sand	Medicago_456	Exp3_Fig2and3_S240	Fig2ABCDE, FigS2B and Fig3
dnf	root	NP	no	6	Wytham 1:10 sand	Medicago_457	Exp3_Fig2and3_S241	Fig2ABCDE, FigS2B and Fig3
dnf	root	NP	no	6	Wytham 1:10 sand	Medicago_458	Exp3_Fig2and3_S242	Fig2ABCDE, FigS2B and Fig3
dnf	root	NP	no	6	Wytham 1:10 sand	Medicago_459	Exp3_Fig2and3_S243	Fig2ABCDE, FigS2B and Fig3
dnf	root	NP	no	6	Wytham 1:10 sand	Medicago_460	Exp3_Fig2and3_S244	Fig2ABCDE, FigS2B and Fig3
dnf	root	NP	no	6	Wytham 1:10 sand	Medicago_461	Exp3_Fig2and3_S245	Fig2ABCDE, FigS2B and Fig3
dnf	root	NP	no	6	Wytham 1:10 sand	Medicago_462	Exp3_Fig2and3_S246	Fig2ABCDE, FigS2B and Fig3
dnf	root	NP	no	6	Wytham 1:10 sand	Medicago_463	Exp3_Fig2and3_S247	Fig2ABCDE, FigS2B and Fig3
dnf	root	NP	no	6	Wytham 1:10 sand	Medicago_464	Exp3_Fig2and3_S248	Fig2ABCDE, FigS2B and Fig3
dnf	root	NP	no	6	Wytham 1:10 sand	Medicago_465	Exp3_Fig2and3_S249	Fig2ABCDE, FigS2B and Fig3
dnf	root	NP	no	6	Wytham 1:10 sand	Medicago_466	Exp3_Fig2and3_S250	Fig2ABCDE, FigS2B and Fig3
dnf	root	P	no	6	Wytham 1:10 sand	Medicago_467	Exp3_Fig2and3_S251	Fig2ABCDE, FigS2B and Fig3
dnf	root	P	no	6	Wytham 1:10 sand	Medicago_468	Exp3_Fig2and3_S252	Fig2ABCDE, FigS2B and Fig3
dnf	root	P	no	6	Wytham 1:10 sand	Medicago_469	Exp3_Fig2and3_S253	Fig2ABCDE, FigS2B and Fig3
dnf	root	P	no	6	Wytham 1:10 sand	Medicago_470	Exp3_Fig2and3_S254	Fig2ABCDE, FigS2B and Fig3
dnf	root	P	no	6	Wytham 1:10 sand	Medicago_471	Exp3_Fig2and3_S255	Fig2ABCDE, FigS2B and Fig3
dnf	root	P	no	6	Wytham 1:10 sand	Medicago_472	Exp3_Fig2and3_S256	Fig2ABCDE, FigS2B and Fig3
dnf	root	P	no	6	Wytham 1:10 sand	Medicago_473	Exp3_Fig2and3_S257	Fig2ABCDE, FigS2B and Fig3
dnf	root	P	no	6	Wytham 1:10 sand	Medicago_474	Exp3_Fig2and3_S258	Fig2ABCDE, FigS2B and Fig3
dnf	root	P	no	6	Wytham 1:10 sand	Medicago_475	Exp3_Fig2and3_S259	Fig2ABCDE, FigS2B and Fig3
dnf	root	P	no	6	Wytham 1:10 sand	Medicago_476	Exp3_Fig2and3_S260	Fig2ABCDE, FigS2B and Fig3
dnf	root	N	no	6	Wytham 1:10 sand	Medicago_477	Exp3_Fig2and3_S261	Fig2ABCDE, FigS2B and Fig3
dnf	root	N	no	6	Wytham 1:10 sand	Medicago_478	Exp3_Fig2and3_S262	Fig2ABCDE, FigS2B and Fig3
dnf	root	N	no	6	Wytham 1:10 sand	Medicago_479	Exp3_Fig2and3_S263	Fig2ABCDE, FigS2B and Fig3
dnf	root	N	no	6	Wytham 1:10 sand	Medicago_480	Exp3_Fig2and3_S264	Fig2ABCDE, FigS2B and Fig3
dnf	root	N	no	6	Wytham 1:10 sand	Medicago_481	Exp3_Fig2and3_S265	Fig2ABCDE, FigS2B and Fig3
dnf	root	N	no	6	Wytham 1:10 sand	Medicago_482	Exp3_Fig2and3_S266	Fig2ABCDE, FigS2B and Fig3
dnf	root	N	no	6	Wytham 1:10 sand	Medicago_483	Exp3_Fig2and3_S267	Fig2ABCDE, FigS2B and Fig3
dnf	root	N	no	6	Wytham 1:10 sand	Medicago_484	Exp3_Fig2and3_S268	Fig2ABCDE, FigS2B and Fig3
dnf	root	N	no	6	Wytham 1:10 sand	Medicago_485	Exp3_Fig2and3_S269	Fig2ABCDE, FigS2B and Fig3
dnf	root	N	no	6	Wytham 1:10 sand	Medicago_486	Exp3_Fig2and3_S270	Fig2ABCDE, FigS2B and Fig3
bulk soil	soil	NP	no	6	Wytham 1:10 sand	Medicago_487	Exp3_Fig2and3_S331	Fig2ABCDE, FigS2B and Fig3
bulk soil	soil	NP	no	6	Wytham 1:10 sand	Medicago_488	Exp3_Fig2and3_S332	Fig2ABCDE, FigS2B and Fig3
bulk soil	soil	NP	no	6	Wytham 1:10 sand	Medicago_489	Exp3_Fig2and3_S333	Fig2ABCDE, FigS2B and Fig3
bulk soil	soil	NP	no	6	Wytham 1:10 sand	Medicago_490	Exp3_Fig2and3_S334	Fig2ABCDE, FigS2B and Fig3
bulk soil	soil	NP	no	6	Wytham 1:10 sand	Medicago_491	Exp3_Fig2and3_S335	Fig2ABCDE, FigS2B and Fig3
bulk soil	soil	NP	no	6	Wytham 1:10 sand	Medicago_492	Exp3_Fig2and3_S336	Fig2ABCDE, FigS2B and Fig3
bulk soil	soil	NP	no	6	Wytham 1:10 sand	Medicago_493	Exp3_Fig2and3_S337	Fig2ABCDE, FigS2B and Fig3
bulk soil	soil	NP	no	6	Wytham 1:10 sand	Medicago_494	Exp3_Fig2and3_S338	Fig2ABCDE, FigS2B and Fig3
bulk soil	soil	NP	no	6	Wytham 1:10 sand	Medicago_495	Exp3_Fig2and3_S339	Fig2ABCDE, FigS2B and Fig3
bulk soil	soil	NP	no	6	Wytham 1:10 sand	Medicago_496	Exp3_Fig2and3_S340	Fig2ABCDE, FigS2B and Fig3
bulk soil	soil	P	no	6	Wytham 1:10 sand	Medicago_497	Exp3_Fig2and3_S341	Fig2ABCDE, FigS2B and Fig3
bulk soil	soil	P	no	6	Wytham 1:10 sand	Medicago_498	Exp3_Fig2and3_S342	Fig2ABCDE, FigS2B and Fig3
bulk soil	soil	P	no	6	Wytham 1:10 sand	Medicago_499	Exp3_Fig2and3_S343	Fig2ABCDE, FigS2B and Fig3
bulk soil	soil	P	no	6	Wytham 1:10 sand	Medicago_500	Exp3_Fig2and3_S344	Fig2ABCDE, FigS2B and Fig3
bulk soil	soil	P	no	6	Wytham 1:10 sand	Medicago_501	Exp3_Fig2and3_S345	Fig2ABCDE, FigS2B and Fig3
bulk soil	soil	P	no	6	Wytham 1:10 sand	Medicago_502	Exp3_Fig2and3_S346	Fig2ABCDE, FigS2B and Fig3
bulk soil	soil	P	no	6	Wytham 1:10 sand	Medicago_503	Exp3_Fig2and3_S347	Fig2ABCDE, FigS2B and Fig3
bulk soil	soil	P	no	6	Wytham 1:10 sand	Medicago_504	Exp3_Fig2and3_S348	Fig2ABCDE, FigS2B and Fig3
bulk soil	soil	P	no	6	Wytham 1:10 sand	Medicago_505	Exp3_Fig2and3_S349	Fig2ABCDE, FigS2B and Fig3
bulk soil	soil	P	no	6	Wytham 1:10 sand	Medicago_506	Exp3_Fig2and3_S350	Fig2ABCDE, FigS2B and Fig3
bulk soil	soil	N	no	6	Wytham 1:10 sand	Medicago_507	Exp3_Fig2and3_S351	Fig2ABCDE, FigS2B and Fig3
bulk soil	soil	N	no	6	Wytham 1:10 sand	Medicago_508	Exp3_Fig2and3_S352	Fig2ABCDE, FigS2B and Fig3
bulk soil	soil	N	no	6	Wytham 1:10 sand	Medicago_509	Exp3_Fig2and3_S353	Fig2ABCDE, FigS2B and Fig3
bulk soil	soil	N	no	6	Wytham 1:10 sand	Medicago_510	Exp3_Fig2and3_S354	Fig2ABCDE, FigS2B and Fig3
bulk soil	soil	N	no	6	Wytham 1:10 sand	Medicago_511	Exp3_Fig2and3_S355	Fig2ABCDE, FigS2B and Fig3
bulk soil	soil	N	no	6	Wytham 1:10 sand	Medicago_512	Exp3_Fig2and3_S356	Fig2ABCDE, FigS2B and Fig3
bulk soil	soil	N	no	6	Wytham 1:10 sand	Medicago_513	Exp3_Fig2and3_S357	Fig2ABCDE, FigS2B and Fig3
bulk soil	soil	N	no	6	Wytham 1:10 sand	Medicago_514	Exp3_Fig2and3_S358	Fig2ABCDE, FigS2B and Fig3
bulk soil	soil	N	no	6	Wytham 1:10 sand	Medicago_515	Exp3_Fig2and3_S359	Fig2ABCDE, FigS2B and Fig3
bulk soil	soil	N	no	6	Wytham 1:10 sand	Medicago_516	Exp3_Fig2and3_S360	Fig2ABCDE, FigS2B and Fig3
genot	fract	nutr	inoculation with WSM419	weeks of growth	soil type		order for EBI submission
dmi3	rhizosphere	NP	no	6	Wytham 1:10 sand	Medicago_517	Exp4_FigS3_S001	FigS2A and FigS3
dmi3	rhizosphere	NP	no	6	Wytham 1:10 sand	Medicago_518	Exp4_FigS3_S002	FigS2A and FigS3
dmi3	rhizosphere	NP	no	6	Wytham 1:10 sand	Medicago_519	Exp4_FigS3_S003	FigS2A and FigS3
dmi3	rhizosphere	NP	no	6	Wytham 1:10 sand	Medicago_520	Exp4_FigS3_S004	FigS2A and FigS3
dmi3	rhizosphere	NP	no	6	Wytham 1:10 sand	Medicago_521	Exp4_FigS3_S005	FigS2A and FigS3
dmi3	rhizosphere	NP	no	6	Wytham 1:10 sand	Medicago_522	Exp4_FigS3_S006	FigS2A and FigS3
dmi3	rhizosphere	NP	no	6	Wytham 1:10 sand	Medicago_523	Exp4_FigS3_S007	FigS2A and FigS3
dmi3	rhizosphere	NP	no	6	Wytham 1:10 sand	Medicago_524	Exp4_FigS3_S008	FigS2A and FigS3
dmi3	rhizosphere	NP	no	6	Wytham 1:10 sand	Medicago_525	Exp4_FigS3_S009	FigS2A and FigS3
dmi3	rhizosphere	NP	no	6	Wytham 1:10 sand	Medicago_526	Exp4_FigS3_S010	FigS2A and FigS3
dmi3	rhizosphere	NP	no	6	Wytham 1:10 sand	Medicago_527	Exp4_FigS3_S011	FigS2A and FigS3
dmi3	rhizosphere	NP	no	6	Wytham 1:10 sand	Medicago_528	Exp4_FigS3_S012	FigS2A and FigS3
dmi3	rhizosphere	NP	no	6	Wytham 1:10 sand	Medicago_529	Exp4_FigS3_S013	FigS2A and FigS3
dmi3	rhizosphere	NP	no	6	Wytham 1:10 sand	Medicago_530	Exp4_FigS3_S014	FigS2A and FigS3
dmi3	rhizosphere	NP	no	6	Wytham 1:10 sand	Medicago_531	Exp4_FigS3_S015	FigS2A and FigS3
dmi3	rhizosphere	NP	no	6	Wytham 1:10 sand	Medicago_532	Exp4_FigS3_S016	FigS2A and FigS3
dmi3	rhizosphere	NP	no	6	Wytham 1:10 sand	Medicago_533	Exp4_FigS3_S017	FigS2A and FigS3
dmi3	rhizosphere	NP	no	6	Wytham 1:10 sand	Medicago_534	Exp4_FigS3_S018	FigS2A and FigS3
dmi3	rhizosphere	NP	no	6	Wytham 1:10 sand	Medicago_535	Exp4_FigS3_S019	FigS2A and FigS3
dmi3	rhizosphere	NP	no	6	Wytham 1:10 sand	Medicago_536	Exp4_FigS3_S020	FigS2A and FigS3
dmi3	rhizosphere	NP	no	6	Wytham 1:10 sand	Medicago_537	Exp4_FigS3_S021	FigS2A and FigS3
dmi3	rhizosphere	NP	no	6	Wytham 1:10 sand	Medicago_538	Exp4_FigS3_S022	FigS2A and FigS3
nfp	rhizosphere	NP	no	6	Wytham 1:10 sand	Medicago_539	Exp4_FigS3_S023	FigS2A and FigS3
nfp	rhizosphere	NP	no	6	Wytham 1:10 sand	Medicago_540	Exp4_FigS3_S024	FigS2A and FigS3
nfp	rhizosphere	NP	no	6	Wytham 1:10 sand	Medicago_541	Exp4_FigS3_S025	FigS2A and FigS3
nfp	rhizosphere	NP	no	6	Wytham 1:10 sand	Medicago_542	Exp4_FigS3_S026	FigS2A and FigS3
nfp	rhizosphere	NP	no	6	Wytham 1:10 sand	Medicago_543	Exp4_FigS3_S027	FigS2A and FigS3
nfp	rhizosphere	NP	no	6	Wytham 1:10 sand	Medicago_544	Exp4_FigS3_S028	FigS2A and FigS3
nfp	rhizosphere	NP	no	6	Wytham 1:10 sand	Medicago_545	Exp4_FigS3_S029	FigS2A and FigS3
nfp	rhizosphere	NP	no	6	Wytham 1:10 sand	Medicago_546	Exp4_FigS3_S030	FigS2A and FigS3
nfp	rhizosphere	NP	no	6	Wytham 1:10 sand	Medicago_547	Exp4_FigS3_S031	FigS2A and FigS3
nfp	rhizosphere	NP	no	6	Wytham 1:10 sand	Medicago_548	Exp4_FigS3_S032	FigS2A and FigS3
nfp	rhizosphere	NP	no	6	Wytham 1:10 sand	Medicago_549	Exp4_FigS3_S033	FigS2A and FigS3
nfp	rhizosphere	NP	no	6	Wytham 1:10 sand	Medicago_550	Exp4_FigS3_S034	FigS2A and FigS3
nfp	rhizosphere	NP	no	6	Wytham 1:10 sand	Medicago_551	Exp4_FigS3_S035	FigS2A and FigS3
nfp	rhizosphere	NP	no	6	Wytham 1:10 sand	Medicago_552	Exp4_FigS3_S036	FigS2A and FigS3
nfp	rhizosphere	NP	no	6	Wytham 1:10 sand	Medicago_553	Exp4_FigS3_S037	FigS2A and FigS3
nfp	rhizosphere	NP	no	6	Wytham 1:10 sand	Medicago_554	Exp4_FigS3_S038	FigS2A and FigS3
nfp	rhizosphere	NP	no	6	Wytham 1:10 sand	Medicago_555	Exp4_FigS3_S039	FigS2A and FigS3
nfp	rhizosphere	NP	no	6	Wytham 1:10 sand	Medicago_556	Exp4_FigS3_S040	FigS2A and FigS3
nfp	rhizosphere	NP	no	6	Wytham 1:10 sand	Medicago_557	Exp4_FigS3_S041	FigS2A and FigS3
nfp	rhizosphere	NP	no	6	Wytham 1:10 sand	Medicago_558	Exp4_FigS3_S042	FigS2A and FigS3
nfp	rhizosphere	NP	no	6	Wytham 1:10 sand	Medicago_559	Exp4_FigS3_S043	FigS2A and FigS3
nfp	rhizosphere	NP	no	6	Wytham 1:10 sand	Medicago_560	Exp4_FigS3_S044	FigS2A and FigS3
nfp	rhizosphere	NP	no	6	Wytham 1:10 sand	Medicago_561	Exp4_FigS3_S045	FigS2A and FigS3
nsp	rhizosphere	NP	no	6	Wytham 1:10 sand	Medicago_562	Exp4_FigS3_S046	FigS2A and FigS3
nsp	rhizosphere	NP	no	6	Wytham 1:10 sand	Medicago_563	Exp4_FigS3_S047	FigS2A and FigS3
nsp	rhizosphere	NP	no	6	Wytham 1:10 sand	Medicago_564	Exp4_FigS3_S048	FigS2A and FigS3
nsp	rhizosphere	NP	no	6	Wytham 1:10 sand	Medicago_565	Exp4_FigS3_S049	FigS2A and FigS3
nsp	rhizosphere	NP	no	6	Wytham 1:10 sand	Medicago_566	Exp4_FigS3_S050	FigS2A and FigS3
nsp	rhizosphere	NP	no	6	Wytham 1:10 sand	Medicago_567	Exp4_FigS3_S051	FigS2A and FigS3
nsp	rhizosphere	NP	no	6	Wytham 1:10 sand	Medicago_568	Exp4_FigS3_S052	FigS2A and FigS3
nsp	rhizosphere	NP	no	6	Wytham 1:10 sand	Medicago_569	Exp4_FigS3_S053	FigS2A and FigS3
nsp	rhizosphere	NP	no	6	Wytham 1:10 sand	Medicago_570	Exp4_FigS3_S054	FigS2A and FigS3
nsp	rhizosphere	NP	no	6	Wytham 1:10 sand	Medicago_571	Exp4_FigS3_S055	FigS2A and FigS3
nsp	rhizosphere	NP	no	6	Wytham 1:10 sand	Medicago_572	Exp4_FigS3_S056	FigS2A and FigS3
nsp	rhizosphere	NP	no	6	Wytham 1:10 sand	Medicago_573	Exp4_FigS3_S057	FigS2A and FigS3
nsp	rhizosphere	NP	no	6	Wytham 1:10 sand	Medicago_574	Exp4_FigS3_S058	FigS2A and FigS3
nsp	rhizosphere	NP	no	6	Wytham 1:10 sand	Medicago_575	Exp4_FigS3_S059	FigS2A and FigS3
nsp	rhizosphere	NP	no	6	Wytham 1:10 sand	Medicago_576	Exp4_FigS3_S060	FigS2A and FigS3
nsp	rhizosphere	NP	no	6	Wytham 1:10 sand	Medicago_577	Exp4_FigS3_S061	FigS2A and FigS3
nsp	rhizosphere	NP	no	6	Wytham 1:10 sand	Medicago_578	Exp4_FigS3_S062	FigS2A and FigS3
nsp	rhizosphere	NP	no	6	Wytham 1:10 sand	Medicago_579	Exp4_FigS3_S063	FigS2A and FigS3
nsp	rhizosphere	NP	no	6	Wytham 1:10 sand	Medicago_580	Exp4_FigS3_S064	FigS2A and FigS3
nsp	rhizosphere	NP	no	6	Wytham 1:10 sand	Medicago_581	Exp4_FigS3_S065	FigS2A and FigS3
nsp	rhizosphere	NP	no	6	Wytham 1:10 sand	Medicago_582	Exp4_FigS3_S066	FigS2A and FigS3
ram1	rhizosphere	NP	no	6	Wytham 1:10 sand	Medicago_583	Exp4_FigS3_S067	FigS2A and FigS3
ram1	rhizosphere	NP	no	6	Wytham 1:10 sand	Medicago_584	Exp4_FigS3_S068	FigS2A and FigS3
ram1	rhizosphere	NP	no	6	Wytham 1:10 sand	Medicago_585	Exp4_FigS3_S069	FigS2A and FigS3
ram1	rhizosphere	NP	no	6	Wytham 1:10 sand	Medicago_586	Exp4_FigS3_S070	FigS2A and FigS3
ram1	rhizosphere	NP	no	6	Wytham 1:10 sand	Medicago_587	Exp4_FigS3_S071	FigS2A and FigS3
ram1	rhizosphere	NP	no	6	Wytham 1:10 sand	Medicago_588	Exp4_FigS3_S072	FigS2A and FigS3
ram1	rhizosphere	NP	no	6	Wytham 1:10 sand	Medicago_589	Exp4_FigS3_S073	FigS2A and FigS3
ram1	rhizosphere	NP	no	6	Wytham 1:10 sand	Medicago_590	Exp4_FigS3_S074	FigS2A and FigS3
ram1	rhizosphere	NP	no	6	Wytham 1:10 sand	Medicago_591	Exp4_FigS3_S075	FigS2A and FigS3
ram1	rhizosphere	NP	no	6	Wytham 1:10 sand	Medicago_592	Exp4_FigS3_S076	FigS2A and FigS3
ram2	rhizosphere	NP	no	6	Wytham 1:10 sand	Medicago_593	Exp4_FigS3_S077	FigS2A and FigS3
ram2	rhizosphere	NP	no	6	Wytham 1:10 sand	Medicago_594	Exp4_FigS3_S078	FigS2A and FigS3
ram2	rhizosphere	NP	no	6	Wytham 1:10 sand	Medicago_595	Exp4_FigS3_S079	FigS2A and FigS3
ram2	rhizosphere	NP	no	6	Wytham 1:10 sand	Medicago_596	Exp4_FigS3_S080	FigS2A and FigS3
ram2	rhizosphere	NP	no	6	Wytham 1:10 sand	Medicago_597	Exp4_FigS3_S081	FigS2A and FigS3
ram2	rhizosphere	NP	no	6	Wytham 1:10 sand	Medicago_598	Exp4_FigS3_S082	FigS2A and FigS3
ram2	rhizosphere	NP	no	6	Wytham 1:10 sand	Medicago_599	Exp4_FigS3_S083	FigS2A and FigS3
ram2	rhizosphere	NP	no	6	Wytham 1:10 sand	Medicago_600	Exp4_FigS3_S084	FigS2A and FigS3
ram2	rhizosphere	NP	no	6	Wytham 1:10 sand	Medicago_601	Exp4_FigS3_S085	FigS2A and FigS3
ram2	rhizosphere	NP	no	6	Wytham 1:10 sand	Medicago_602	Exp4_FigS3_S086	FigS2A and FigS3
ram2	rhizosphere	NP	no	6	Wytham 1:10 sand	Medicago_603	Exp4_FigS3_S087	FigS2A and FigS3
ram2	rhizosphere	NP	no	6	Wytham 1:10 sand	Medicago_604	Exp4_FigS3_S088	FigS2A and FigS3
bulk soil	bulk	NP	no	6	Wytham 1:10 sand	Medicago_605	Exp4_FigS3_S089	FigS2A and FigS3
bulk soil	bulk	NP	no	6	Wytham 1:10 sand	Medicago_606	Exp4_FigS3_S090	FigS2A and FigS3
bulk soil	bulk	NP	no	6	Wytham 1:10 sand	Medicago_607	Exp4_FigS3_S091	FigS2A and FigS3
bulk soil	bulk	NP	no	6	Wytham 1:10 sand	Medicago_608	Exp4_FigS3_S092	FigS2A and FigS3
bulk soil	bulk	NP	no	6	Wytham 1:10 sand	Medicago_609	Exp4_FigS3_S093	FigS2A and FigS3
bulk soil	bulk	NP	no	6	Wytham 1:10 sand	Medicago_610	Exp4_FigS3_S094	FigS2A and FigS3
bulk soil	bulk	NP	no	6	Wytham 1:10 sand	Medicago_611	Exp4_FigS3_S095	FigS2A and FigS3
bulk soil	bulk	NP	no	6	Wytham 1:10 sand	Medicago_612	Exp4_FigS3_S096	FigS2A and FigS3
bulk soil	bulk	NP	no	6	Wytham 1:10 sand	Medicago_613	Exp4_FigS3_S097	FigS2A and FigS3
bulk soil	bulk	NP	no	6	Wytham 1:10 sand	Medicago_614	Exp4_FigS3_S098	FigS2A and FigS3
bulk soil	bulk	NP	no	6	Wytham 1:10 sand	Medicago_615	Exp4_FigS3_S099	FigS2A and FigS3
bulk soil	bulk	NP	no	6	Wytham 1:10 sand	Medicago_616	Exp4_FigS3_S100	FigS2A and FigS3
bulk soil	bulk	NP	no	6	Wytham 1:10 sand	Medicago_617	Exp4_FigS3_S101	FigS2A and FigS3
bulk soil	bulk	NP	no	6	Wytham 1:10 sand	Medicago_618	Exp4_FigS3_S102	FigS2A and FigS3
bulk soil	bulk	NP	no	6	Wytham 1:10 sand	Medicago_619	Exp4_FigS3_S103	FigS2A and FigS3
bulk soil	bulk	NP	no	6	Wytham 1:10 sand	Medicago_620	Exp4_FigS3_S104	FigS2A and FigS3
bulk soil	bulk	NP	no	6	Wytham 1:10 sand	Medicago_621	Exp4_FigS3_S105	FigS2A and FigS3
bulk soil	bulk	NP	no	6	Wytham 1:10 sand	Medicago_622	Exp4_FigS3_S106	FigS2A and FigS3
bulk soil	bulk	NP	no	6	Wytham 1:10 sand	Medicago_623	Exp4_FigS3_S107	FigS2A and FigS3
WT	rhizosphere	NP	no	6	Wytham 1:10 sand	Medicago_624	Exp4_FigS3_S108	FigS2A and FigS3
WT	rhizosphere	NP	no	6	Wytham 1:10 sand	Medicago_625	Exp4_FigS3_S109	FigS2A and FigS3
WT	rhizosphere	NP	no	6	Wytham 1:10 sand	Medicago_626	Exp4_FigS3_S110	FigS2A and FigS3
WT	rhizosphere	NP	no	6	Wytham 1:10 sand	Medicago_627	Exp4_FigS3_S111	FigS2A and FigS3
WT	rhizosphere	NP	no	6	Wytham 1:10 sand	Medicago_628	Exp4_FigS3_S112	FigS2A and FigS3
WT	rhizosphere	NP	no	6	Wytham 1:10 sand	Medicago_629	Exp4_FigS3_S113	FigS2A and FigS3
WT	rhizosphere	NP	no	6	Wytham 1:10 sand	Medicago_630	Exp4_FigS3_S114	FigS2A and FigS3
WT	rhizosphere	NP	no	6	Wytham 1:10 sand	Medicago_631	Exp4_FigS3_S115	FigS2A and FigS3
WT	rhizosphere	NP	no	6	Wytham 1:10 sand	Medicago_632	Exp4_FigS3_S116	FigS2A and FigS3
WT	rhizosphere	NP	no	6	Wytham 1:10 sand	Medicago_633	Exp4_FigS3_S117	FigS2A and FigS3
WT	rhizosphere	NP	no	6	Wytham 1:10 sand	Medicago_634	Exp4_FigS3_S118	FigS2A and FigS3
WT	rhizosphere	NP	no	6	Wytham 1:10 sand	Medicago_635	Exp4_FigS3_S119	FigS2A and FigS3
WT	rhizosphere	NP	no	6	Wytham 1:10 sand	Medicago_636	Exp4_FigS3_S120	FigS2A and FigS3
WT	rhizosphere	NP	no	6	Wytham 1:10 sand	Medicago_637	Exp4_FigS3_S121	FigS2A and FigS3
WT	rhizosphere	NP	no	6	Wytham 1:10 sand	Medicago_638	Exp4_FigS3_S122	FigS2A and FigS3
WT	rhizosphere	NP	no	6	Wytham 1:10 sand	Medicago_639	Exp4_FigS3_S123	FigS2A and FigS3
WT	rhizosphere	NP	no	6	Wytham 1:10 sand	Medicago_640	Exp4_FigS3_S124	FigS2A and FigS3
WT	rhizosphere	NP	no	6	Wytham 1:10 sand	Medicago_641	Exp4_FigS3_S125	FigS2A and FigS3
WT	rhizosphere	NP	no	6	Wytham 1:10 sand	Medicago_642	Exp4_FigS3_S126	FigS2A and FigS3
WT	rhizosphere	NP	no	6	Wytham 1:10 sand	Medicago_643	Exp4_FigS3_S127	FigS2A and FigS3
WT	rhizosphere	NP	no	6	Wytham 1:10 sand	Medicago_644	Exp4_FigS3_S128	FigS2A and FigS3
WT	rhizosphere	NP	no	6	Wytham 1:10 sand	Medicago_645	Exp4_FigS3_S129	FigS2A and FigS3
WT	rhizosphere	NP	no	6	Wytham 1:10 sand	Medicago_646	Exp4_FigS3_S130	FigS2A and FigS3
WT	rhizosphere	NP	no	6	Wytham 1:10 sand	Medicago_647	Exp4_FigS3_S131	FigS2A and FigS3
WT	rhizosphere	NP	no	6	Wytham 1:10 sand	Medicago_648	Exp4_FigS3_S132	FigS2A and FigS3
WT	rhizosphere	NP	no	6	Wytham 1:10 sand	Medicago_649	Exp4_FigS3_S133	FigS2A and FigS3
WT	rhizosphere	NP	no	6	Wytham 1:10 sand	Medicago_650	Exp4_FigS3_S134	FigS2A and FigS3
WT	rhizosphere	NP	no	6	Wytham 1:10 sand	Medicago_651	Exp4_FigS3_S135	FigS2A and FigS3
WT	rhizosphere	NP	no	6	Wytham 1:10 sand	Medicago_652	Exp4_FigS3_S136	FigS2A and FigS3
WT	rhizosphere	NP	no	6	Wytham 1:10 sand	Medicago_653	Exp4_FigS3_S137	FigS2A and FigS3
WT	rhizosphere	NP	no	6	Wytham 1:10 sand	Medicago_654	Exp4_FigS3_S138	FigS2A and FigS3
WT	rhizosphere	NP	no	6	Wytham 1:10 sand	Medicago_655	Exp4_FigS3_S139	FigS2A and FigS3
genot	fract	nutr	inoculation with WSM419	weeks of growth	soil type		order for EBI submission
WT	mainroot	NP	not_inoc	6	Wytham 1:10 sand	Medicago_656	Exp5_Fig4AB_S001	Fig4AB
WT	mainroot	NP	not_inoc	6	Wytham 1:10 sand	Medicago_657	Exp5_Fig4AB_S002	Fig4AB
WT	mainroot	NP	not_inoc	6	Wytham 1:10 sand	Medicago_658	Exp5_Fig4AB_S003	Fig4AB
WT	mainroot	NP	not_inoc	6	Wytham 1:10 sand	Medicago_659	Exp5_Fig4AB_S004	Fig4AB
WT	mainroot	NP	not_inoc	6	Wytham 1:10 sand	Medicago_660	Exp5_Fig4AB_S005	Fig4AB
WT	mainroot	NP	not_inoc	6	Wytham 1:10 sand	Medicago_661	Exp5_Fig4AB_S006	Fig4AB
WT	mainroot	NP	not_inoc	6	Wytham 1:10 sand	Medicago_662	Exp5_Fig4AB_S007	Fig4AB
WT	mainroot	NP	not_inoc	6	Wytham 1:10 sand	Medicago_663	Exp5_Fig4AB_S008	Fig4AB
WT	nodule	NP	not_inoc	6	Wytham 1:10 sand	Medicago_664	Exp5_Fig4AB_S009	Fig4AB
WT	nodule	NP	not_inoc	6	Wytham 1:10 sand	Medicago_665	Exp5_Fig4AB_S010	Fig4AB
WT	nodule	NP	not_inoc	6	Wytham 1:10 sand	Medicago_666	Exp5_Fig4AB_S011	Fig4AB
WT	nodule	NP	not_inoc	6	Wytham 1:10 sand	Medicago_667	Exp5_Fig4AB_S012	Fig4AB
WT	nodule	NP	not_inoc	6	Wytham 1:10 sand	Medicago_668	Exp5_Fig4AB_S013	Fig4AB
WT	nodule	NP	not_inoc	6	Wytham 1:10 sand	Medicago_669	Exp5_Fig4AB_S014	Fig4AB
WT	tips	NP	not_inoc	6	Wytham 1:10 sand	Medicago_670	Exp5_Fig4AB_S015	Fig4AB
WT	tips	NP	not_inoc	6	Wytham 1:10 sand	Medicago_671	Exp5_Fig4AB_S016	Fig4AB
WT	tips	NP	not_inoc	6	Wytham 1:10 sand	Medicago_672	Exp5_Fig4AB_S017	Fig4AB
WT	tips	NP	not_inoc	6	Wytham 1:10 sand	Medicago_673	Exp5_Fig4AB_S018	Fig4AB
dmi3	mainroot	NP	not_inoc	6	Wytham 1:10 sand	Medicago_674	Exp5_Fig4AB_S019	Fig4AB
dmi3	mainroot	NP	not_inoc	6	Wytham 1:10 sand	Medicago_675	Exp5_Fig4AB_S020	Fig4AB
dmi3	mainroot	NP	not_inoc	6	Wytham 1:10 sand	Medicago_676	Exp5_Fig4AB_S021	Fig4AB
dmi3	mainroot	NP	not_inoc	6	Wytham 1:10 sand	Medicago_677	Exp5_Fig4AB_S022	Fig4AB
dmi3	mainroot	NP	not_inoc	6	Wytham 1:10 sand	Medicago_678	Exp5_Fig4AB_S023	Fig4AB
dmi3	mainroot	NP	not_inoc	6	Wytham 1:10 sand	Medicago_679	Exp5_Fig4AB_S024	Fig4AB
dmi3	mainroot	NP	not_inoc	6	Wytham 1:10 sand	Medicago_680	Exp5_Fig4AB_S025	Fig4AB
dmi3	mainroot	NP	not_inoc	6	Wytham 1:10 sand	Medicago_681	Exp5_Fig4AB_S026	Fig4AB
dmi3	tips	NP	not_inoc	6	Wytham 1:10 sand	Medicago_682	Exp5_Fig4AB_S027	Fig4AB
dmi3	tips	NP	not_inoc	6	Wytham 1:10 sand	Medicago_683	Exp5_Fig4AB_S028	Fig4AB
dmi3	tips	NP	not_inoc	6	Wytham 1:10 sand	Medicago_684	Exp5_Fig4AB_S029	Fig4AB
dmi3	tips	NP	not_inoc	6	Wytham 1:10 sand	Medicago_685	Exp5_Fig4AB_S030	Fig4AB
dmi3	tips	NP	not_inoc	6	Wytham 1:10 sand	Medicago_686	Exp5_Fig4AB_S031	Fig4AB
dmi3	tips	NP	not_inoc	6	Wytham 1:10 sand	Medicago_687	Exp5_Fig4AB_S032	Fig4AB
dmi3	tips	NP	not_inoc	6	Wytham 1:10 sand	Medicago_688	Exp5_Fig4AB_S033	Fig4AB
dmi3	tips	NP	not_inoc	6	Wytham 1:10 sand	Medicago_689	Exp5_Fig4AB_S034	Fig4AB
genot	fract	nutr	inoculation with WSM419	weeks of growth	soil type		order for EBI submission
WT	root	NP	yes	6w	Wytham 1:10 sand	Medicago_690	Exp6_Fig4C-F_S001	Fig4CDEF
WT	root	NP	yes	6w	Wytham 1:10 sand	Medicago_691	Exp6_Fig4C-F_S002	Fig4CDEF
WT	root	P	yes	6w	Wytham 1:10 sand	Medicago_692	Exp6_Fig4C-F_S003	Fig4CDEF
WT	root	N	yes	6w	Wytham 1:10 sand	Medicago_693	Exp6_Fig4C-F_S004	Fig4CDEF
WT	root	NP	no	6w	Wytham 1:10 sand	Medicago_694	Exp6_Fig4C-F_S005	Fig4CDEF
WT	root	P	no	6w	Wytham 1:10 sand	Medicago_695	Exp6_Fig4C-F_S006	Fig4CDEF
WT	root	P	no	6w	Wytham 1:10 sand	Medicago_696	Exp6_Fig4C-F_S007	Fig4CDEF
WT	root	N	no	6w	Wytham 1:10 sand	Medicago_697	Exp6_Fig4C-F_S008	Fig4CDEF
dmi3	root	NP	no	6w	Wytham 1:10 sand	Medicago_698	Exp6_Fig4C-F_S009	Fig4CDEF
dmi3	root	P	no	6w	Wytham 1:10 sand	Medicago_699	Exp6_Fig4C-F_S010	Fig4CDEF
WT	root	NP	no	12w	Wytham 1:10 sand	Medicago_700	Exp6_Fig4C-F_S011	Fig4CDEF
WT	root	P	no	12w	Wytham 1:10 sand	Medicago_701	Exp6_Fig4C-F_S012	Fig4CDEF
WT	root	NP	yes	6w	Wytham 1:10 sand	Medicago_702	Exp6_Fig4C-F_S013	Fig4CDEF
WT	root	NP	yes	6w	Wytham 1:10 sand	Medicago_703	Exp6_Fig4C-F_S014	Fig4CDEF
WT	root	P	yes	6w	Wytham 1:10 sand	Medicago_704	Exp6_Fig4C-F_S015	Fig4CDEF
WT	root	N	yes	6w	Wytham 1:10 sand	Medicago_705	Exp6_Fig4C-F_S016	Fig4CDEF
WT	root	NP	no	6w	Wytham 1:10 sand	Medicago_706	Exp6_Fig4C-F_S017	Fig4CDEF
WT	root	P	no	6w	Wytham 1:10 sand	Medicago_707	Exp6_Fig4C-F_S018	Fig4CDEF
WT	root	P	no	6w	Wytham 1:10 sand	Medicago_708	Exp6_Fig4C-F_S019	Fig4CDEF
WT	root	N	no	6w	Wytham 1:10 sand	Medicago_709	Exp6_Fig4C-F_S020	Fig4CDEF
dmi3	root	N	no	6w	Wytham 1:10 sand	Medicago_710	Exp6_Fig4C-F_S021	Fig4CDEF
dmi3	root	P	no	6w	Wytham 1:10 sand	Medicago_711	Exp6_Fig4C-F_S022	Fig4CDEF
WT	root	NP	no	12w	Wytham 1:10 sand	Medicago_712	Exp6_Fig4C-F_S023	Fig4CDEF
WT	root	P	no	12w	Wytham 1:10 sand	Medicago_713	Exp6_Fig4C-F_S024	Fig4CDEF
WT	root	NP	yes	6w	Wytham 1:10 sand	Medicago_714	Exp6_Fig4C-F_S025	Fig4CDEF
WT	root	P	yes	6w	Wytham 1:10 sand	Medicago_715	Exp6_Fig4C-F_S026	Fig4CDEF
WT	root	P	yes	6w	Wytham 1:10 sand	Medicago_716	Exp6_Fig4C-F_S027	Fig4CDEF
WT	root	N	yes	6w	Wytham 1:10 sand	Medicago_717	Exp6_Fig4C-F_S028	Fig4CDEF
WT	root	NP	no	6w	Wytham 1:10 sand	Medicago_718	Exp6_Fig4C-F_S029	Fig4CDEF
WT	root	P	no	6w	Wytham 1:10 sand	Medicago_719	Exp6_Fig4C-F_S030	Fig4CDEF
WT	root	N	no	6w	Wytham 1:10 sand	Medicago_720	Exp6_Fig4C-F_S031	Fig4CDEF
WT	root	N	no	6w	Wytham 1:10 sand	Medicago_721	Exp6_Fig4C-F_S032	Fig4CDEF
dmi3	root	N	no	6w	Wytham 1:10 sand	Medicago_722	Exp6_Fig4C-F_S033	Fig4CDEF
dmi3	root	P	no	6w	Wytham 1:10 sand	Medicago_723	Exp6_Fig4C-F_S034	Fig4CDEF
WT	root	NP	no	12w	Wytham 1:10 sand	Medicago_724	Exp6_Fig4C-F_S035	Fig4CDEF
WT	root	P	no	12w	Wytham 1:10 sand	Medicago_725	Exp6_Fig4C-F_S036	Fig4CDEF
WT	root	NP	yes	6w	Wytham 1:10 sand	Medicago_726	Exp6_Fig4C-F_S037	Fig4CDEF
WT	root	P	yes	6w	Wytham 1:10 sand	Medicago_727	Exp6_Fig4C-F_S038	Fig4CDEF
WT	root	P	yes	6w	Wytham 1:10 sand	Medicago_728	Exp6_Fig4C-F_S039	Fig4CDEF
WT	root	N	yes	6w	Wytham 1:10 sand	Medicago_729	Exp6_Fig4C-F_S040	Fig4CDEF
WT	root	NP	no	6w	Wytham 1:10 sand	Medicago_730	Exp6_Fig4C-F_S041	Fig4CDEF
WT	root	P	no	6w	Wytham 1:10 sand	Medicago_731	Exp6_Fig4C-F_S042	Fig4CDEF
WT	root	N	no	6w	Wytham 1:10 sand	Medicago_732	Exp6_Fig4C-F_S043	Fig4CDEF
WT	root	N	no	6w	Wytham 1:10 sand	Medicago_733	Exp6_Fig4C-F_S044	Fig4CDEF
dmi3	root	N	no	6w	Wytham 1:10 sand	Medicago_734	Exp6_Fig4C-F_S045	Fig4CDEF
dmi3	root	P	no	6w	Wytham 1:10 sand	Medicago_735	Exp6_Fig4C-F_S046	Fig4CDEF
WT	root	NP	no	12w	Wytham 1:10 sand	Medicago_736	Exp6_Fig4C-F_S047	Fig4CDEF
WT	root	P	no	12w	Wytham 1:10 sand	Medicago_737	Exp6_Fig4C-F_S048	Fig4CDEF
WT	root	NP	yes	6w	Wytham 1:10 sand	Medicago_738	Exp6_Fig4C-F_S049	Fig4CDEF
WT	root	P	yes	6w	Wytham 1:10 sand	Medicago_739	Exp6_Fig4C-F_S050	Fig4CDEF
WT	root	N	yes	6w	Wytham 1:10 sand	Medicago_740	Exp6_Fig4C-F_S051	Fig4CDEF
WT	root	N	yes	6w	Wytham 1:10 sand	Medicago_741	Exp6_Fig4C-F_S052	Fig4CDEF
WT	root	NP	no	6w	Wytham 1:10 sand	Medicago_742	Exp6_Fig4C-F_S053	Fig4CDEF
WT	root	P	no	6w	Wytham 1:10 sand	Medicago_743	Exp6_Fig4C-F_S054	Fig4CDEF
WT	root	N	no	6w	Wytham 1:10 sand	Medicago_744	Exp6_Fig4C-F_S055	Fig4CDEF
dmi3	root	NP	no	6w	Wytham 1:10 sand	Medicago_745	Exp6_Fig4C-F_S056	Fig4CDEF
dmi3	root	N	no	6w	Wytham 1:10 sand	Medicago_746	Exp6_Fig4C-F_S057	Fig4CDEF
WT	root	NP	no	12w	Wytham 1:10 sand	Medicago_747	Exp6_Fig4C-F_S058	Fig4CDEF
WT	root	NP	no	12w	Wytham 1:10 sand	Medicago_748	Exp6_Fig4C-F_S059	Fig4CDEF
WT	root	P	no	12w	Wytham 1:10 sand	Medicago_749	Exp6_Fig4C-F_S060	Fig4CDEF
WT	root	NP	yes	6w	Wytham 1:10 sand	Medicago_750	Exp6_Fig4C-F_S061	Fig4CDEF
WT	root	P	yes	6w	Wytham 1:10 sand	Medicago_751	Exp6_Fig4C-F_S062	Fig4CDEF
WT	root	N	yes	6w	Wytham 1:10 sand	Medicago_752	Exp6_Fig4C-F_S063	Fig4CDEF
WT	root	N	yes	6w	Wytham 1:10 sand	Medicago_753	Exp6_Fig4C-F_S064	Fig4CDEF
WT	root	NP	no	6w	Wytham 1:10 sand	Medicago_754	Exp6_Fig4C-F_S065	Fig4CDEF
WT	root	P	no	6w	Wytham 1:10 sand	Medicago_755	Exp6_Fig4C-F_S066	Fig4CDEF
WT	root	N	no	6w	Wytham 1:10 sand	Medicago_756	Exp6_Fig4C-F_S067	Fig4CDEF
dmi3	root	NP	no	6w	Wytham 1:10 sand	Medicago_757	Exp6_Fig4C-F_S068	Fig4CDEF
dmi3	root	N	no	6w	Wytham 1:10 sand	Medicago_758	Exp6_Fig4C-F_S069	Fig4CDEF
WT	root	NP	no	12w	Wytham 1:10 sand	Medicago_759	Exp6_Fig4C-F_S070	Fig4CDEF
WT	root	NP	no	12w	Wytham 1:10 sand	Medicago_760	Exp6_Fig4C-F_S071	Fig4CDEF
WT	root	P	no	12w	Wytham 1:10 sand	Medicago_761	Exp6_Fig4C-F_S072	Fig4CDEF
WT	root	NP	yes	6w	Wytham 1:10 sand	Medicago_762	Exp6_Fig4C-F_S073	Fig4CDEF
WT	root	P	yes	6w	Wytham 1:10 sand	Medicago_763	Exp6_Fig4C-F_S074	Fig4CDEF
WT	root	N	yes	6w	Wytham 1:10 sand	Medicago_764	Exp6_Fig4C-F_S075	Fig4CDEF
WT	root	NP	no	6w	Wytham 1:10 sand	Medicago_765	Exp6_Fig4C-F_S076	Fig4CDEF
WT	root	NP	no	6w	Wytham 1:10 sand	Medicago_766	Exp6_Fig4C-F_S077	Fig4CDEF
WT	root	P	no	6w	Wytham 1:10 sand	Medicago_767	Exp6_Fig4C-F_S078	Fig4CDEF
WT	root	N	no	6w	Wytham 1:10 sand	Medicago_768	Exp6_Fig4C-F_S079	Fig4CDEF
dmi3	root	NP	no	6w	Wytham 1:10 sand	Medicago_769	Exp6_Fig4C-F_S080	Fig4CDEF
dmi3	root	N	no	6w	Wytham 1:10 sand	Medicago_770	Exp6_Fig4C-F_S081	Fig4CDEF
WT	root	NP	no	12w	Wytham 1:10 sand	Medicago_771	Exp6_Fig4C-F_S082	Fig4CDEF
WT	root	P	no	12w	Wytham 1:10 sand	Medicago_772	Exp6_Fig4C-F_S083	Fig4CDEF
WT	root	P	no	12w	Wytham 1:10 sand	Medicago_773	Exp6_Fig4C-F_S084	Fig4CDEF
WT	root	NP	yes	6w	Wytham 1:10 sand	Medicago_774	Exp6_Fig4C-F_S085	Fig4CDEF
WT	root	P	yes	6w	Wytham 1:10 sand	Medicago_775	Exp6_Fig4C-F_S086	Fig4CDEF
WT	root	N	yes	6w	Wytham 1:10 sand	Medicago_776	Exp6_Fig4C-F_S087	Fig4CDEF
WT	root	NP	no	6w	Wytham 1:10 sand	Medicago_777	Exp6_Fig4C-F_S088	Fig4CDEF
WT	root	NP	no	6w	Wytham 1:10 sand	Medicago_778	Exp6_Fig4C-F_S089	Fig4CDEF
WT	root	P	no	6w	Wytham 1:10 sand	Medicago_779	Exp6_Fig4C-F_S090	Fig4CDEF
WT	root	N	no	6w	Wytham 1:10 sand	Medicago_780	Exp6_Fig4C-F_S091	Fig4CDEF
dmi3	root	NP	no	6w	Wytham 1:10 sand	Medicago_781	Exp6_Fig4C-F_S092	Fig4CDEF
dmi3	root	P	no	6w	Wytham 1:10 sand	Medicago_782	Exp6_Fig4C-F_S093	Fig4CDEF
WT	root	NP	no	12w	Wytham 1:10 sand	Medicago_783	Exp6_Fig4C-F_S094	Fig4CDEF
WT	root	P	no	12w	Wytham 1:10 sand	Medicago_784	Exp6_Fig4C-F_S095	Fig4CDEF
WT	root	N	no	12w	Wytham 1:10 sand	Medicago_785	Exp6_Fig4C-F_S096	Fig4CDEF
WT	root	N	no	12w	Wytham 1:10 sand	Medicago_786	Exp6_Fig4C-F_S097	Fig4CDEF
WT	root	NP	yes	12w	Wytham 1:10 sand	Medicago_787	Exp6_Fig4C-F_S098	Fig4CDEF
WT	root	P	yes	12w	Wytham 1:10 sand	Medicago_788	Exp6_Fig4C-F_S099	Fig4CDEF
WT	root	N	yes	12w	Wytham 1:10 sand	Medicago_789	Exp6_Fig4C-F_S100	Fig4CDEF
WT	root	N	yes	12w	Wytham 1:10 sand	Medicago_790	Exp6_Fig4C-F_S101	Fig4CDEF
dmi3	root	P	no	12w	Wytham 1:10 sand	Medicago_791	Exp6_Fig4C-F_S102	Fig4CDEF
dmi3	root	P	no	12w	Wytham 1:10 sand	Medicago_792	Exp6_Fig4C-F_S103	Fig4CDEF
WT	root	N	no	12w	Wytham 1:10 sand	Medicago_793	Exp6_Fig4C-F_S104	Fig4CDEF
WT	root	N	no	12w	Wytham 1:10 sand	Medicago_794	Exp6_Fig4C-F_S105	Fig4CDEF
WT	root	NP	yes	12w	Wytham 1:10 sand	Medicago_795	Exp6_Fig4C-F_S106	Fig4CDEF
WT	root	P	yes	12w	Wytham 1:10 sand	Medicago_796	Exp6_Fig4C-F_S107	Fig4CDEF
WT	root	N	yes	12w	Wytham 1:10 sand	Medicago_797	Exp6_Fig4C-F_S108	Fig4CDEF
WT	root	N	yes	12w	Wytham 1:10 sand	Medicago_798	Exp6_Fig4C-F_S109	Fig4CDEF
dmi3	root	P	no	12w	Wytham 1:10 sand	Medicago_799	Exp6_Fig4C-F_S110	Fig4CDEF
dmi3	root	P	no	12w	Wytham 1:10 sand	Medicago_800	Exp6_Fig4C-F_S111	Fig4CDEF
WT	root	N	no	12w	Wytham 1:10 sand	Medicago_801	Exp6_Fig4C-F_S112	Fig4CDEF
WT	root	NP	yes	12w	Wytham 1:10 sand	Medicago_802	Exp6_Fig4C-F_S113	Fig4CDEF
WT	root	P	yes	12w	Wytham 1:10 sand	Medicago_803	Exp6_Fig4C-F_S114	Fig4CDEF
WT	root	N	yes	12w	Wytham 1:10 sand	Medicago_804	Exp6_Fig4C-F_S115	Fig4CDEF
dmi3	root	NP	no	12w	Wytham 1:10 sand	Medicago_805	Exp6_Fig4C-F_S116	Fig4CDEF
dmi3	root	P	no	12w	Wytham 1:10 sand	Medicago_806	Exp6_Fig4C-F_S117	Fig4CDEF
dmi3	root	P	no	12w	Wytham 1:10 sand	Medicago_807	Exp6_Fig4C-F_S118	Fig4CDEF
WT	root	N	no	12w	Wytham 1:10 sand	Medicago_808	Exp6_Fig4C-F_S119	Fig4CDEF
WT	root	NP	yes	12w	Wytham 1:10 sand	Medicago_809	Exp6_Fig4C-F_S120	Fig4CDEF
WT	root	NP	yes	12w	Wytham 1:10 sand	Medicago_810	Exp6_Fig4C-F_S121	Fig4CDEF
WT	root	P	yes	12w	Wytham 1:10 sand	Medicago_811	Exp6_Fig4C-F_S122	Fig4CDEF
WT	root	N	yes	12w	Wytham 1:10 sand	Medicago_812	Exp6_Fig4C-F_S123	Fig4CDEF
dmi3	root	NP	no	12w	Wytham 1:10 sand	Medicago_813	Exp6_Fig4C-F_S124	Fig4CDEF
dmi3	root	P	no	12w	Wytham 1:10 sand	Medicago_814	Exp6_Fig4C-F_S125	Fig4CDEF
dmi3	root	N	no	12w	Wytham 1:10 sand	Medicago_815	Exp6_Fig4C-F_S126	Fig4CDEF
WT	root	N	no	12w	Wytham 1:10 sand	Medicago_816	Exp6_Fig4C-F_S127	Fig4CDEF
WT	root	NP	yes	12w	Wytham 1:10 sand	Medicago_817	Exp6_Fig4C-F_S128	Fig4CDEF
WT	root	NP	yes	12w	Wytham 1:10 sand	Medicago_818	Exp6_Fig4C-F_S129	Fig4CDEF
WT	root	P	yes	12w	Wytham 1:10 sand	Medicago_819	Exp6_Fig4C-F_S130	Fig4CDEF
WT	root	N	yes	12w	Wytham 1:10 sand	Medicago_820	Exp6_Fig4C-F_S131	Fig4CDEF
dmi3	root	NP	no	12w	Wytham 1:10 sand	Medicago_821	Exp6_Fig4C-F_S132	Fig4CDEF
dmi3	root	N	no	12w	Wytham 1:10 sand	Medicago_822	Exp6_Fig4C-F_S133	Fig4CDEF
WT	root	N	no	12w	Wytham 1:10 sand	Medicago_823	Exp6_Fig4C-F_S134	Fig4CDEF
WT	root	NP	yes	12w	Wytham 1:10 sand	Medicago_824	Exp6_Fig4C-F_S135	Fig4CDEF
WT	root	P	yes	12w	Wytham 1:10 sand	Medicago_825	Exp6_Fig4C-F_S136	Fig4CDEF
WT	root	P	yes	12w	Wytham 1:10 sand	Medicago_826	Exp6_Fig4C-F_S137	Fig4CDEF
WT	root	N	yes	12w	Wytham 1:10 sand	Medicago_827	Exp6_Fig4C-F_S138	Fig4CDEF
dmi3	root	NP	no	12w	Wytham 1:10 sand	Medicago_828	Exp6_Fig4C-F_S139	Fig4CDEF
dmi3	root	N	no	12w	Wytham 1:10 sand	Medicago_829	Exp6_Fig4C-F_S140	Fig4CDEF
WT	root	N	no	12w	Wytham 1:10 sand	Medicago_830	Exp6_Fig4C-F_S141	Fig4CDEF
WT	root	NP	yes	12w	Wytham 1:10 sand	Medicago_831	Exp6_Fig4C-F_S142	Fig4CDEF
WT	root	P	yes	12w	Wytham 1:10 sand	Medicago_832	Exp6_Fig4C-F_S143	Fig4CDEF
WT	root	P	yes	12w	Wytham 1:10 sand	Medicago_833	Exp6_Fig4C-F_S144	Fig4CDEF
WT	root	N	yes	12w	Wytham 1:10 sand	Medicago_834	Exp6_Fig4C-F_S145	Fig4CDEF
dmi3	root	NP	no	12w	Wytham 1:10 sand	Medicago_835	Exp6_Fig4C-F_S146	Fig4CDEF
dmi3	root	N	no	12w	Wytham 1:10 sand	Medicago_836	Exp6_Fig4C-F_S147	Fig4CDEF
WT	root	N	no	12w	Wytham 1:10 sand	Medicago_837	Exp6_Fig4C-F_S148	Fig4CDEF
WT	root	NP	yes	12w	Wytham 1:10 sand	Medicago_838	Exp6_Fig4C-F_S149	Fig4CDEF
WT	root	P	yes	12w	Wytham 1:10 sand	Medicago_839	Exp6_Fig4C-F_S150	Fig4CDEF
WT	root	N	yes	12w	Wytham 1:10 sand	Medicago_840	Exp6_Fig4C-F_S151	Fig4CDEF
dmi3	root	NP	no	12w	Wytham 1:10 sand	Medicago_841	Exp6_Fig4C-F_S152	Fig4CDEF
bulk soil	bulk	NP	no	6w	Wytham 1:10 sand	Medicago_842	Exp6_Fig4C-F_S153	Fig4CDEF
bulk soil	bulk	N	no	6w	Wytham 1:10 sand	Medicago_843	Exp6_Fig4C-F_S154	Fig4CDEF
bulk soil	bulk	NP	no	12w	Wytham 1:10 sand	Medicago_844	Exp6_Fig4C-F_S155	Fig4CDEF
bulk soil	bulk	N	no	12w	Wytham 1:10 sand	Medicago_845	Exp6_Fig4C-F_S156	Fig4CDEF
bulk soil	bulk	P	yes	6w	Wytham 1:10 sand	Medicago_846	Exp6_Fig4C-F_S157	Fig4CDEF
bulk soil	bulk	N	yes	6w	Wytham 1:10 sand	Medicago_847	Exp6_Fig4C-F_S158	Fig4CDEF
bulk soil	bulk	N	yes	12w	Wytham 1:10 sand	Medicago_848	Exp6_Fig4C-F_S159	Fig4CDEF
bulk soil	bulk	NP	no	6w	Wytham 1:10 sand	Medicago_849	Exp6_Fig4C-F_S160	Fig4CDEF
bulk soil	bulk	N	no	6w	Wytham 1:10 sand	Medicago_850	Exp6_Fig4C-F_S161	Fig4CDEF
bulk soil	bulk	P	no	12w	Wytham 1:10 sand	Medicago_851	Exp6_Fig4C-F_S162	Fig4CDEF
bulk soil	bulk	N	no	12w	Wytham 1:10 sand	Medicago_852	Exp6_Fig4C-F_S163	Fig4CDEF
bulk soil	bulk	P	yes	6w	Wytham 1:10 sand	Medicago_853	Exp6_Fig4C-F_S164	Fig4CDEF
bulk soil	bulk	N	yes	6w	Wytham 1:10 sand	Medicago_854	Exp6_Fig4C-F_S165	Fig4CDEF
bulk soil	bulk	N	yes	12w	Wytham 1:10 sand	Medicago_855	Exp6_Fig4C-F_S166	Fig4CDEF
bulk soil	bulk	P	no	6w	Wytham 1:10 sand	Medicago_856	Exp6_Fig4C-F_S167	Fig4CDEF
bulk soil	bulk	N	no	6w	Wytham 1:10 sand	Medicago_857	Exp6_Fig4C-F_S168	Fig4CDEF
bulk soil	bulk	P	no	12w	Wytham 1:10 sand	Medicago_858	Exp6_Fig4C-F_S169	Fig4CDEF
bulk soil	bulk	N	no	12w	Wytham 1:10 sand	Medicago_859	Exp6_Fig4C-F_S170	Fig4CDEF
bulk soil	bulk	P	yes	6w	Wytham 1:10 sand	Medicago_860	Exp6_Fig4C-F_S171	Fig4CDEF
bulk soil	bulk	P	yes	12w	Wytham 1:10 sand	Medicago_861	Exp6_Fig4C-F_S172	Fig4CDEF
bulk soil	bulk	N	yes	12w	Wytham 1:10 sand	Medicago_862	Exp6_Fig4C-F_S173	Fig4CDEF
bulk soil	bulk	P	no	6w	Wytham 1:10 sand	Medicago_863	Exp6_Fig4C-F_S174	Fig4CDEF
bulk soil	bulk	N	no	6w	Wytham 1:10 sand	Medicago_864	Exp6_Fig4C-F_S175	Fig4CDEF
bulk soil	bulk	P	no	12w	Wytham 1:10 sand	Medicago_865	Exp6_Fig4C-F_S176	Fig4CDEF
bulk soil	bulk	NP	yes	6w	Wytham 1:10 sand	Medicago_866	Exp6_Fig4C-F_S177	Fig4CDEF
bulk soil	bulk	P	yes	6w	Wytham 1:10 sand	Medicago_867	Exp6_Fig4C-F_S178	Fig4CDEF
bulk soil	bulk	P	yes	12w	Wytham 1:10 sand	Medicago_868	Exp6_Fig4C-F_S179	Fig4CDEF
bulk soil	bulk	N	yes	12w	Wytham 1:10 sand	Medicago_869	Exp6_Fig4C-F_S180	Fig4CDEF
bulk soil	bulk	P	no	6w	Wytham 1:10 sand	Medicago_870	Exp6_Fig4C-F_S181	Fig4CDEF
bulk soil	bulk	NP	no	12w	Wytham 1:10 sand	Medicago_871	Exp6_Fig4C-F_S182	Fig4CDEF
bulk soil	bulk	P	no	12w	Wytham 1:10 sand	Medicago_872	Exp6_Fig4C-F_S183	Fig4CDEF
bulk soil	bulk	NP	yes	6w	Wytham 1:10 sand	Medicago_873	Exp6_Fig4C-F_S184	Fig4CDEF
bulk soil	bulk	P	yes	6w	Wytham 1:10 sand	Medicago_874	Exp6_Fig4C-F_S185	Fig4CDEF
bulk soil	bulk	P	yes	12w	Wytham 1:10 sand	Medicago_875	Exp6_Fig4C-F_S186	Fig4CDEF
bulk soil	bulk	NP	no	6w	Wytham 1:10 sand	Medicago_876	Exp6_Fig4C-F_S187	Fig4CDEF
bulk soil	bulk	P	no	6w	Wytham 1:10 sand	Medicago_877	Exp6_Fig4C-F_S188	Fig4CDEF
bulk soil	bulk	NP	no	12w	Wytham 1:10 sand	Medicago_878	Exp6_Fig4C-F_S189	Fig4CDEF
bulk soil	bulk	P	no	12w	Wytham 1:10 sand	Medicago_879	Exp6_Fig4C-F_S190	Fig4CDEF
bulk soil	bulk	NP	yes	6w	Wytham 1:10 sand	Medicago_880	Exp6_Fig4C-F_S191	Fig4CDEF
bulk soil	bulk	N	yes	6w	Wytham 1:10 sand	Medicago_881	Exp6_Fig4C-F_S192	Fig4CDEF
bulk soil	bulk	P	yes	12w	Wytham 1:10 sand	Medicago_882	Exp6_Fig4C-F_S193	Fig4CDEF
bulk soil	bulk	NP	no	6w	Wytham 1:10 sand	Medicago_883	Exp6_Fig4C-F_S194	Fig4CDEF
bulk soil	bulk	P	no	6w	Wytham 1:10 sand	Medicago_884	Exp6_Fig4C-F_S195	Fig4CDEF
bulk soil	bulk	NP	no	12w	Wytham 1:10 sand	Medicago_885	Exp6_Fig4C-F_S196	Fig4CDEF
bulk soil	bulk	N	no	12w	Wytham 1:10 sand	Medicago_886	Exp6_Fig4C-F_S197	Fig4CDEF
bulk soil	bulk	NP	yes	6w	Wytham 1:10 sand	Medicago_887	Exp6_Fig4C-F_S198	Fig4CDEF
bulk soil	bulk	N	yes	6w	Wytham 1:10 sand	Medicago_888	Exp6_Fig4C-F_S199	Fig4CDEF
bulk soil	bulk	P	yes	12w	Wytham 1:10 sand	Medicago_889	Exp6_Fig4C-F_S200	Fig4CDEF
bulk soil	bulk	NP	no	6w	Wytham 1:10 sand	Medicago_890	Exp6_Fig4C-F_S201	Fig4CDEF
bulk soil	bulk	N	no	6w	Wytham 1:10 sand	Medicago_891	Exp6_Fig4C-F_S202	Fig4CDEF
bulk soil	bulk	NP	no	12w	Wytham 1:10 sand	Medicago_892	Exp6_Fig4C-F_S203	Fig4CDEF
bulk soil	bulk	N	no	12w	Wytham 1:10 sand	Medicago_893	Exp6_Fig4C-F_S204	Fig4CDEF
bulk soil	bulk	NP	yes	6w	Wytham 1:10 sand	Medicago_894	Exp6_Fig4C-F_S205	Fig4CDEF
bulk soil	bulk	N	yes	6w	Wytham 1:10 sand	Medicago_895	Exp6_Fig4C-F_S206	Fig4CDEF
bulk soil	bulk	N	yes	12w	Wytham 1:10 sand	Medicago_896	Exp6_Fig4C-F_S207	Fig4CDEF

## Sheet: Fig2
Fig 2A -XY location for the PCoA		root nod+myc+	nod- myc+	nod- myc-	nod+ myc-	fix- myc+	bulk soil			Fig 2B - XY for CAP		nod+ myc+	nod- myc+	nod- myc-	nod+ myc-	fix- myc+	bulk soil		Fig 2C - PCoA		rootnod+myc+	nod- myc+	nod- myc-	nod+ myc-	fix- myc+	bulk soil			Fig 2D Shannon diversity				Fig 2E - PERMANOVA
rootnod+myc+	9.75279	2.22498								rootnod+myc+	0.0708517	0.0504747							rootnod+myc+	9.75279	2.22498								WT	5.64673			fraction	43.146
rootnod+myc+	-3.434	1.89017								rootnod+myc+	0.027822	0.0243211							rootnod+myc+	-3.434	1.89017									6.15964			genotype	2.6978
rootnod+myc+	3.78801	5.00182								rootnod+myc+	0.0789092	0.064267							rootnod+myc+	3.78801	5.00182									5.92793			symbiosis	3.1142
rootnod+myc+	-3.95171	-0.74315								rootnod+myc+	0.0128827	0.0590656							rootnod+myc+	-3.95171	-0.74315									6.1566			inoculation	1.8658
rootnod+myc+	6.65576	3.68682								rootnod+myc+	0.0678104	0.0555288							rootnod+myc+	6.65576	3.68682									5.61694			nutrients	1.848
rootnod+myc+	9.23385	22.9463								rootnod+myc+	0.0474358	0.045572							rootnod+myc+	9.23385	22.9463												WT v others	4.5812
rootnod+myc+	16.2542	12.2328								rootnod+myc+	0.0701819	0.0614825							rootnod+myc+	16.2542	12.2328
rootnod+myc+	6.01347	0.502682								rootnod+myc+	0.055874	0.0418569							rootnod+myc+	6.01347	0.502682									6.10051
rootnod+myc+	9.42445	13.4414								rootnod+myc+	0.0525894	0.0588298							rootnod+myc+	9.42445	13.4414									5.04255
rootnod+myc+	1.24572	2.99866								rootnod+myc+	0.0740003	0.0402164							rootnod+myc+	1.24572	2.99866									6.03695
rootnod+myc+	-3.45535	1.12424								rootnod+myc+	0.03556	0.0594182							rootnod+myc+	-3.45535	1.12424									6.20129
rootnod+myc+	2.62269	5.70022								rootnod+myc+	0.0711167	0.0724179							rootnod+myc+	2.62269	5.70022									5.89218
rootnod+myc+	-0.0735702	8.07484								rootnod+myc+	0.0489349	0.0971663							rootnod+myc+	-0.0735702	8.07484									5.59578
rootnod+myc+	-16.2195	4.92248								rootnod+myc+	0.0511964	0.0484413							rootnod+myc+	-16.2195	4.92248									5.87573
rootnod+myc+	-2.95359	7.00506								rootnod+myc+	0.0502726	0.0708001							rootnod+myc+	-2.95359	7.00506									5.50682
rootnod+myc+	-26.2504	0.784877								rootnod+myc+	0.0769674	0.0894428							rootnod+myc+	-26.2504	0.784877									6.32458
rootnod+myc+	7.74171	8.2378								rootnod+myc+	0.0779424	0.0752629							rootnod+myc+	7.74171	8.2378
rootnod+myc+	12.1822	5.6668								rootnod+myc+	0.0803334	0.0609151							rootnod+myc+	12.1822	5.6668									5.3839
rootnod+myc+	13.4606	9.09141								rootnod+myc+	0.0703397	0.120728							rootnod+myc+	13.4606	9.09141									5.29068
rootnod+myc+	1.8551	6.4245								rootnod+myc+	0.0740088	0.0813802							rootnod+myc+	1.8551	6.4245									5.7215
rootnod+myc+	-1.51444	13.9038								rootnod+myc+	0.0638668	0.0672966							rootnod+myc+	-1.51444	13.9038
rootnod+myc+	-3.23418	0.887763								rootnod+myc+	0.0259737	0.0565791							rootnod+myc+	-3.23418	0.887763									6.16984
rootnod+myc+	5.55688	8.5825								rootnod+myc+	0.0579148	0.0346075							rootnod+myc+	5.55688	8.5825									5.57161
rootnod+myc+	7.46731	7.04222								rootnod+myc+	0.0799733	0.0608022							rootnod+myc+	7.46731	7.04222									5.60783
rootnod+myc+	14.5447	16.9164								rootnod+myc+	0.0898921	0.0558134							rootnod+myc+	14.5447	16.9164									5.13653
rootnod+myc+	-2.41206	0.556902								rootnod+myc+	0.0249234	0.0508329							rootnod+myc+	-2.41206	0.556902									6.06386
rootnod+myc+	-1.941	2.23206								rootnod+myc+	0.0377642	0.0198186							rootnod+myc+	-1.941	2.23206									6.06747
rootnod+myc+	-5.60665	0.844148								rootnod+myc+	0.0660183	0.0579042							rootnod+myc+	-5.60665	0.844148									5.95942
rootnod+myc+	10.8724	6.56841								rootnod+myc+	0.0313456	0.0157707							rootnod+myc+	10.8724	6.56841									5.53302
rootnod+myc+	11.4965	10.2112								rootnod+myc+	0.0854652	0.029379							rootnod+myc+	11.4965	10.2112									5.5009
rootnod+myc+	15.6536	4.96898								rootnod+myc+	0.066562	0.0702463							rootnod+myc+	15.6536	4.96898								WT +WSM419	5.28747
rootnod+myc+	-1.82739	4.96396								rootnod+myc+	0.0733689	0.0494076							rootnod+myc+	-1.82739	4.96396									5.91273
rootnod+myc+	9.2427	1.7824								rootnod+myc+	0.0832538	0.0553941							rootnod+myc+	9.2427	1.7824									5.83139
rootnod+myc+	-4.08388	4.68153								rootnod+myc+	0.0649052	0.0583579							rootnod+myc+	-4.08388	4.68153									5.90416
rootnod+myc+	-1.44016	2.16616								rootnod+myc+	0.0473976	0.0572341							rootnod+myc+	-1.44016	2.16616									6.085
rootnod+myc+	9.00289	6.02273								rootnod+myc+	0.072828	0.0721017							rootnod+myc+	9.00289	6.02273									5.76714
rootnod+myc+	5.56232	-0.318261								rootnod+myc+	0.0682593	0.0117056							rootnod+myc+	5.56232	-0.318261									6.05614
rootnod+myc+	-11.8581	-0.515258								rootnod+myc+	0.0336887	0.0413756							rootnod+myc+	-11.8581	-0.515258									6.33712
rootnod+myc+	-4.05857	-0.599559								rootnod+myc+	0.033251	-0.00324908							rootnod+myc+	-4.05857	-0.599559									6.17438
rootnod+myc+	8.45419	-0.0456089								rootnod+myc+	0.0860416	0.062607							rootnod+myc+	8.45419	-0.0456089
rootnod+myc+	6.82051	1.48717								rootnod+myc+	0.0485215	0.0504204							rootnod+myc+	6.82051	1.48717									5.747
rootnod+myc+	12.0588	5.44488								rootnod+myc+	0.0642518	0.0483014							rootnod+myc+	12.0588	5.44488									5.62124
rootnod+myc+	16.2118	11.7177								rootnod+myc+	0.0777051	0.0665248							rootnod+myc+	16.2118	11.7177
rootnod+myc+	6.65817	0.898305								rootnod+myc+	0.0569073	0.063073							rootnod+myc+	6.65817	0.898305									5.62017
rootnod+myc+	-0.282957	2.50131								rootnod+myc+	0.0397353	0.0329151							rootnod+myc+	-0.282957	2.50131									6.09711
rootnod+myc+	-3.59177	0.372883								rootnod+myc+	0.0510593	0.0365169							rootnod+myc+	-3.59177	0.372883									6.16945
rootnod+myc+	-0.734998	1.31499								rootnod+myc+	0.0497148	0.0273723							rootnod+myc+	-0.734998	1.31499									6.11942
rootnod+myc+	9.13101	5.9407								rootnod+myc+	0.0434758	0.0365493							rootnod+myc+	9.13101	5.9407									5.50079
rootnod+myc+	15.2618	13.4041								rootnod+myc+	0.0725494	0.0439074							rootnod+myc+	15.2618	13.4041
rootnod+myc+	8.89298	10.6906								rootnod+myc+	0.0311783	0.0274691							rootnod+myc+	8.89298	10.6906
rootnod+myc+	-5.17942	2.89157								rootnod+myc+	0.04987	0.0314886							rootnod+myc+	-5.17942	2.89157									6.08422
rootnod+myc+	-7.52128	0.950744								rootnod+myc+	0.0564591	0.00885845							rootnod+myc+	-7.52128	0.950744									6.09941
rootnod+myc+	6.96494	6.46544								rootnod+myc+	0.0727352	0.0325682							rootnod+myc+	6.96494	6.46544									5.54731
rootnod+myc+	11.3591	5.68707								rootnod+myc+	0.0431121	0.0174693							rootnod+myc+	11.3591	5.68707									5.81817
rootnod+myc+	9.15424	3.57528								rootnod+myc+	0.0652543	0.0479382							rootnod+myc+	9.15424	3.57528									5.77656
rootnod+myc+	-3.25305	0.512108								rootnod+myc+	0.0561825	0.0626067							rootnod+myc+	-3.25305	0.512108									6.18943
rootnod+myc+	1.43495	-1.32965								rootnod+myc+	0.0722963	0.0548827							rootnod+myc+	1.43495	-1.32965									6.09026
rootnod+myc+	-5.37939	3.20844								rootnod+myc+	0.0567987	0.0517882							rootnod+myc+	-5.37939	3.20844									6.11652
rootnod+myc+	4.49983	7.67441								rootnod+myc+	0.0612084	0.056994							rootnod+myc+	4.49983	7.67441									5.76635
rootnod+myc+	3.9093	7.27733								rootnod+myc+	0.0589553	0.0689561							rootnod+myc+	3.9093	7.27733									5.67551
rootnod-myc+	7.30616		6.70164							rootnod-myc+	0.0384855		0.0306365						rootnod-myc+	7.30616		6.70164							nfp	5.54619
rootnod-myc+	-2.05895		-4.50701							rootnod-myc+	0.0240099		-0.0116241						rootnod-myc+	-2.05895		-4.50701								6.19852
rootnod-myc+	5.97993		3.53582							rootnod-myc+	0.064408		0.0555047						rootnod-myc+	5.97993		3.53582								6.0003
rootnod-myc+	-8.80685		-0.58013							rootnod-myc+	0.0342825		0.0478865						rootnod-myc+	-8.80685		-0.58013								6.2917
rootnod-myc+	10.9895		-3.26509							rootnod-myc+	0.080538		0.0164725						rootnod-myc+	10.9895		-3.26509								5.70485
rootnod-myc+	11.7262		3.40304							rootnod-myc+	0.0524715		0.0566702						rootnod-myc+	11.7262		3.40304								5.63471
rootnod-myc+	14.5461		2.39157							rootnod-myc+	0.062812		0.00854052						rootnod-myc+	14.5461		2.39157								5.6578
rootnod-myc+	3.26503		-1.82261							rootnod-myc+	0.0553006		0.0164485						rootnod-myc+	3.26503		-1.82261								6.12416
rootnod-myc+	4.83095		-6.07725							rootnod-myc+	0.0414308		0.0483211						rootnod-myc+	4.83095		-6.07725								6.14199
rootnod-myc+	5.08591		6.19966							rootnod-myc+	0.0762529		0.0229999						rootnod-myc+	5.08591		6.19966								5.87881
rootnod-myc+	13.4814		9.83777							rootnod-myc+	0.0317776		0.0112721						rootnod-myc+	13.4814		9.83777								5.55527
rootnod-myc+	-2.35395		-0.547462							rootnod-myc+	0.0365218		0.0395666						rootnod-myc+	-2.35395		-0.547462								6.21848
rootnod-myc+	4.31212		2.39789							rootnod-myc+	0.0418261		0.0373858						rootnod-myc+	4.31212		2.39789								5.92841
rootnod-myc+	-10.9708		-3.02087							rootnod-myc+	0.000587387		0.0301025						rootnod-myc+	-10.9708		-3.02087								6.27016
rootnod-myc+	6.71528		0.728567							rootnod-myc+	0.0212864		0.0404211						rootnod-myc+	6.71528		0.728567								5.70907
rootnod-myc+	4.87283		-7.59202							rootnod-myc+	0.0317208		0.0258551						rootnod-myc+	4.87283		-7.59202								6.09965
rootnod-myc+	3.44344		-4.88602							rootnod-myc+	0.0545043		0.0159055						rootnod-myc+	3.44344		-4.88602								5.93927
rootnod-myc+	10.7099		-1.61696							rootnod-myc+	0.02999		0.0101655						rootnod-myc+	10.7099		-1.61696								5.97944
rootnod-myc+	-0.183793		-2.4387							rootnod-myc+	0.054894		-0.015626						rootnod-myc+	-0.183793		-2.4387								6.07521
rootnod-myc+	3.88993		-4.92927							rootnod-myc+	0.0355115		0.0198258						rootnod-myc+	3.88993		-4.92927								6.13985
rootnod-myc+	-8.15504		-0.569464							rootnod-myc+	0.0404489		0.0591987						rootnod-myc+	-8.15504		-0.569464								6.23509
rootnod-myc+	2.76489		5.46662							rootnod-myc+	0.0639011		0.0127075						rootnod-myc+	2.76489		5.46662								5.64631
rootnod-myc+	-16.6362		1.32641							rootnod-myc+	0.0699296		0.0329006						rootnod-myc+	-16.6362		1.32641								6.33445
rootnod-myc+	10.3065		6.19483							rootnod-myc+	0.068314		0.0331109						rootnod-myc+	10.3065		6.19483								5.48127
rootnod-myc+	7.37068		12.4264							rootnod-myc+	0.049244		0.016131						rootnod-myc+	7.37068		12.4264								5.62571
rootnod-myc+	14.0522		18.1837							rootnod-myc+	0.0527976		0.0211464						rootnod-myc+	14.0522		18.1837
rootnod-myc+	5.97506		4.99581							rootnod-myc+	0.0592972		0.0420256						rootnod-myc+	5.97506		4.99581								5.80737
rootnod-myc+	-0.353554		-0.0832886							rootnod-myc+	0.024778		0.0186573						rootnod-myc+	-0.353554		-0.0832886								6.02883
rootnod-myc+	16.348		15.2891							rootnod-myc+	0.00563678		-0.00317809						rootnod-myc+	16.348		15.2891
rootnod-myc+	8.64118		0.279258							rootnod-myc+	0.0585322		0.0136348						rootnod-myc+	8.64118		0.279258								5.87191
rootnod-myc+	5.33205		-9.32141							rootnod-myc+	0.025042		0.0165154						rootnod-myc+	5.33205		-9.32141							nsp	5.97879
rootnod-myc+	8.29048		-9.05907							rootnod-myc+	0.00376627		0.0129297						rootnod-myc+	8.29048		-9.05907								5.97041
rootnod-myc+	5.25806		-10.1931							rootnod-myc+	0.0144959		0.0040446						rootnod-myc+	5.25806		-10.1931								5.89354
rootnod-myc+	1.3816		0.415729							rootnod-myc+	0.032084		0.0460231						rootnod-myc+	1.3816		0.415729								6.07742
rootnod-myc+	6.32263		-2.02426							rootnod-myc+	0.0511928		0.0430362						rootnod-myc+	6.32263		-2.02426								6.11284
rootnod-myc+	11.5594		4.46469							rootnod-myc+	0.0693537		0.0206563						rootnod-myc+	11.5594		4.46469								5.79662
rootnod-myc+	18.0802		-4.31191							rootnod-myc+	0.0238908		-0.00224763						rootnod-myc+	18.0802		-4.31191								5.62063
rootnod-myc+	11.5456		-4.04034							rootnod-myc+	0.0240165		-0.0176304						rootnod-myc+	11.5456		-4.04034								5.7135
rootnod-myc+	10.8982		4.6823							rootnod-myc+	0.0218523		-0.0138958						rootnod-myc+	10.8982		4.6823								5.25183
rootnod-myc+	12.4653		-9.36716							rootnod-myc+	0.0131862		0.00907009						rootnod-myc+	12.4653		-9.36716								5.46255
rootnod-myc+	19.0907		-4.70047							rootnod-myc+	0.014961		-0.00171917						rootnod-myc+	19.0907		-4.70047								5.46063
rootnod-myc+	11.6078		-7.90601							rootnod-myc+	0.04186		0.0013126						rootnod-myc+	11.6078		-7.90601								5.69884
rootnod-myc+	13.8995		-9.48283							rootnod-myc+	0.0227691		0.0195986						rootnod-myc+	13.8995		-9.48283								5.48036
rootnod-myc+	8.46592		-13.3031							rootnod-myc+	0.0237983		0.00543954						rootnod-myc+	8.46592		-13.3031								6.01337
rootnod-myc+	3.99079		-9.31886							rootnod-myc+	0.0233045		0.0279104						rootnod-myc+	3.99079		-9.31886								6.01234
rootnod-myc+	10.9617		2.71916							rootnod-myc+	0.0120251		0.00865329						rootnod-myc+	10.9617		2.71916								5.45481
rootnod-myc+	2.09657		-4.61031							rootnod-myc+	0.035986		0.00471953						rootnod-myc+	2.09657		-4.61031								6.10147
rootnod-myc+	6.05225		-4.84229							rootnod-myc+	0.0242085		0.0211022						rootnod-myc+	6.05225		-4.84229								5.94236
rootnod-myc+	18.1732		-2.0311							rootnod-myc+	0.0332648		-0.0214898						rootnod-myc+	18.1732		-2.0311								5.62548
rootnod-myc+	20.6158		4.46635							rootnod-myc+	0.0229695		-0.0189174						rootnod-myc+	20.6158		4.46635								5.03062
rootnod-myc+	7.54101		-4.73928							rootnod-myc+	0.0357809		-0.00758958						rootnod-myc+	7.54101		-4.73928								6.02043
rootnod-myc+	10.9097		-1.41961							rootnod-myc+	0.025714		-0.00864743						rootnod-myc+	10.9097		-1.41961								5.57469
rootnod-myc+	8.28158		-5.43834							rootnod-myc+	0.0116033		-0.00414748						rootnod-myc+	8.28158		-5.43834								5.98656
rootnod-myc+	-13.1323		-5.99919							rootnod-myc+	0.0252243		0.0283824						rootnod-myc+	-13.1323		-5.99919								6.4332
rootnod-myc+	16.2391		4.72396							rootnod-myc+	0.0578039		0.0289906						rootnod-myc+	16.2391		4.72396								5.30062
rootnod-myc+	-1.08033		-8.21627							rootnod-myc+	0.026406		-0.00405973						rootnod-myc+	-1.08033		-8.21627								6.09488
rootnod-myc+	13.1733		-12.7913							rootnod-myc+	0.0335408		-0.0222729						rootnod-myc+	13.1733		-12.7913								5.56359
rootnod-myc+	-7.0435		-3.95237							rootnod-myc+	0.0223761		0.0149141						rootnod-myc+	-7.0435		-3.95237								6.04397
rootnod-myc+	8.8461		-5.35328							rootnod-myc+	0.0146216		-0.026846						rootnod-myc+	8.8461		-5.35328								5.9651
rootnod-myc+	7.47457		-4.59062							rootnod-myc+	0.0165557		0.0102767						rootnod-myc+	7.47457		-4.59062								5.94697
rootnod-myc-	17.3804			-1.7736						rootnod-myc-	0.0114792			-0.0420674					rootnod-myc-	17.3804			-1.7736						dmi3	5.50198
rootnod-myc-	13.0238			2.59181						rootnod-myc-	0.0320111			-0.04451					rootnod-myc-	13.0238			2.59181							5.25513
rootnod-myc-	8.50324			-3.60955						rootnod-myc-	-0.00040117			-0.0555113					rootnod-myc-	8.50324			-3.60955							5.60871
rootnod-myc-	13.2172			-3.3836						rootnod-myc-	0.0384361			-0.0282786					rootnod-myc-	13.2172			-3.3836							5.59736
rootnod-myc-	13.3376			-6.58144						rootnod-myc-	0.0398458			-0.0115845					rootnod-myc-	13.3376			-6.58144							5.8383
rootnod-myc-	2.63426			-11.9417						rootnod-myc-	0.0226292			-0.023326					rootnod-myc-	2.63426			-11.9417							5.98224
rootnod-myc-	16.7032			-5.99142						rootnod-myc-	0.0380195			0.00560618					rootnod-myc-	16.7032			-5.99142							5.63495
rootnod-myc-	15.3908			-5.67598						rootnod-myc-	-0.00159194			-0.0308808					rootnod-myc-	15.3908			-5.67598
rootnod-myc-	9.16903			-11.0979						rootnod-myc-	0.0142036			-0.0326795					rootnod-myc-	9.16903			-11.0979							5.86528
rootnod-myc-	3.12337			-0.528352						rootnod-myc-	0.0252722			-0.0183432					rootnod-myc-	3.12337			-0.528352							5.44217
rootnod-myc-	10.1282			1.41778						rootnod-myc-	0.00208945			-0.0366392					rootnod-myc-	10.1282			1.41778							5.4986
rootnod-myc-	-1.24294			-10.9336						rootnod-myc-	-0.0167565			-0.0467268					rootnod-myc-	-1.24294			-10.9336							5.89542
rootnod-myc-	12.7285			-6.77514						rootnod-myc-	0.0164011			-0.0377514					rootnod-myc-	12.7285			-6.77514							5.92999
rootnod-myc-	4.03156			5.22829						rootnod-myc-	0.0542828			-0.0314184					rootnod-myc-	4.03156			5.22829							5.36133
rootnod-myc-	-18.3166			-2.34351						rootnod-myc-	4.70092e-05			-0.0119278					rootnod-myc-	-18.3166			-2.34351							6.36422
rootnod-myc-	8.17963			-3.46325						rootnod-myc-	0.0194769			-0.0249063					rootnod-myc-	8.17963			-3.46325							5.49611
rootnod-myc-	5.23053			-3.88235						rootnod-myc-	-0.00101224			-0.0335476					rootnod-myc-	5.23053			-3.88235							5.86741
rootnod-myc-	5.39269			-11.2189						rootnod-myc-	0.000716636			-0.0469229					rootnod-myc-	5.39269			-11.2189							5.92963
rootnod-myc-	15.5085			3.07518						rootnod-myc-	0.0209701			-0.0348948					rootnod-myc-	15.5085			3.07518
rootnod-myc-	7.12028			-9.7434						rootnod-myc-	0.00563823			-0.0432974					rootnod-myc-	7.12028			-9.7434							5.9466
rootnod-myc-	9.35601			-2.86132						rootnod-myc-	0.029558			-0.0378044					rootnod-myc-	9.35601			-2.86132							5.23411
rootnod-myc-	-4.08229			-10.6123						rootnod-myc-	-0.0059886			-0.0421668					rootnod-myc-	-4.08229			-10.6123							5.83345
rootnod-myc-	3.18351			-6.15269						rootnod-myc-	0.0075151			-0.0220827					rootnod-myc-	3.18351			-6.15269							6.09365
rootnod-myc-	3.97476			-6.96538						rootnod-myc-	-0.00384995			0.00294294					rootnod-myc-	3.97476			-6.96538							5.95301
rootnod-myc-	9.53048			-0.143808						rootnod-myc-	-0.0112915			-0.055949					rootnod-myc-	9.53048			-0.143808							5.91816
rootnod-myc-	7.81028			-2.1729						rootnod-myc-	-0.00662338			-0.0388484					rootnod-myc-	7.81028			-2.1729							5.68114
rootnod-myc-	-0.114899			3.67725						rootnod-myc-	0.0232006			-0.0321883					rootnod-myc-	-0.114899			3.67725							5.63184
rootnod-myc-	-16.5771			-4.23688						rootnod-myc-	-0.00041015			-0.0240295					rootnod-myc-	-16.5771			-4.23688							6.39066
rootnod-myc-	9.68049			4.53						rootnod-myc-	0.026948			-0.047299					rootnod-myc-	9.68049			4.53							5.32383
rootnod-myc-	1.45508			-3.77593						rootnod-myc-	0.0150303			-0.0068434					rootnod-myc-	1.45508			-3.77593							5.9534
rootnod+myc-	9.69309				-3.75039					rootnod+myc-	-0.000476865				-0.0239952				rootnod+myc-	9.69309				-3.75039					ram1	5.54123
rootnod+myc-	6.83998				-4.15854					rootnod+myc-	-0.000240621				-0.0471859				rootnod+myc-	6.83998				-4.15854						5.49383
rootnod+myc-	13.0903				-10.3516					rootnod+myc-	-0.00799104				0.00194295				rootnod+myc-	13.0903				-10.3516						5.55539
rootnod+myc-	8.63342				-12.7938					rootnod+myc-	-0.00491965				0.0106921				rootnod+myc-	8.63342				-12.7938						5.53884
rootnod+myc-	7.05813				-9.09666					rootnod+myc-	0.00899095				-0.00969053				rootnod+myc-	7.05813				-9.09666						5.91156
rootnod+myc-	7.04222				-7.31149					rootnod+myc-	-0.00650227				-0.00228471				rootnod+myc-	7.04222				-7.31149						5.82541
rootnod+myc-	18.9121				9.02742					rootnod+myc-	-0.0116343				0.00167202				rootnod+myc-	18.9121				9.02742
rootnod+myc-	-7.99305				-3.73284					rootnod+myc-	-0.0167011				-0.0226694				rootnod+myc-	-7.99305				-3.73284						5.71363
rootnod+myc-	5.90907				-4.81755					rootnod+myc-	0.0090575				-0.0446614				rootnod+myc-	5.90907				-4.81755						5.9186
rootnod+myc-	11.7181				-6.78847					rootnod+myc-	-0.0175848				0.000515271				rootnod+myc-	11.7181				-6.78847						5.74213
rootnod+myc-	9.62871				-5.97861					rootnod+myc-	-0.000397706				-0.0248748				rootnod+myc-	9.62871				-5.97861						5.85833
rootnod+myc-	0.793957				-4.29165					rootnod+myc-	-0.0136098				-0.0117923				rootnod+myc-	0.793957				-4.29165						5.42925
rootnod+myc-	16.2353				0.321476					rootnod+myc-	-0.0441504				-0.0106353				rootnod+myc-	16.2353				0.321476
rootnod+myc-	6.49893				-11.1924					rootnod+myc-	-0.00758728				-0.0309505				rootnod+myc-	6.49893				-11.1924						5.79997
rootnod+myc-	-12.1762				-7.51286					rootnod+myc-	-0.0165343				0.0254686				rootnod+myc-	-12.1762				-7.51286						6.05987
rootnod+myc-	4.74555				-5.6475					rootnod+myc-	0.00878123				-0.00425136				rootnod+myc-	4.74555				-5.6475						5.82499
rootnod+myc-	8.53913				-7.48012					rootnod+myc-	0.010048				-0.0173961				rootnod+myc-	8.53913				-7.48012						5.93848
rootnod+myc-	11.5123				-6.677					rootnod+myc-	-0.0296795				-0.013032				rootnod+myc-	11.5123				-6.677						5.33013
rootnod+myc-	10.4238				-6.08063					rootnod+myc-	-0.0129249				-0.0376933				rootnod+myc-	10.4238				-6.08063						5.96314
rootnod+myc-	5.43805				-7.81387					rootnod+myc-	-0.0342221				-0.0196869				rootnod+myc-	5.43805				-7.81387						5.67039
rootnod+myc-	13.0585				-8.88793					rootnod+myc-	-0.0179828				-0.0127231				rootnod+myc-	13.0585				-8.88793						5.57441
rootnod+myc-	-1.39757				-5.15019					rootnod+myc-	-0.016903				-0.0159373				rootnod+myc-	-1.39757				-5.15019						5.80405
rootnod+myc-	8.5072				7.31278					rootnod+myc-	-0.0215573				-0.02985				rootnod+myc-	8.5072				7.31278
rootnod+myc-	-13.1568				-7.1115					rootnod+myc-	-0.00962719				-0.0125195				rootnod+myc-	-13.1568				-7.1115						6.32562
rootnod+myc-	-16.6038				-9.73174					rootnod+myc-	-0.0421939				-0.0124916				rootnod+myc-	-16.6038				-9.73174						6.27467
rootnod+myc-	-7.10904				-7.59071					rootnod+myc-	-0.0023119				0.016205				rootnod+myc-	-7.10904				-7.59071						6.08614
rootnod+myc-	11.1752				-10.5458					rootnod+myc-	-0.027273				-0.0313617				rootnod+myc-	11.1752				-10.5458
rootnod+myc-	1.92659				-6.05475					rootnod+myc-	0.00753542				0.00586591				rootnod+myc-	1.92659				-6.05475						6.09674
rootnod+myc-	14.4067				-14.3773					rootnod+myc-	-0.0138063				0.00683924				rootnod+myc-	14.4067				-14.3773						5.4882
rootnod+myc-	7.96505				-10.0531					rootnod+myc-	0.00970542				-0.0223479				rootnod+myc-	7.96505				-10.0531						5.82899
rootnod+myc-	15.6732				-12.1224					rootnod+myc-	-0.0292907				-0.00796075				rootnod+myc-	15.6732				-12.1224					ram2	5.67824
rootnod+myc-	7.92777				-13.0108					rootnod+myc-	-0.0257574				-0.0277261				rootnod+myc-	7.92777				-13.0108						5.39925
rootnod+myc-	8.3912				-7.24286					rootnod+myc-	-0.0115952				-0.0053703				rootnod+myc-	8.3912				-7.24286						5.55087
rootnod+myc-	13.0437				-9.75036					rootnod+myc-	-0.00509246				-0.0448414				rootnod+myc-	13.0437				-9.75036						5.65699
rootnod+myc-	17.038				-10.1481					rootnod+myc-	-0.00518051				0.00641625				rootnod+myc-	17.038				-10.1481						5.59829
rootnod+myc-	-2.32064				-13.3847					rootnod+myc-	-0.0311426				-0.0233776				rootnod+myc-	-2.32064				-13.3847						5.55633
rootnod+myc-	13.2161				-10.0026					rootnod+myc-	-0.011278				-0.014818				rootnod+myc-	13.2161				-10.0026						5.59786
rootnod+myc-	8.80882				-9.231					rootnod+myc-	-0.0359401				-0.0137164				rootnod+myc-	8.80882				-9.231						5.28083
rootnod+myc-	4.08091				-6.98618					rootnod+myc-	0.0173464				-0.0193091				rootnod+myc-	4.08091				-6.98618						6.0274
rootnod+myc-	1.7738				-4.18119					rootnod+myc-	0.0109325				0.00967155				rootnod+myc-	1.7738				-4.18119						6.03567
rootnod+myc-	5.87001				-8.03874					rootnod+myc-	0.00229416				0.0135278				rootnod+myc-	5.87001				-8.03874						6.03995
rootnod+myc-	5.72591				-5.4181					rootnod+myc-	0.0109891				0.00822839				rootnod+myc-	5.72591				-5.4181						5.97579
rootnod+myc-	0.447356				-2.9217					rootnod+myc-	0.00468553				-0.0209859				rootnod+myc-	0.447356				-2.9217						6.02208
rootnod+myc-	11.2509				2.55824					rootnod+myc-	-0.00828198				-0.0191955				rootnod+myc-	11.2509				2.55824						5.44349
rootnod+myc-	-19.9783				-1.63482					rootnod+myc-	-0.013378				-0.00829916				rootnod+myc-	-19.9783				-1.63482						6.24302
rootnod+myc-	3.56058				2.7193					rootnod+myc-	-0.0219329				0.000398286				rootnod+myc-	3.56058				2.7193						5.46518
rootnod+myc-	13.4184				8.85167					rootnod+myc-	-0.0232302				0.0580326				rootnod+myc-	13.4184				8.85167
rootnod+myc-	-1.04542				-5.01419					rootnod+myc-	0.00670896				-0.016897				rootnod+myc-	-1.04542				-5.01419						6.14866
rootnod+myc-	10.0172				-8.60306					rootnod+myc-	-0.0342438				-0.0317039				rootnod+myc-	10.0172				-8.60306						5.94791
rootnod+myc-	13.535				1.56743					rootnod+myc-	-0.000886472				-0.0227721				rootnod+myc-	13.535				1.56743						5.2518
rootnod+myc-	15.1573				6.27762					rootnod+myc-	-0.00877093				-0.0471207				rootnod+myc-	15.1573				6.27762						5.14693
rootnod+myc-	15.9467				12.2164					rootnod+myc-	-0.00491155				-0.0231686				rootnod+myc-	15.9467				12.2164
rootnod+myc-	10.9087				5.85946					rootnod+myc-	-0.0375371				-0.014114				rootnod+myc-	10.9087				5.85946						5.32684
rootnod+myc-	9.35924				15.8088					rootnod+myc-	-0.0365613				-0.0385117				rootnod+myc-	9.35924				15.8088
rootnod+myc-	16.3258				16.6296					rootnod+myc-	-0.0143993				-0.0551045				rootnod+myc-	16.3258				16.6296
rootnod+myc-	11.3164				0.299104					rootnod+myc-	-0.00505786				-0.016444				rootnod+myc-	11.3164				0.299104						5.83404
rootnod+myc-	1.32132				3.42882					rootnod+myc-	-0.0336735				-0.0552618				rootnod+myc-	1.32132				3.42882						5.88026
rootnod+myc-	-23.9767				-3.36527					rootnod+myc-	-0.0391311				-0.064514				rootnod+myc-	-23.9767				-3.36527						6.40425
rootnod+myc-	-6.07282				2.98283					rootnod+myc-	-0.0034511				-0.0400054				rootnod+myc-	-6.07282				2.98283						5.8545
rootnod+myc-	-2.04185				2.61869					rootnod+myc-	-0.00663194				-0.0279236				rootnod+myc-	-2.04185				2.61869						5.5704
rootnod+/-myc+	14.3448					-2.39434				rootnod+myc-	-0.0184079				-0.0403525				rootnod+/-myc+	14.3448					-2.39434				dnf	5.71832
rootnod+/-myc+	5.90745					-7.29077				rootnod+myc-	-0.0112289				-0.0510496				rootnod+/-myc+	5.90745					-7.29077					5.38529
rootnod+/-myc+	-7.92172					6.4087				rootnod+myc-	-0.0232134				-0.0114152				rootnod+/-myc+	-7.92172					6.4087					5.61166
rootnod+/-myc+	0.878386					0.646429				rootnod+myc-	-0.0035844				-0.0124183				rootnod+/-myc+	0.878386					0.646429					5.94165
rootnod+/-myc+	15.031					4.49151				rootnod+myc-	-0.0494416				-0.0388217				rootnod+/-myc+	15.031					4.49151					5.7159
rootnod+/-myc+	11.6238					10.2696				rootnod+myc-	-0.0241859				-0.0581368				rootnod+/-myc+	11.6238					10.2696					5.40167
rootnod+/-myc+	5.9331					4.66085				rootnod+myc-	-0.015062				-0.0472574				rootnod+/-myc+	5.9331					4.66085					5.83338
rootnod+/-myc+	-4.41804					-0.564575				rootnod+myc-	-0.035825				0.00194101				rootnod+/-myc+	-4.41804					-0.564575					6.0142
rootnod+/-myc+	4.60765					11.0466				rootnod+myc-	-0.0154896				-0.0294449				rootnod+/-myc+	4.60765					11.0466					5.44153
rootnod+/-myc+	-10.7198					-6.0517				rootnod+myc-	-0.0152792				-0.0385228				rootnod+/-myc+	-10.7198					-6.0517					6.33897
rootnod+/-myc+	6.82661					-6.18727				rootnod+myc-	-0.0408284				-0.0329451				rootnod+/-myc+	6.82661					-6.18727					5.914
rootnod+/-myc+	6.40615					-3.09466				rootnod+myc-	-0.000381377				-0.00493221				rootnod+/-myc+	6.40615					-3.09466					5.78275
rootnod+/-myc+	13.0229					13.4214				rootnod+myc-	-0.0168343				-0.0334231				rootnod+/-myc+	13.0229					13.4214
rootnod+/-myc+	15.3648					14.403				rootnod+myc-	-0.0288241				-0.0422661				rootnod+/-myc+	15.3648					14.403
rootnod+/-myc+	16.9441					13.0589				rootnod+myc-	-0.02808				-0.01345				rootnod+/-myc+	16.9441					13.0589
rootnod+/-myc+	8.67206					-2.57804				rootnod+myc-	0.00355952				0.00530887				rootnod+/-myc+	8.67206					-2.57804					5.93822
rootnod+/-myc+	11.2234					1.34859				rootnod+myc-	-0.0176637				-0.0099284				rootnod+/-myc+	11.2234					1.34859					5.64291
rootnod+/-myc+	10.9029					-3.5089				rootnod+myc-	-0.00739504				-0.0532403				rootnod+/-myc+	10.9029					-3.5089					5.73785
rootnod+/-myc+	13.3625					1.66698				rootnod+myc-	-0.0686785				0.0547307				rootnod+/-myc+	13.3625					1.66698					5.23077
rootnod+/-myc+	-12.451					-9.07007				rootnod+myc-	-0.0394009				-0.019227				rootnod+/-myc+	-12.451					-9.07007					6.3313
rootnod+/-myc+	5.35488					5.43751				rootnod+myc-	0.00814263				0.00953678				rootnod+/-myc+	5.35488					5.43751					5.859
rootnod+/-myc+	2.59395					12.6532				rootnod+myc-	-0.0104182				-0.00988262				rootnod+/-myc+	2.59395					12.6532					5.38888
rootnod+/-myc+	13.494					15.3885				rootnod+myc-	-0.0350433				0.00660363				rootnod+/-myc+	13.494					15.3885
rootnod+/-myc+	17.8442					18.7633				rootnod+myc-	-0.0391934				-0.00944351				rootnod+/-myc+	17.8442					18.7633
rootnod+/-myc+	9.72002					14.2508				rootnod+myc-	-0.030331				-0.00988893				rootnod+/-myc+	9.72002					14.2508					5.32677
rootnod+/-myc+	16.4718					16.8475				rootnod+myc-	-0.0496869				0.0519155				rootnod+/-myc+	16.4718					16.8475
rootnod+/-myc+	3.48998					1.63756				rootnod+myc-	-0.0602707				0.0334714				rootnod+/-myc+	3.48998					1.63756					5.64871
rootnod+/-myc+	11.44					5.36392				rootnod+myc-	-0.031169				0.00440894				rootnod+/-myc+	11.44					5.36392					5.51289
rootnod+/-myc+	-19.0785					-1.02013				rootnod+myc-	-0.0557378				-0.00214551				rootnod+/-myc+	-19.0785					-1.02013					6.38259
rootnod+/-myc+	-21.3242					0.575435				rootnod+myc-	-0.0727536				0.00248896				rootnod+/-myc+	-21.3242					0.575435					6.46886
rootnod+/-myc+	11.5041					-4.56702				rootnod+myc-	-0.0386674				-0.012951				rootnod+/-myc+	11.5041					-4.56702				api	5.56913
rootnod+/-myc+	8.4394					-6.33293				rootnod+myc-	-0.00487376				-0.0254728				rootnod+/-myc+	8.4394					-6.33293					5.75833
rootnod+/-myc+	-7.8577					-2.53582				rootnod+myc-	-0.0341774				0.0358256				rootnod+/-myc+	-7.8577					-2.53582					6.37149
rootnod+/-myc+	6.32771					-1.01278				rootnod+myc-	-0.0250334				-0.0245588				rootnod+/-myc+	6.32771					-1.01278					5.45705
rootnod+/-myc+	-3.02909					-7.4998				rootnod+myc-	-0.0325517				-0.0323469				rootnod+/-myc+	-3.02909					-7.4998					6.22639
rootnod+/-myc+	14.204					-2.30116				rootnod+myc-	-0.0250339				-0.0141055				rootnod+/-myc+	14.204					-2.30116					5.77716
rootnod+/-myc+	5.02928					-4.11943				rootnod+myc-	-0.0228977				-0.0307054				rootnod+/-myc+	5.02928					-4.11943					6.05832
rootnod+/-myc+	-0.0876617					-7.99521				rootnod+myc-	-0.0196441				-0.0160654				rootnod+/-myc+	-0.0876617					-7.99521					6.1072
rootnod+/-myc+	-28.8182					-2.31296				rootnod+myc-	-0.0565597				0.0109236				rootnod+/-myc+	-28.8182					-2.31296					6.55602
rootnod+/-myc+	-3.40064					-3.52806				rootnod+myc-	-0.0525939				0.0442807				rootnod+/-myc+	-3.40064					-3.52806					6.2591
rootnod+/-myc+	-2.10127					2.8629				rootnod+myc-	-0.0661709				0.00724831				rootnod+/-myc+	-2.10127					2.8629					6.14554
rootnod+/-myc+	1.63154					4.39046				rootnod+myc-	-0.0324333				-0.0171641				rootnod+/-myc+	1.63154					4.39046					5.84681
rootnod+/-myc+	10.9484					5.58041				rootnod+myc-	-0.0308207				-0.0452726				rootnod+/-myc+	10.9484					5.58041					5.69679
rootnod+/-myc+	1.10815					-7.35781				rootnod+myc-	-0.0226431				-0.021419				rootnod+/-myc+	1.10815					-7.35781					6.11917
rootnod+/-myc+	0.460972					-1.62206				rootnod+myc-	-0.031242				-0.030659				rootnod+/-myc+	0.460972					-1.62206					6.18487
rootnod+/-myc+	-9.13824					-0.749639				rootnod+myc-	-0.00280462				-0.0303055				rootnod+/-myc+	-9.13824					-0.749639					6.28356
rootnod+/-myc+	-10.7245					-9.69321				rootnod+myc-	-0.0131482				0.0010284				rootnod+/-myc+	-10.7245					-9.69321					6.24275
rootnod+/-myc+	3.65419					-4.10634				rootnod+myc-	-0.0141742				-0.0199159				rootnod+/-myc+	3.65419					-4.10634					5.94591
rootnod+/-myc+	3.94459					-1.99736				rootnod+myc-	-0.00701004				-0.0302683				rootnod+/-myc+	3.94459					-1.99736					5.65433
rootnod+/-myc+	11.3229					-4.39954				rootnod+myc-	-0.0186341				0.0338855				rootnod+/-myc+	11.3229					-4.39954					5.8602
rootnod+/-myc+	-7.32054					2.78951				rootnod+myc-	-0.000756495				-0.0255363				rootnod+/-myc+	-7.32054					2.78951					6.26122
rootnod+/-myc+	-8.55323					1.70892				rootnod+myc-	-0.077843				0.0384274				rootnod+/-myc+	-8.55323					1.70892					6.16419
rootnod+/-myc+	1.9388					-0.667087				rootnod+myc-	-0.0338322				0.00371047				rootnod+/-myc+	1.9388					-0.667087					5.95081
rootnod+/-myc+	-3.25136					7.65247				rootnod+myc-	-0.0592063				0.00452094				rootnod+/-myc+	-3.25136					7.65247					5.91563
rootnod+/-myc+	1.33656					-3.86083				rootnod+myc-	-0.0692848				0.0172387				rootnod+/-myc+	1.33656					-3.86083					5.7668
rootnod+/-myc+	-23.1313					-3.385				rootnod+myc-	-0.0189081				0.00558707				rootnod+/-myc+	-23.1313					-3.385					6.45206
rootnod+/-myc+	6.9107					-5.03207				rootnod+myc-	-0.0338702				-0.0278515				rootnod+/-myc+	6.9107					-5.03207					5.51229
rootnod+/-myc+	-6.53432					-1.61859				rootnod+myc-	-0.0299955				-0.00455999				rootnod+/-myc+	-6.53432					-1.61859					6.02255
rootnod+/-myc+	-12.8208					2.47262				rootnod+myc-	-0.0164202				-0.0319189				rootnod+/-myc+	-12.8208					2.47262					5.91305
rootnod+/-myc+	-13.5175					-5.69211				rootnod+myc-	-0.0551413				0.0134281				rootnod+/-myc+	-13.5175					-5.69211					6.46493
soil	-40.289						1.55409			rootnod+/-myc+	0.00411021					-0.072137			soil	-40.289						1.55409			bulk soil	6.53182
soil	-53.9606						1.78679			rootnod+/-myc+	-0.0100841					-0.0837032			soil	-53.9606						1.78679				6.49288
soil	-57.745						2.95087			rootnod+/-myc+	0.00137604					-0.072433			soil	-57.745						2.95087				6.3282
soil	-55.9121						2.91964			rootnod+/-myc+	-0.00445156					-0.0245404			soil	-55.9121						2.91964				6.41623
soil	-29.2877						-0.712208			rootnod+/-myc+	0.00864423					-0.0543678			soil	-29.2877						-0.712208				6.70233
soil	-38.2726						4.20515			rootnod+/-myc+	-0.0077675					-0.0738492			soil	-38.2726						4.20515				6.30779
soil	-54.7517						1.45165			rootnod+/-myc+	0.00942959					-0.0242931			soil	-54.7517						1.45165				6.5354
soil	-6.94831						-1.18697			rootnod+/-myc+	0.00842459					-0.0203635			soil	-6.94831						-1.18697				6.0886
soil	-28.6541						5.01317			rootnod+/-myc+	-0.00414578					-0.0649506			soil	-28.6541						5.01317				6.17465
soil	-51.2958						2.13597			rootnod+/-myc+	-0.00104875					-0.0485959			soil	-51.2958						2.13597				6.46002
soil	-22.1144						2.30426			rootnod+/-myc+	-0.00145263					0.000731261			soil	-22.1144						2.30426				6.34292
soil	-32.1248						0.695001			rootnod+/-myc+	0.0141737					-0.0646411			soil	-32.1248						0.695001				6.24301
soil	-44.8582						0.888941			rootnod+/-myc+	0.00382008					-0.00126811			soil	-44.8582						0.888941				6.46536
soil	-54.6406						1.87155			rootnod+/-myc+	-0.0266393					-0.0748697			soil	-54.6406						1.87155				6.49251
soil	-47.6827						4.68715			rootnod+/-myc+	0.0239204					-0.0465712			soil	-47.6827						4.68715				6.59079
soil	-27.4978						1.05795			rootnod+/-myc+	0.0113324					-0.0709289			soil	-27.4978						1.05795				6.56291
soil	-38.6506						1.90148			rootnod+/-myc+	0.00382347					-0.0576551			soil	-38.6506						1.90148				6.72711
soil	-42.3869						3.05227			rootnod+/-myc+	-0.013311					-0.0755741			soil	-42.3869						3.05227				6.45031
soil	-57.6539						1.70232			rootnod+/-myc+	-0.00733323					-0.0666226			soil	-57.6539						1.70232				6.43288
soil	-30.5834						-2.77448			rootnod+/-myc+	-0.0243913					-0.0915407			soil	-30.5834						-2.77448				6.53087
soil	-13.1702						3.2429			rootnod+/-myc+	0.0198724					-0.0506984			soil	-13.1702						3.2429				5.95632
soil	-47.1153						1.80413			rootnod+/-myc+	-0.014651					-0.0855214			soil	-47.1153						1.80413				6.61546
soil	-27.801						3.17471			rootnod+/-myc+	-0.011882					-0.11012			soil	-27.801						3.17471				6.47647
soil	-17.0423						-1.8271			rootnod+/-myc+	0.0016718					-0.0520793			soil	-17.0423						-1.8271				6.35588
soil	-41.141						1.45626			rootnod+/-myc+	-0.000648502					-0.0587868			soil	-41.141						1.45626				6.677
soil	-55.4048						2.02933			rootnod+/-myc+	0.00505562					-0.0515226			soil	-55.4048						2.02933				6.43001
soil	-52.0221						6.79033			rootnod+/-myc+	-0.00753212					-0.07489			soil	-52.0221						6.79033				6.49378
soil	-51.0859						6.78863			rootnod+/-myc+	-0.00494363					-0.0711385			soil	-51.0859						6.78863				6.46826
soil	-42.5852						1.97547			rootnod+/-myc+	0.00222324					-0.0466939			soil	-42.5852						1.97547				6.72157
soil	-51.3724						1.6762			rootnod+/-myc+	-0.0221716					-0.0714809			soil	-51.3724						1.6762				6.18258
										rootnod+/-myc+	-0.00988115					-0.0571999
										rootnod+/-myc+	0.0258964					-0.103603
										rootnod+/-myc+	-0.00100337					-0.0556364
										rootnod+/-myc+	-0.0175946					-0.0736667
										rootnod+/-myc+	0.00448123					-0.059164
										rootnod+/-myc+	-0.00598993					-0.0797887
										rootnod+/-myc+	-0.0308249					-0.0490124
										rootnod+/-myc+	-0.00886344					-0.0672896
										rootnod+/-myc+	-0.0226665					-0.0574497
										rootnod+/-myc+	-0.0147478					-0.083972
										rootnod+/-myc+	-0.0193365					-0.0513587
										rootnod+/-myc+	-0.00208327					-0.0747063
										rootnod+/-myc+	0.0173614					-0.0698403
										rootnod+/-myc+	0.0297873					-0.065722
										rootnod+/-myc+	-0.0119746					-0.0472059
										rootnod+/-myc+	0.00592083					-0.0698309
										rootnod+/-myc+	-0.017267					-0.094838
										rootnod+/-myc+	-0.00868332					-0.0887081
										rootnod+/-myc+	-0.00217679					-0.0304854
										rootnod+/-myc+	0.0116944					-0.0722038
										rootnod+/-myc+	-0.0160447					-0.0226428
										rootnod+/-myc+	0.0145418					-0.0593229
										rootnod+/-myc+	5.09759e-05					-0.046904
										rootnod+/-myc+	0.000222595					-0.0797127
										rootnod+/-myc+	-0.015381					-0.0736033
										rootnod+/-myc+	-0.0406931					-0.106345
										rootnod+/-myc+	-0.0161598					-0.0518484
										rootnod+/-myc+	0.0106427					-0.0500086
										rootnod+/-myc+	0.00216943					-0.019395
										rootnod+/-myc+	-0.0191343					-0.0494643
										soil	-0.114789						0.0770424
										soil	-0.0999519						0.0830777
										soil	-0.117545						0.0851396
										soil	-0.107898						0.105432
										soil	-0.0948752						0.0540696
										soil	-0.101494						0.0811968
										soil	-0.122228						0.0852212
										soil	-0.0460389						0.0544393
										soil	-0.154742						0.06402
										soil	-0.138803						0.0989323
										soil	-0.0846348						0.043765
										soil	-0.105293						0.0644228
										soil	-0.125714						0.0933191
										soil	-0.140728						0.0558249
										soil	-0.104887						0.0554351
										soil	-0.088418						0.0391612
										soil	-0.11916						0.0703634
										soil	-0.109368						0.0964776
										soil	-0.149639						0.0953883
										soil	-0.0727958						0.0476574
										soil	-0.0828234						0.0514823
										soil	-0.133127						0.0602331
										soil	-0.108076						0.0687293
										soil	-0.0980116						0.0354116
										soil	-0.134086						0.0955802
										soil	-0.0994286						0.0890854
										soil	-0.1323						0.0766561
										soil	-0.120824						0.0828925
										soil	-0.110421						0.074519
										soil	-0.1601						0.100041

## Sheet: Fig3
Fig 3 - Ensifer and Alphas
		Ensifer spp.	other Alphaproteobacteria
WT	_+N +P	1.85	35.39
		1.83	33.54
		4.22	34.74
		3.73	39.12
		3.78	34.81
		3.15147	29.0483
		3.37	34.67
		2.78	30.54
		2.41	27.64
		3.56	35.11
	_ -N +P	4.98	26.77
		3.32	33.22
		4.33	27.67
		3.32	27.52
		4.46	36.06
		2.52	26.6
		2.66	26.27
		3.27	30.79
		2.13	31.35
		1.52	29.71
	_ +N -P	3.33	28.1
		2.98	26.35
		7.16	40.2
		5.03	38.48
		4.04	31.4
		4.47	36.9
		2.59	32.93
		4.24	39.16
		3.36	31.88
		5.14	35.36
WT +WSM419	_+N +P	2.81	37.87
		1.98	24.98
		3.27	29.02
		2.64	23.43
		3.12	36.61
		3.79	39.81
		3.39	38.94
		2.44	26.13
		2.92	23.37
		2.31742	27.1653
	_ -N +P	2.65	25.46
		4.66	28.51
		2.93	24.28
		1.99	16.99
		3.14	27.47
		1.03	16.78
		1.89	23.7
		3.06	29.95
		1.77	24.71
		2.88	29.01
	_ +N -P	3	40.2
		2.9	27.49
		5.96	34.69
		6.18	37.66
		2.16	26.82
		2.02	23.53
		2.46	26.73
		1.99	23.07
		2.3	25.44
		3.24	27.75
ram1	_+N +P	2.55	28.2
		6.06	35.34
		1.84	22.46
		1.4	18.91
		3.13	25.41
		3.57	27.98
		1.49	30.29
		1.4	21.33
		2.18	22.61
		2.77	35.24
	_ -N +P	2.81	26.94
		1.28	22.48
		1.34	22.34
		2.59	22.72
		4.5	21.71
		3.32	30.84
		1.73895	21.8699
		2.33	29.23
		2.36	30.79
		1.58	21.2
	_ +N -P	1.99	23.61
		1.77	26.8
		2.05	27.13
		1.43	20.55
		1.05	21.98
		3.68	24.01
		1.11	19.93
		2.33	25.89
		1.78	24.39
		2.12	26.84
ram2	_+N +P	2.28	25.34
		2.67	23.33
		1.71	24.05
		1.9	24.52
		1.66	26.78
		3.57	22.27
		2.56	23.56
		1.25	20.88
		2.25	27.01
		2.13	26.73
	_ -N +P	2.1	25.07
		2.59	26.69
		3.47	27.84
		3.32	25.03
		1.28	21.6
		3.49	23.75
		4.05	28.46
		1.83	25.02
		2.79	25.12
		6.31	30.71
	_ +N -P	2.95	23.36
		2.7	19.22
		2.29	24.51
		1.62	26.42
		2.93	29.04
		3.53	31.8
		2.53475	25.3679
		1.29	23.41
		3.31	32
		4.1	25.83
dmi3	_+N +P	2.09	26.4
		1.16	29.47
		3.17	27.91
		4.42	34.78
		2.34	31.91
		2.69	26.05
		2.09	29.92
		1.53	24.84
		3.97	28.87
		2.41	30.24
	_ -N +P	2.44	32.47
		2.45	24.17
		2.42	33.24
		6.6	29.17
		2.93	27.56
		3.7	32.54
		3.5	30.03
		2.99	28.74
		1.41	19.94
		3.74	32.25
	_ +N -P	7.2	39.31
		3.1	28.61
		2.41461	25.71
		4.2703	26.2553
		3.12	30.28
		1.53	26.19
		5.96	29.46
		3.19	25.04
		13.35	30.46
		3.32	29.85
nfp1	_+N +P	3.12	36.27
		2.87	31.7
		2.62278	26.6693
		2.05	25.65
		3.1	30.01
		3.18	30.77
		2.65	37.61
		2.65	29.03
		3.8	33.26
		2.86866	27.2878
	_ -N +P	2.14	32.78
		3.15	27.47
		2.73	32.54
		3.34	30.34
		3.1	37.8
		3.75	30.58
		3	33.56
		3.95	29.9
		7.75	28.63
		3.19	27.05
	_ +N -P	3.49	28.67
		2.99	37.41
		2.9	31.43
		6.84	39.59
		4	40.05
		2.71	45.22
		4.24	33.64
		2.41	27.48
		1.44	32.67
		2.87	27.79
nsp1	_+N +P	1.92	27.08
		1.78	25.37
		1.96	22.18
		2.26	27.4
		2.52	28.47
		3.67669	30.9318
		4.49	29.09
		2	27.79
		1.5	28
		3.79	26.4
	_ -N +P	2.62	22.52
		4.02	31.58
		1.35	21.43
		3.02	30.34
		2.37	28.36
		2.29	30.45
		2.23	27.23
		2.22	26.31
		2.95	30.21
		2.76	27.95
	_ +N -P	2.71	26.17
		2.1	28.94
		2.56	27.6
		1.98	28.25
		2.12	45.23
		2.21	30.29
		2.04	31.06
		2.43	32.4
		2.73	28.57
		2.75	30.22
api	_+N +P	3.1	27.14
		4.32	25.19
		3.58	30.13
		3.12	29.21
		4.94	34.63
		2.19	29.6
		2.75	31.66
		2.01	24.72
		3.03	30.91
		2.76	26.1
	_ -N +P	2.43	25.94
		2.21	26.1
		1.38	25.74
		5.26	31.35
		3.03	29.66
		2.36	28.03
		3.4	34.55
		5.22	34.73
		2.65	27.84
		1.74	24.93
	_ +N -P	2.48	33.99
		2.61	31.92
		2.39	36.72
		3.65	26.94
		2.55	26.84
		3.53	29.47
		2.79	36.05
		4.07	41.67
		2.73	28.42
		2.5	28.05
dnf1	_+N +P	2.81	30.68
		2.68	30.57
		2.79	28.92
		2.71	27.11
		1.89	32.37
		3.16	29.7
		3.21	31.21
		2.07	25.64
		1.62	26.11
		3.71	32.47
	_ -N +P	3.26	35.94
		3.64	32.13
		2.99	28.91
		2.43	26.81
		2.31579	26.7368
		2.45	26.06
		1.68	27.92
		1.61	27.06
		1.64	25.66
		3.83	31.73
	_ +N -P	2.62	36
		4	32.53
		2.56	27.01
		2.41	26.45
		2.41	26.56
		1.57	23.8
		3.44	29.79
		1.88	29.61
		1.55	29.26
		1.72	23.02
bulk soil	_+N +P	0.45	21.16
		0.18	20.28
		0.16	18.23
		0.12	20.34
		1.43	22.04
		0.521485	18.1685
		0.06	19.57
		2.55	26.34
		1.26204	22.2185
		0.26	20.06
	_ -N +P	1.66644	23.2892
		1.61	18.85
		0.51	19.19
		0.12	20.05
		0.6	20.36
		2.07	24.19
		0.87	20.99
		0.593194	19.4505
		0.16	18
		0.6	18.35
	_ +N -P	1.98371	25.5048
		0.39	20.55
		1.34	23.93
		2.77	21.39
		0.55	20.79
		0.18	17.31
		0.16	20.16
		0.15	19.45
		0.77	21.36
		0.2	15.82

## Sheet: Fig4
Fig 4A - PCoA - Compartments		nodule	WT root tips	WT main root	dmi3 root tips	dmi3 main root				Fig 4B - 11 most common genera
nodule	32.2477	3.23833									nodules								WT root tips								WT main root								dmi3 root tips								dmi3 main root
nodule	24.5345	-0.351446								Ensifer	41.98	36.08	10.87	15.31	66.24	19.48			4.80939	2.01806	1.60382	6.18063					2.31	6.09	2.085	2.06	2.42	4.475			2.225	2.415	3.19	2.225	1.415	1.805	1.135	1.445	1.34	1.505	1.635	2.16	1.62	1.325	1.51
nodule	23.4148	0.936087								Pseudomonas	6.49979	4.33604	11.8967	1.56349	1.54586	6.06972			24.9714	11.3117	13.2661	16.4527					5.49738	12.2982	14.6739	7.16241	1.9777	8.65751			12.4471	13.7587	10.2962	19.0921	16.626	20.7867	11.3821	14.704	21.2425	13.2578	17.1545	12.2695	3.87042	20.9932	15.7499
nodule	19.0635	-6.89826								Rhizobium	2.95541	3.53346	3.24936	3.23262	1.37183	4.47188			5.69232	6.71269	10.5576	5.33188					5.33377	7.43415	7.8761	4.86256	4.37618	6.30021			5.78453	5.89807	8.97038	10.193	4.24674	3.83931	6.07671	4.93283	5.24004	3.62326	5.53982	4.52376	3.61801	4.4851	5.41229
nodule	35.6493	-1.01148								Novosphingobium	4.59613	6.5666	2.46613	10.5536	5.34398	9.41067			2.50338	1.8906	4.56718	3.22089					10.0676	5.36321	4.76795	8.88183	7.76352	9.36575			2.26216	3.20592	4.6723	5.17607	5.2341	3.35809	3.54388	4.5445	0.857651	3.78796	5.35096	6.75852	9.21329	6.19969	6.07637
nodule	19.4205	-0.564976								Comamonadeceae	2.96592	2.38691	3.11177	3.87703	1.05446	4.16061			9.54607	6.74456	3.3351	6.11534					4.73386	5.7774	7.11492	4.20545	3.75552	4.02748			2.47908	3.9252	3.07923	2.93806	3.70528	2.75133	3.00188	2.59236	3.13775	5.55841	3.11615	3.86201	2.74506	2.71824	3.02158
WT-tips	10.9497		9.14253							Hydrogenophaga	1.78797	1.54263	1.76757	4.38411	1.26945	2.90517			1.16339	0.881572	0.817844	0.979325					1.75611	2.07094	1.72323	1.85084	1.73575	5.31712			2.68567	4.0074	3.26099	4.46542	6.76293	8.65153	2.94976	5.69899	12.164	1.65723	1.62627	7.23584	3.48128	4.77784	4.64859
WT-tips	9.98151		-5.48357							Pseudoxanthomonas	0.389146	0.250156	1.70406	0.644412	0.849713	0.332019			0.405111	0.424854	5.50186	1.06638					1.40707	1.09388	1.01491	2.17939	1.64107	1.43763			4.50367	1.32552	1.87106	1.18795	1.75178	0.805524	2.32437	0.81864	1.39107	0.535255	4.20732	0.531569	0.988641	1.05593	1.71555
WT-tips	10.225		6.19175							Cytophaga	2.76609	2.11591	1.89458	4.48975	0.880426	1.59784			0.779059	0.637281	0.55231	0.369967					0.458115	0.626593	1.01491	1.68656	0.673259	0.877378			0.485487	0.411015	0.513204	0.93339	0.647627	0.345224	0.26058	0.220403	0.36607	0.205867	0.178365	0.499024	0.504838	0.303189	0.619812
WT-tips	12.2446		1.53849							Acidovorax	2.20867	1.33417	1.07959	0.866258	3.18387	0.850799			0.61286	1.00903	1.91184	0.881393					0.272688	0.647833	1.34264	1.11707	0.32611	0.866808			1.81799	0.873407	0.898108	1.36826	0.222954	0.23015	0.218887	0.13644	0.146428	0.0514668	1.43741	0.249512	0.231384	0.303189	0.475927
WT-root	1.15651			-18.3794						Methylibium	0.610013	1.42798	0.560965	2.92626	0.460688	6.70264			0.342786	0.116835	0.435475	0.39173					0.403578	0.276126	0.623745	1.18278	0.515464	0.813953			0.196261	0.369914	0.24591	0.647009	0.679478	0.70091	0.177194	0.367338	0.460203	0.0720535	0.157381	0.867867	0.210349	0.313643	0.542335
WT-root	2.15803			-2.01313						Caulobacter	0.336559	0.19804	0.137595	0.760617	0.112613	0.124507			3.71871	1.46575	0.435475	1.19695					0.21815	0.998301	0.581457	0.58044	0.241952	0.676533			0.103295	0.0924784	0.277986	0.0954603	0.222954	0.135997	0.740046	0.335852	0.282397	0.494081	0.0839366	0.119332	0.210349	0.146367	0.221361
WT-root	12.5405			1.11957
WT-root	9.61666			-3.98372
WT-root	-2.42179			-18.6778
WT-root	3.43101			-6.8928
WT-root	2.92329			13.2073
WT-root	-4.05064			-7.84276
dmi3-tips	-7.92015				22.258
dmi3-tips	-13.0252				15.2077
dmi3-tips	-14.5734				6.58632
dmi3-tips	-6.64443				14.6686
dmi3-tips	-13.406				-7.20776
dmi3-tips	-18.8705				-5.9507
dmi3-tips	-16.8167				-2.65694
dmi3-tips	-18.0566				3.07112
dmi3-root	-9.90361					-4.50518
dmi3-root	-15.3697					-2.30576
dmi3-root	-10.9263					4.27812
dmi3-root	-16.7621					-15.1758
dmi3-root	-19.6137					-8.70218
dmi3-root	-16.9182					4.34274
dmi3-root	-14.4983					-0.279711
dmi3-root	-9.77992					13.0967
[truncated: 24 more columns]

## Sheet: FigS2
FigS2A - rhizosphere	WT																																ram1													ram2
Alphaproteobacteria	18.7931	16.1793	18.5751	24.3781	19.4783	19.2424	13.0016	16.3339	18.942	18.5012	19.7318	18.0583	20.4819	18.3623	16.2826	23.6842	15.4622	15.9204	16.4516	18.2365	16.0345	17.2023	18.4019	15.9091	15.4341	20.8451	17.5676	14.5648	15.9057	16.8883			21.5094	18.4746	17.9426	15.1466	18.9504	19.5565	16.8614	15.5668	18.231	15.8645	16.8293			17.8197	19.4872	16.7219	16.0315
Betaproteobacteria	11.0345	9.74659	9.66921	7.9602	9.91304	7.27273	9.4703	7.98548	10.0683	9.13349	9.96169	10.6796	9.03614	10.1737	9.52381	9.50292	8.06723	9.95025	11.7742	11.4228	8.44828	10.2079	8.71671	8.58586	10.9325	9.57746	8.44595	9.23623	8.10015	7.04787			10.566	10.678	10.0478	7.00326	9.32945	11.2903	7.84641	8.62944	7.03971	8.3779	10.2439			8.1761	8.71795	9.10596	19.3167
Gammaproteobacteria	6.2069	6.23782	6.87023	3.23383	4.69565	4.09091	3.69181	5.08167	6.14334	4.21546	5.55556	5.63107	5.42169	4.96278	6.14439	4.82456	2.68908	4.31177	6.29032	6.41283	5.17241	5.29301	6.2954	3.78788	5.14469	3.94366	3.04054	4.08526	3.82916	5.31915			4.15094	4.57627	4.30622	4.72313	3.64431	5.24194	5.17529	4.73773	4.15162	5.88235	5.85366			5.45073	3.84615	3.80795	5.91327
Bacteroidetes	5.17241	5.06823	5.34351	4.22886	4.86957	4.24242	4.49438	5.44465	4.09556	4.91803	4.40613	3.8835	4.61847	3.72208	3.99386	3.21637	2.85714	6.46766	6.29032	4.00802	5.17241	3.96975	3.02663	5.55556	4.50161	5.6338	3.88514	3.90764	3.97644	3.59043			3.58491	3.89831	6.69856	6.84039	5.39359	4.03226	5.17529	8.12183	3.61011	5.88235	3.65854			3.56394	6.92308	4.13907	3.15375
Acidobacteria	10	10.5263	10.9415	9.20398	8.34783	10.4545	13.6437	15.0635	9.38567	10.0703	6.13027	8.15534	7.63052	11.6625	9.98464	8.33333	9.91597	8.29187	8.70968	9.01804	9.13793	9.07372	9.56416	11.1111	9.96785	11.2676	15.5405	14.5648	15.4639	12.1011			14.1509	10.678	8.85167	12.215	9.76676	7.45968	11.6861	10.6599	11.9134	11.0517	9.5122			7.33753	9.48718	9.10596	8.40999
Actinobacteria	23.1034	28.46	23.6641	28.3582	26.4348	31.5152	30.3371	26.3158	25.256	26.9321	30.0766	26.9903	28.9157	26.799	26.7281	29.9708	39.4958	29.1874	26.129	27.6553	33.1034	25.7089	26.8765	27.7778	29.9035	25.0704	25.8446	27.7087	26.6568	29.9202			23.5849	24.5763	25.8373	28.013	25.9475	30.4435	27.379	29.2724	30.6859	25.8467	28.2927			28.9308	29.2308	28.4768	26.0184
Verrucomicrobia	2.58621	2.33918	4.3257	2.98507	2.95652	2.72727	2.72873	3.26679	3.41297	4.68384	3.44828	3.1068	3.01205	3.72208	4.60829	2.92398	4.36975	2.6534	3.22581	3.60721	2.93103	4.7259	3.02663	3.0303	3.21543	2.8169	2.87162	3.19716	2.65096	3.32447			4.33962	3.55932	2.87081	2.76873	2.62391	4.03226	3.17195	3.38409	4.87365	3.38681	4.14634			3.3543	2.30769	4.4702	3.67937
Chloroflexi	5.51724	5.06823	4.58015	3.48259	5.3913	3.63636	5.13644	4.90018	4.26621	5.38642	4.40613	5.43689	4.61847	3.47395	4.45469	3.50877	3.19328	5.80431	5.32258	2.80561	4.65517	6.42722	4.72155	4.0404	3.85852	4.22535	5.23649	3.37478	3.38733	3.7234			4.71698	4.23729	3.82775	5.04886	4.37318	4.83871	5.00835	4.23012	5.23466	5.52585	4.63415			3.56394	4.35897	5.7947	4.20499
Cyanobacteria	3.7931	1.36452	1.27226	1.99005	1.21739	1.36364	2.4077	1.08893	1.87713	1.87354	1.341	1.74757	1.60643	1.24069	1.68971	1.60819	1.34454	1.65837	0.806452	0.801603	1.72414	1.70132	1.81598	1.0101	1.92926	2.25352	1.52027	5.3286	0.589102	1.59574			0.943396	2.54237	2.39234	2.76873	2.18659	0.604839	2.83806	1.86125	1.08303	1.96078	2.19512			2.51572	1.02564	2.15232	1.18265
Planctomycetes	4.13793	6.04288	4.83461	4.72637	5.04348	3.93939	4.97592	2.72232	4.94881	3.51288	2.68199	4.66019	4.61847	2.97767	5.37634	3.50877	4.20168	5.14096	4.19355	4.60922	3.7931	6.23819	5.56901	5.80808	4.82315	5.07042	5.91216	5.86146	6.33284	5.85106			5.28302	5.9322	5.26316	4.72313	5.39359	4.43548	4.8414	4.39932	3.4296	3.74332	3.65854			6.49895	4.87179	4.30464	3.41656
Firmicutes	3.62069	3.50877	3.30789	3.48259	4.34783	4.54545	4.33387	5.44465	3.75427	3.27869	4.98084	5.82524	3.21285	3.72208	3.0722	2.48538	2.18487	2.81924	3.87097	4.00802	3.62069	3.96975	2.7845	6.56566	3.53698	3.66197	4.22297	3.01954	7.06922	4.65426			3.01887	3.55932	5.26316	3.4202	4.66472	3.42742	3.3389	3.21489	4.15162	4.27807	3.90244			7.75681	4.35897	4.4702	2.1025
Thaumarchaeota	1.2069	1.55945	1.01781	0.248756	1.73913	2.42424	1.1236	1.99637	1.53584	1.17096	0.766284	0.970874	1.40562	1.98511	1.5361	1.46199	1.34454	1.65837	1.12903	1.40281	1.55172	1.13422	1.57385	1.76768	1.92926	1.40845	1.52027	1.7762	1.91458	1.99468			2.07547	2.54237	2.63158	2.443	2.47813	1.41129	2.83806	0.846024	1.80505	1.60428	3.17073			1.46751	1.79487	1.49007	1.97109
	2.58621	2.53411	2.54453	3.73134	3.30435	2.12121	1.60514	2.72232	3.92491	3.27869	3.63985	3.49515	2.81124	4.71464	4.30108	3.36257	2.85714	3.15091	3.22581	4.00802	2.75862	2.0794	3.99516	1.76768	2.89389	1.69014	1.85811	1.59858	1.91458	1.19681			0.754717	2.20339	1.91388	2.76873	1.45773	1.41129	1.66945	3.38409	2.16606	3.74332	2.68293			2.30608	1.79487	3.47682	2.62812
FigS2B - roots	WT
Alphaproteobacteria	4068	2696	3229	2607	3973	4360	4233	2857	2629	2519	2811	3317	2721	1898	3061	1781	2559	3301	2648	3189	4320	3039	4065	4384	2898	2555	2919	2506	2774	3099	3724	3537	3896	4285	3859	2585	3804	3332	3005	3867	3175	3654	3200	3084	4052	2912	2893	3406	3348
Betaproteobacteria	1580	2242	2016	2164	1794	2766	1987	1566	3003	1592	1950	2214	3088	3017	2675	1991	4316	2972	1884	2269	1890	1954	1728	2007	2621	2039	2155	2182	3106	2960	1014	1260	1927	1279	1581	1365	1622	1495	1922	2628	2080	2053	3379	2592	1313	1913	1706	2764	3107
Gammaproteobacteria	828	912	932	1081	1124	674	1001	959	1227	682	1013	993	940	591	874	611	750	1000	2034	901	669	1072	1297	1034	1508	1198	1058	1578	1152	883	1828	1106	1007	549	823	845	1137	845	945	1063	1623	1145	1009	1438	1053	1048	1043	1133	1345
Bacteroidetes	1091	744	738	752	827	444	755	862	702	584	702	691	553	497	543	373	419	651	847	595	500	792	494	442	860	710	650	591	556	561	1479	704	804	523	572	468	689	442	703	481	718	764	462	705	716	704	654	460	784
Acidobacteria	153	281	172	290	222	101	68	191	90	159	333	227	278	636	374	1127	195	135	89	270	245	273	190	160	57	291	287	251	130	134	82	398	146	344	283	124	213	658	386	194	260	95	81	187	277	315	247	164	70
Actinobacteria	213	640	473	761	285	196	167	338	321	449	634	375	417	786	332	1102	156	214	274	362	313	639	297	249	182	677	609	745	196	243	96	431	313	464	586	234	368	636	496	216	345	191	95	302	418	584	530	246	135
Verrucomicrobia	325	402	329	394	286	235	211	398	287	304	421	225	347	572	327	846	226	282	423	460	269	361	255	212	225	448	374	402	246	289	246	397	252	439	341	171	337	470	482	268	250	300	162	289	423	398	441	291	186
Chloroflexi	104	191	169	191	90	58	125	154	100	109	214	127	182	255	138	324	76	115	67	223	132	162	235	179	113	204	203	207	109	120	70	201	175	194	209	85	140	164	255	86	61	82	88	60	116	129	191	111	70
Cyanobacteria	33	15	6	10	11	5	8	8	39	5	14	20	5	9	4	10	25	42	16	5	18	5	11	16	14	16	7	12	7	27	14	21	16	3	9	19	18	12	14	5	11	16	11	10	20	17	17	19	22
Planctomycetes	412	488	537	457	331	191	438	469	296	409	584	551	455	429	479	436	244	275	487	434	319	476	621	557	422	440	489	334	584	572	413	817	536	741	641	334	591	451	524	333	281	581	370	365	446	481	465	480	279
Firmicutes	223	231	291	251	120	235	97	189	221	200	239	210	189	135	296	248	222	138	216	421	444	237	106	153	167	246	260	258	253	164	116	190	233	270	284	109	139	269	216	116	182	378	93	169	237	249	173	247	119
Thaumarchaeota	23	70	35	70	19	8	13	37	16	48	63	23	37	138	24	115	10	13	6	31	25	59	14	14	8	125	42	72	13	22	4	39	22	39	48	11	24	77	36	12	7	10	7	13	35	50	42	21	15
other	947	1088	1073	972	918	727	897	1972	1069	2940	1022	1027	788	1037	873	1036	802	862	1009	840	856	931	687	593	925	1051	947	862	874	926	914	899	673	870	764	3650	918	1149	1016	731	1007	731	1043	786	894	1200	1598	658	520
[truncated: 221 more columns]

## Sheet: FigS3
Fig S3A - PCoA fraction		dmi	nfp	nsp	ram1	ram2	WT	bulk soil			Fig S3BC - PCoA symbiosis and genotype		dmi3 nod- myc-	nfp nod- myc+	nsp nod- myc+	ram1 nod+ myc-	ram2 nod+ myc-	WT		Fig S3D -Shannon diverstity				Fig S3E - PERMANOVA
dmi	1.30074	-7.44648									dmi	8.01754	-7.02856							WT	5.48188			fraction	5.8999
dmi	4.92225	2.9781									dmi	-2.79925	-13.5451								5.50332			genotype	1.3719
dmi	-0.0533222	2.54211									dmi	-1.2327	-10.5146								5.41127			symbiosis	1.5301
dmi	9.48391	16.8273									dmi	-19.4996	-10.7436								5.36219			WT v others	1.7031
dmi	1.49766	5.54994									dmi	-6.22099	-15.4458								5.51532
dmi	-6.96346	-6.23716									dmi	8.94609	2.1983								5.39919
dmi	9.08097	-1.90165									dmi	0.269745	-2.22852								3.70481
dmi	5.28177	-1.67163									dmi	0.179686	-9.85632								5.47155
dmi	0.0275197	-13.2365									dmi	14.332	-2.17065								5.25329
dmi	9.23972	15.2062									dmi	-18.1775	2.52157								5.54704
dmi	1.57648	15.769									dmi	-15.8462	-4.75076								5.36043
dmi	-6.45064	-14.701									dmi	11.5556	-6.90575								5.45363
dmi	0.961799	-11.5636									dmi	-0.999674	-0.630998								5.33762
dmi	3.51966	-0.166257									dmi	-6.52524	-4.89086								3.86852
dmi	5.1269	5.87906									dmi	-4.94934	2.62385								5.54072
dmi	4.13177	4.70619									dmi	11.6824	7.72876								5.27014
dmi	1.84014	-12.2305									dmi	-1.1864	3.405								5.57177
dmi	11.0243	-0.823011									dmi	0.249636	-9.04089								5.52295
dmi	6.40623	-0.768357									dmi	7.86197	4.57265								5.07666
dmi	3.87116	-8.76564									dmi	9.00521	-5.69328								5.59775
dmi	-2.62618	-8.26629									nfp	15.0858		1.92658							5.52225
nfp	3.93896		-14.8834								nfp	-1.34971		5.27272							5.56655
nfp	7.95699		0.369302								nfp	-0.162623		2.46668							5.53973
nfp	8.89054		-1.66189								nfp	-15.6307		-5.96104							5.46213
nfp	3.49644		16.4528								nfp	-1.9374		3.32426							5.7627
nfp	3.82544		2.45183								nfp	10.5295		9.30996							5.34664
nfp	-6.08305		-8.07112								nfp	2.66598		-0.290662							5.09554
nfp	7.86173		-4.41748								nfp	-7.82573		1.48317							5.17912
nfp	11.6566		5.6601								nfp	22.3709		-4.21092							5.41661
nfp	-13.2754		-18.2507								nfp	-21.1934		2.90716							5.17922
nfp	8.18747		19.7997								nfp	-20.0943		-3.73803							5.33089
nfp	4.04746		20.0403								nfp	12.1915		-8.21485							5.49187
nfp	-1.51393		-10.9737								nfp	7.07739		-11.7929
nfp	-0.6626		-5.82133								nfp	-1.83102		-13.3556
nfp	-1.31745		3.52118								nfp	-2.02525		-19.6445
nfp	-5.75578		5.5117								nfp	-9.54024		9.79397						nfp	5.44628
nfp	11.6027		7.04851								nfp	0.932091		4.26891							5.54345
nfp	-6.80093		2.08278								nfp	17.5316		-1.86721							5.53522
nfp	-5.38263		-14.8321								nfp	-0.121476		4.53369							5.42435
nfp	9.93061		-2.47155								nfp	0.236738		1.12549							5.47912
nfp	8.23165		-1.71619								nfp	15.985		-4.70054							5.2879
nfp	4.45854		-16.3935								nfp	-13.5935		-1.06058							4.58811
nfp	4.28825		12.8465								nfp	12.2637		-2.17014							5.36695
nfp	8.3283		-15.4944								nsp	15.8404			-3.71458						5.40009
nsp	5.27115			-17.4309							nsp	-0.572848			-8.94946						5.0391
nsp	3.31956			0.859981							nsp	0.6214			-7.54527						5.59018
nsp	-2.20871			1.37594							nsp	-19.5152			-10.9334						5.45392
nsp	3.89438			20.0529							nsp	-6.93006			6.22228						5.35624
nsp	9.3071			5.31431							nsp	12.2424			1.72377						5.33888
nsp	-6.91085			-9.94046							nsp	6.03898			4.24482						5.33714
nsp	8.15299			-7.42226							nsp	-5.39676			9.90119						5.32976
nsp	13.0611			3.04972							nsp	12.0001			3.64967						5.68598
nsp	-5.90349			-9.78499							nsp	-6.03706			-9.79791						5.00646
nsp	-4.49694			8.50658							nsp	14.2234			-1.70975						5.11783
nsp	3.78071			-15.5366							nsp	15.4864			-1.25272						5.43665
nsp	1.99944			-16.6089							nsp	-13.0235			-4.90486						5.57006
nsp	7.86567			11.6851							nsp	-3.29769			5.66508						5.20431
nsp	8.42849			1.73733							nsp	0.0887669			-5.4737						5.48856
nsp	-2.25324			1.67824							nsp	9.56126			9.99085						5.444
nsp	-2.33922			-8.14151							nsp	17.4971			2.2823
nsp	-9.56264			-14.4239							nsp	1.94083			3.62464
nsp	9.9137			-4.53336							nsp	-1.12467			-3.86185
nsp	4.96833			0.773296							nsp	18.3707			1.81511
nsp	-7.24135			-16.1758							nsp	1.29025			-5.0437
nsp	6.31921			-2.52315							ram1	8.95171				0.848753
ram1	2.07835				-11.9228						ram1	-2.06512				4.96165
ram1	7.77465				0.229254						ram1	-1.76227				-4.80848
ram1	-0.170182				2.58558						ram1	-8.25898				12.3713
ram1	8.57262				6.22541						ram1	2.53106				-3.34235
ram1	-4.52171				-1.04939						ram1	-0.724621				6.37126
ram1	9.99107				-1.33079						ram1	3.40438				3.61427				nsp	5.12257
ram1	7.48975				-5.4393						ram1	7.93885				11.1622					5.32811
ram1	4.2311				-8.35471						ram1	-17.0071				12.6383					5.30671
ram1	5.86764				16.1609						ram1	3.53327				-3.57898					5.17681
ram1	4.44263				-4.93089						ram2	-2.70408					-8.6819				5.61013
ram2	-4.38212					4.7861					ram2	0.407778					-14.7827				4.61141
ram2	-3.97134					1.10266					ram2	-17.9816					1.40801				5.27734
ram2	10.7129					15.4363					ram2	2.53916					9.69803				5.47202
ram2	9.57456					-4.89243					ram2	-0.390153					-9.81162				5.32456
ram2	-7.71327					3.32263					ram2	4.69024					12.8985				5.18594
ram2	13.5813					-8.50479					ram2	1.62588					4.1516				5.32578
ram2	2.05634					-1.49557					ram2	4.01393					-9.74945				4.51535
ram2	-1.45397					-2.68864					ram2	-1.37417					3.77124				5.40914
ram2	10.8047					-1.48469					ram2	15.1268					-1.66222				5.0331
ram2	-6.32444					-17.9867					ram2	3.47381					-8.74086				5.31593
ram2	-5.22525					-2.39784					ram2	6.19748					-7.44635				5.35732
ram2	0.207343					-5.99415					WT	2.9091						7.63336			5.31725
bulk	-26.6183							-7.68178			WT	-2.15768						6.77636			5.34345
bulk	-22.5548							-7.48055			WT	-0.093071						-7.2454			5.11415
bulk	-12.8129							0.482784			WT	-9.98595						-7.76902			5.35624
bulk	-16.2019							-6.47004			WT	-7.32252						9.18955			5.3659
bulk	-11.7461							-0.943943			WT	0.622942						11.9936			4.59726
bulk	-21.9632							-7.42344			WT	-5.35937						4.17721			4.83766
bulk	-18.9581							-5.13309			WT	3.61305						0.838538			5.33228
bulk	-26.2533							-2.17367			WT	9.48257						8.92173
bulk	-10.2384							1.91954			WT	-14.7475						0.745384
bulk	-16.0915							-5.94029			WT	-14.6725						-0.20586
bulk	-23.6019							-5.95998			WT	13.0947						9.89664
bulk	-24.7902							-9.79514			WT	-0.00958039						4.47805
bulk	-30.0049							8.27127			WT	-0.706078						-11.7233
bulk	-25.6223							-11.7843			WT	-11.3756						16.3745
bulk	-19.3856							-5.56765			WT	0.0456557						11.1646
bulk	-39.9822							-8.46898			WT	-0.357229						3.50852
bulk	-20.1812							3.15096			WT	-4.16345						8.57149
bulk	-15.815							-4.05619			WT	3.52068						8.38732
bulk	-15.8971							0.394362			WT	6.76642						5.64859		dmi3	5.30217
WT	10.6794						-5.44576				WT	-15.8607						6.44314			5.34462
WT	7.7733						0.684774				WT	7.04301						8.07517			5.37896
WT	1.44701						1.08418				WT	-7.92988						18.6727			5.38622
WT	2.15483						10.2296				WT	-10.4265						-11.0588			5.38204
WT	10.8251						4.14256				WT	2.28503						-15.2553			4.82732
WT	-3.35903						1.01049				WT	-6.51455						-9.04188			4.18507
WT	10.3786						3.03866				WT	-3.65464						7.71001			5.44835
WT	6.81919						-5.30413				WT	-9.32516						1.59317			5.36116
WT	3.47234						-10.3625				WT	-14.191						6.74301			5.17571
WT	7.19084						13.3049				WT	-8.22876						8.52385			5.59859
WT	-1.71208						15.9527														5.41463
WT	6.05891						-14.6752														3.611
WT	-2.66823						-11.3835														5.33639
WT	4.58744						-0.239235														5.50893
WT	1.17588						1.16097														5.41794
WT	9.10672						9.34235														5.25772
WT	2.52443						-0.420831														4.6698
WT	0.626249						0.722169														5.46683
WT	7.58978						2.31456														5.45248
WT	8.53251						-5.04732														5.32278
WT	3.51581						-6.34305														5.45343
WT	6.52157						15.037														4.77753
WT	5.35473						-7.93387														5.27248
WT	12.4149						4.71913
WT	-0.43476						11.8901
WT	-6.46736						0.788581
WT	0.622414						7.34732
WT	8.85856						1.18363
WT	12.5529						6.51835
WT	10.3793						11.7588
WT	14.1003						3.89972
																				ram1	5.27546
																					5.56785
																					5.33796
																					5.52534
																					5.71795
																					5.31586
																					4.67225
																					5.63185
																					5.47872
																					5.49541
																					5.54555
																					5.41179
																				ram2	5.32539
																					5.21572
																					5.58694
																					4.56719
																					5.22365
																					5.31785
																					5.70866
																					5.42993
																					5.0297
																					5.26967
																					5.50625
																					4.47262
																					5.2025
																					5.4249
																					5.41033
																				bulk soil	4.46654
																					4.82341
																					5.14601
																					4.82207
																					5.20282
																					4.90758
																					4.64993
																					4.49803
																					5.00186
																					4.91574
																					4.57432
																					4.22684
																					3.56535
																					4.70209
																					4.86129
																					3.28256
																					4.05445
																					4.67288
